# Supplementary material for: Structure of l-arginine and detection of trace dl-arginine by 3D ED
Source: Acta Crystallogr C Struct Chem. 2025 Jun 20;81(Pt 7):391–6. doi: 10.1107/S2053229625005091 (PMC12231504; doi:10.1107/S2053229625005091)
Supplement: Supplementary file 1 [file c-81-00391-sup1.cif]

##############################################################################
#                                                                            #
# This CIF contains the data in a paper accepted for publication in          #
# Acta Crystallographica Section C. It conforms to the requirements of       #
# Notes for Authors for Acta Crystallographica Section C, and has been       #
# peer reviewed under the auspices of the IUCr Commission on Journals.       #
#                                                                            #
# Full details of the Crystallographic Information File format               #
# are given in the paper "The Crystallographic Information File (CIF):       #
# a New Standard Archive File for Crystallography" by S. R. Hall, F. H.      #
# Allen and I. D. Brown [Acta Cryst. (1991), A47, 655-685].                  #
#                                                                            #
# The current version of the core CIF dictionary is obtainable from          #
# ftp://ftp.iucr.org/pub/cif_core.dic.                                       #
#                                                                            #
# Software is freely available for graphical display of the structure(s)     #
# in this CIF. For information consult the CIF software page                 #
# http://www.iucr.org/resources/cif/software.                                #
#                                                                            #
# This file may be used for bona fide research purposes within the           #
# scientific community so long as proper attribution is given to the journal # 
# article from which it was obtained.                                        #
#                                                                            #
##############################################################################
data_L-arginine
_audit_creation_method     'SHELXL-2019/3'
_chemical_name_systematic
;
L-Arginine
;
_chemical_name_common
;
L-Arginine
;
_chemical_formula_moiety     'C6 H14 N4 O2'
_chemical_formula_sum     'C6 H14 N4 O2'
_chemical_formula_iupac     'C6 H14 N4 O2'
_chemical_formula_weight     174.20
_chemical_melting_point     ?
_chemical_absolute_configuration     ?
_space_group_crystal_system     monoclinic
_space_group_name_H-M_alt     'P 21'
_space_group_name_Hall     'P 2yb'
loop_
    _space_group_symop_operation_xyz
    'x, y, z'
    '-x, y+1/2, -z'
_cell_length_a     5.5791(11)
_cell_length_b     16.794(3)
_cell_length_c     10.050(2)
_cell_angle_alpha     90
_cell_angle_beta     94.83(3)
_cell_angle_gamma     90
_cell_volume     938.3(3)
_cell_formula_units_Z     4
_cell_measurement_reflns_used     ?
_cell_measurement_theta_min     ?
_cell_measurement_theta_max     ?
_cell_measurement_temperature     163(2)
_exptl_crystal_description     ?
_exptl_crystal_colour     ?
_exptl_crystal_size_max     2000
_exptl_crystal_size_mid     ?
_exptl_crystal_size_min     ?
_exptl_crystal_density_diffrn     1.233
_exptl_crystal_density_meas     ?
_exptl_crystal_density_method     ?
_exptl_crystal_F_000     142
_exptl_absorpt_coefficient_mu     0.000
_exptl_absorpt_correction_type     ?
_exptl_absorpt_process_details     ?
_exptl_absorpt_correction_T_min     ?
_exptl_absorpt_correction_T_max     ?
_diffrn_ambient_temperature     163(2)
_diffrn_source     'transmission electron microscope'
_diffrn_source_voltage     200000
_diffrn_radiation_type     electron
_diffrn_radiation_wavelength     0.02508
_diffrn_measurement_device_type     'JEOL JEM2100Plus'
_diffrn_measurement_method     'continuous-rotation 3D electron diffraction'
_diffrn_detector     'Jungfrau'
_diffrn_detector_area_resol_mean     ?
_diffrn_reflns_number     8436
_diffrn_reflns_av_R_equivalents     0.3318
_diffrn_reflns_av_unetI/netI     0.4081
_diffrn_reflns_theta_min     0.084
_diffrn_reflns_theta_max     0.973
_diffrn_reflns_theta_full     0.862
_diffrn_measured_fraction_theta_max     0.736
_diffrn_measured_fraction_theta_full     0.877
_diffrn_reflns_limit_h_min     -6
_diffrn_reflns_limit_h_max     6
_diffrn_reflns_limit_k_min     -21
_diffrn_reflns_limit_k_max     21
_diffrn_reflns_limit_l_min     -11
_diffrn_reflns_limit_l_max     11
_refine_special_details     ?
_reflns_number_total     3552
_reflns_number_gt     1566
_reflns_threshold_expression     'I > 2\s(I)'
_refine_ls_structure_factor_coef     Fsqd
_refine_ls_matrix_type     full
_refine_ls_R_factor_all     0.2073
_refine_ls_R_factor_gt     0.1462
_refine_ls_wR_factor_gt     0.2805
_refine_ls_wR_factor_ref     0.3239
_refine_ls_goodness_of_fit_ref     0.941
_refine_ls_restrained_S_all     0.899
_refine_ls_number_reflns     3552
_refine_ls_number_parameters     299
_refine_ls_number_restraints     412
_refine_ls_hydrogen_treatment     mixed
_refine_ls_weighting_scheme     calc
_refine_ls_weighting_details
                      'w=1/[\s^2^(Fo^2^)+(0.0024P)^2^] where P=(Fo^2^+2Fc^2^)/3'
_atom_sites_solution_hydrogens     mixed
_atom_sites_solution_primary     ?
_atom_sites_solution_secondary     ?
_refine_ls_shift/su_max     0.000
_refine_ls_shift/su_mean     0.000
_refine_diff_density_max     0.129
_refine_diff_density_min     -0.142
_refine_ls_extinction_method     none
_refine_ls_extinction_coef     .
_refine_ls_abs_structure_details
;
All f'' are zero, so absolute structure could not be determined
;
_refine_ls_abs_structure_Flack     ?
loop_
    _atom_type_symbol
    _atom_type_description
    _atom_type_scat_dispersion_real
    _atom_type_scat_dispersion_imag
    _atom_type_scat_source
    'C' 'C' 0.0000 0.0000
                         'International Tables Vol C Tables 4.2.6.8 and 6.1.1.4'
    'H' 'H' 0.0000 0.0000
                         'International Tables Vol C Tables 4.2.6.8 and 6.1.1.4'
    'N' 'N' 0.0000 0.0000
                         'International Tables Vol C Tables 4.2.6.8 and 6.1.1.4'
    'O' 'O' 0.0000 0.0000
                         'International Tables Vol C Tables 4.2.6.8 and 6.1.1.4'
_computing_data_collection     ?
_computing_cell_refinement     ?
_computing_data_reduction     ?
_computing_structure_solution
;
SHELXT2018 (Sheldrick, 2015<i>a</i>)
;
_computing_structure_refinement
;
SHELXL2019 (Sheldrick, 2015<i>b</i>)
;
_computing_molecular_graphics     ?
_computing_publication_material     ?
loop_
    _atom_site_type_symbol
    _atom_site_label
    _atom_site_fract_x
    _atom_site_fract_y
    _atom_site_fract_z
    _atom_site_U_iso_or_equiv
    _atom_site_adp_type
    _atom_site_calc_flag
    _atom_site_occupancy
    _atom_site_disorder_assembly
    _atom_site_disorder_group
    O O1_1 0.467(2) 0.7047(7) 0.5460(14) 0.052(3) Uani d 1 . .
    O O2_1 0.4577(19) 0.6606(6) 0.3348(15) 0.046(3) Uani d 1 . .
    N N1_1 0.2046(19) 0.3760(6) 0.6541(15) 0.039(3) Uani d 1 . .
    H H1_1 0.276(8) 0.382(3) 0.758(7) 0.026(11) Uiso d 1 . .
    N N2_1 -0.039(2) 0.2959(6) 0.4922(14) 0.038(3) Uani d 1 . .
    H H2NA_1 0.013(9) 0.326(3) 0.412(5) 0.045(14) Uiso d 1 . .
    H H2NB_1 -0.183(9) 0.259(3) 0.474(7) 0.061(18) Uiso d 1 . .
    N N3_1 0.8583(18) 0.6176(6) 0.6567(15) 0.041(3) Uani d 1 . .
    H H3NA_1 1.055(6) 0.591(3) 0.657(7) 0.062 Uiso d 1 . .
    H H3NB_1 0.897(10) 0.6869(14) 0.657(7) 0.062 Uiso d 1 . .
    N N4_1 -0.090(2) 0.2933(7) 0.7195(13) 0.047(4) Uani d 1 . .
    H H4NA_1 -0.004(12) 0.297(4) 0.813(5) 0.07(2) Uiso d 1 . .
    H H4NB_1 -0.248(7) 0.262(3) 0.714(7) 0.045(14) Uiso d 1 . .
    C C1_1 0.542(2) 0.6575(6) 0.4566(15) 0.033(3) Uani d 1 . .
    C C2_1 0.7497(19) 0.5996(6) 0.5080(14) 0.030(3) Uani d 1 . .
    H H2_1 0.915(6) 0.598(2) 0.429(4) 0.020(9) Uiso d 1 . .
    C C3_1 0.6601(19) 0.5084(6) 0.4907(15) 0.033(3) Uani d 1 . .
    H H3A_1 0.594(12) 0.498(4) 0.368(3) 0.070(19) Uiso d 1 . .
    H H3B_1 0.846(7) 0.466(3) 0.522(6) 0.051(15) Uiso d 1 . .
    C C4_1 0.471(2) 0.4882(6) 0.5880(17) 0.039(3) Uani d 1 . .
    H H4A_1 0.312(9) 0.540(3) 0.558(7) 0.058 Uiso d 1 . .
    H H4B_1 0.544(11) 0.497(4) 0.710(3) 0.058 Uiso d 1 . .
    C C5_1 0.362(2) 0.4066(7) 0.5475(18) 0.047(4) Uani d 1 . .
    H H5A_1 0.235651 0.413010 0.436748 0.057 Uiso calc 1 . .
    H H5B_1 0.529267 0.357002 0.532432 0.057 Uiso calc 1 . .
    C C6_1 0.0323(19) 0.3214(7) 0.6215(15) 0.034(3) Uani d 1 . .
    O O1_2 1.010(2) 0.2895(7) 0.0013(13) 0.049(3) Uani d 1 . .
    O O2_2 0.994(3) 0.3207(9) 0.2205(18) 0.070(4) Uani d 1 . .
    N N1_2 0.6803(16) 0.6141(5) -0.0696(14) 0.034(3) Uani d 1 . .
    H H1_2 0.719083 0.591804 -0.160766 0.041 Uiso calc 1 . .
    N N2_2 0.4227(18) 0.6892(5) 0.0507(12) 0.029(2) Uani d 1 . .
    H H2NA_2 0.286(8) 0.727(3) 0.035(7) 0.048(15) Uiso d 1 . .
    H H2NB_2 0.459(9) 0.666(3) 0.144(4) 0.035(12) Uiso d 1 . .
    N N3_2 1.378(2) 0.3940(7) -0.0266(17) 0.049(3) Uani d 1 . .
    H H3NA_2 1.543(9) 0.438(3) -0.011(7) 0.07(2) Uiso d 1 . .
    H H3NB_2 1.472(18) 0.331(3) -0.025(11) 0.7(5) Uiso d 1 . .
    N N4_2 0.3913(17) 0.7009(7) -0.1864(13) 0.033(2) Uani d 1 . .
    H H4NA_2 0.263(8) 0.744(3) -0.182(6) 0.037(12) Uiso d 1 . .
    H H4NB_2 0.432(13) 0.686(4) -0.280(4) 0.07(2) Uiso d 1 . .
    C C1_2 1.074(2) 0.3294(6) 0.1035(16) 0.035(3) Uani d 1 . .
    C C2_2 1.267(2) 0.3967(6) 0.1123(16) 0.036(3) Uani d 1 . .
    H H2_2 1.425(14) 0.384(5) 0.208(8) 0.08(2) Uiso d 1 . .
    C C3_2 1.1684(19) 0.4809(7) 0.1336(17) 0.041(3) Uani d 1 . .
    H H3A_2 1.046(8) 0.485(3) 0.235(4) 0.047(15) Uiso d 1 . .
    H H3B_2 1.330(9) 0.534(3) 0.148(7) 0.07(2) Uiso d 1 . .
    C C4_2 0.9925(19) 0.5140(6) 0.0121(14) 0.033(3) Uani d 1 . .
    H H4A_2 1.118386 0.536812 -0.080312 0.040 Uiso calc 1 . .
    H H4B_2 0.858715 0.457534 -0.033834 0.040 Uiso calc 1 . .
    C C5_2 0.833(2) 0.5834(6) 0.0499(15) 0.032(3) Uani d 1 . .
    H H5A_2 0.697367 0.560182 0.137724 0.27(12) Uiso calc 1 . .
    H H5B_2 0.964227 0.639314 0.099981 0.12(4) Uiso calc 1 . .
    C C6_2 0.4941(18) 0.6689(6) -0.0721(14) 0.027(3) Uani d 1 . .
loop_
    _atom_site_aniso_label
    _atom_site_aniso_U_11
    _atom_site_aniso_U_22
    _atom_site_aniso_U_33
    _atom_site_aniso_U_12
    _atom_site_aniso_U_13
    _atom_site_aniso_U_23
    O1_1 0.072(7) 0.066(6) 0.019(7) 0.029(6) 0.003(6) 0.009(5)
    O2_1 0.053(6) 0.050(5) 0.034(7) 0.026(5) 0.005(5) 0.001(5)
    N1_1 0.036(5) 0.047(6) 0.035(8) -0.013(4) 0.002(5) -0.002(5)
    N2_1 0.048(6) 0.038(5) 0.027(7) -0.015(5) 0.004(5) 0.001(5)
    N3_1 0.034(5) 0.051(6) 0.039(8) -0.008(4) 0.004(5) 0.002(5)
    N4_1 0.052(6) 0.075(8) 0.013(7) -0.039(6) 0.000(5) 0.020(6)
    C1_1 0.040(6) 0.033(5) 0.027(7) 0.014(4) 0.009(5) 0.003(5)
    C2_1 0.034(5) 0.034(4) 0.023(7) 0.001(4) 0.005(5) 0.005(5)
    C3_1 0.031(5) 0.037(5) 0.030(9) 0.006(4) 0.007(5) 0.006(5)
    C4_1 0.051(6) 0.029(5) 0.037(9) -0.013(4) 0.014(6) -0.006(5)
    C5_1 0.042(6) 0.042(6) 0.061(11) -0.020(5) 0.030(6) -0.014(6)
    C6_1 0.031(5) 0.054(6) 0.017(7) -0.020(5) 0.007(5) 0.015(5)
    O1_2 0.064(7) 0.062(6) 0.021(7) -0.034(5) 0.012(6) -0.014(5)
    O2_2 0.097(9) 0.086(9) 0.029(7) -0.055(7) 0.017(7) -0.008(6)
    N1_2 0.028(4) 0.036(4) 0.038(8) 0.013(3) -0.004(5) -0.012(4)
    N2_2 0.035(5) 0.033(5) 0.020(7) 0.001(4) 0.002(5) -0.003(4)
    N3_2 0.040(6) 0.050(6) 0.057(10) 0.006(5) 0.012(6) 0.005(6)
    N4_2 0.025(4) 0.053(6) 0.020(7) 0.012(4) 0.003(4) 0.002(5)
    C1_2 0.045(6) 0.038(5) 0.020(7) -0.011(5) -0.004(5) -0.001(5)
    C2_2 0.034(5) 0.033(5) 0.042(8) -0.004(4) 0.001(5) 0.004(5)
    C3_2 0.035(6) 0.041(5) 0.046(10) 0.003(4) 0.002(6) 0.005(6)
    C4_2 0.033(5) 0.035(5) 0.033(8) 0.007(4) 0.012(5) 0.006(5)
    C5_2 0.036(6) 0.031(5) 0.029(8) 0.003(4) 0.001(5) -0.007(5)
    C6_2 0.036(5) 0.029(5) 0.017(7) 0.013(4) 0.003(5) -0.003(4)
_geom_special_details
;
 All esds (except the esd in the dihedral angle between two l.s. planes)
 are estimated using the full covariance matrix.  The cell esds are taken
 into account individually in the estimation of esds in distances, angles
 and torsion angles; correlations between esds in cell parameters are only
 used when they are defined by crystal symmetry.  An approximate (isotropic)
 treatment of cell esds is used for estimating esds involving l.s. planes.
;
loop_
    _geom_bond_atom_site_label_1
    _geom_bond_atom_site_label_2
    _geom_bond_site_symmetry_2
    _geom_bond_distance
    _geom_bond_publ_flag
    O1_1 C1_1 . 1.29(2) ?
    O2_1 C1_1 . 1.274(19) ?
    N1_1 C6_1 . 1.349(14) ?
    N1_1 C5_1 . 1.53(2) ?
    N2_1 C6_1 . 1.393(19) ?
    N3_1 C2_1 . 1.594(19) ?
    N4_1 C6_1 . 1.332(18) ?
    C1_1 C2_1 . 1.568(13) ?
    C2_1 C3_1 . 1.616(15) ?
    C3_1 C4_1 . 1.53(2) ?
    C4_1 C5_1 . 1.541(15) ?
    O1_2 C1_2 . 1.252(18) ?
    O2_2 C1_2 . 1.30(2) ?
    N1_2 C6_2 . 1.385(12) ?
    N1_2 C5_2 . 1.503(15) ?
    N2_2 C6_2 . 1.372(18) ?
    N3_2 C2_2 . 1.57(2) ?
    N4_2 C6_2 . 1.351(17) ?
    C1_2 C2_2 . 1.562(15) ?
    C2_2 C3_2 . 1.539(16) ?
    C3_2 C4_2 . 1.601(17) ?
    C4_2 C5_2 . 1.533(16) ?
loop_
    _geom_angle_atom_site_label_1
    _geom_angle_atom_site_label_2
    _geom_angle_atom_site_label_3
    _geom_angle_site_symmetry_1
    _geom_angle_site_symmetry_3
    _geom_angle
    _geom_angle_publ_flag
    C6_1 N1_1 C5_1 . . 119.8(13) ?
    O2_1 C1_1 O1_1 . . 121.9(10) ?
    O2_1 C1_1 C2_1 . . 123.0(12) ?
    O1_1 C1_1 C2_1 . . 115.1(12) ?
    C1_1 C2_1 N3_1 . . 113.8(10) ?
    C1_1 C2_1 C3_1 . . 109.8(8) ?
    N3_1 C2_1 C3_1 . . 111.8(9) ?
    C4_1 C3_1 C2_1 . . 111.3(10) ?
    C3_1 C4_1 C5_1 . . 107.8(12) ?
    N1_1 C5_1 C4_1 . . 110.5(12) ?
    N4_1 C6_1 N1_1 . . 117.4(14) ?
    N4_1 C6_1 N2_1 . . 117.2(10) ?
    N1_1 C6_1 N2_1 . . 125.2(13) ?
    C6_2 N1_2 C5_2 . . 128.0(12) ?
    O1_2 C1_2 O2_2 . . 125.9(12) ?
    O1_2 C1_2 C2_2 . . 125.5(15) ?
    O2_2 C1_2 C2_2 . . 108.5(12) ?
    C3_2 C2_2 C1_2 . . 114.7(10) ?
    C3_2 C2_2 N3_2 . . 108.9(11) ?
    C1_2 C2_2 N3_2 . . 104.4(11) ?
    C2_2 C3_2 C4_2 . . 114.7(11) ?
    C5_2 C4_2 C3_2 . . 114.0(11) ?
    N1_2 C5_2 C4_2 . . 111.4(11) ?
    N4_2 C6_2 N2_2 . . 122.1(10) ?
    N4_2 C6_2 N1_2 . . 122.9(13) ?
    N2_2 C6_2 N1_2 . . 115.0(11) ?
_shelx_space_group_comment
;
The symmetry employed for this shelxl refinement is uniquely defined
by the following loop, which should always be used as a source of
symmetry information in preference to the above space-group names.
They are only intended as comments.
;
_shelx_estimated_absorpt_T_min     ?
_shelx_estimated_absorpt_T_max     ?
_shelx_hkl_file
;
  -1   0   0   44.63   12.19
   1   0   0   46.77   12.77
  -2   0   0 1253.36  303.51
   2   0   0 1155.76  280.30
  -3   0   0   24.03    9.61
   3   0   0   23.83    9.93
  -4   0   0   60.05   19.91
   4   0   0   56.82   19.65
  -5   0   0    3.97    6.28
   5   0   0    3.59    5.96
   6   0   0    5.18    7.10
   0  -1   0    2.21    3.13
   0   1   0    2.03    1.35
   1   1   0  382.83  112.19
  -1  -1   0  338.41   99.19
  -1   1   0  454.39  110.55
   1   1   0  412.46  100.34
   1  -1   0  377.80   92.27
   2   1   0  311.97   91.87
  -2  -1   0  369.34  108.51
  -2   1   0  275.52   68.52
   2   1   0  253.46   63.39
  -2  -1   0  320.69   79.27
   2  -1   0  269.10   67.12
  -3   1   0  162.38   42.48
   3   1   0  164.97   43.35
  -3  -1   0  164.82   42.98
   3  -1   0  143.46   38.17
  -4   1   0   63.04   20.54
   4   1   0   65.18   21.32
  -4  -1   0 1057.66  259.24
   4  -1   0   67.57   21.81
  -5   1   0   31.10   14.10
   5   1   0   32.68   14.61
  -5  -1   0   23.65   12.42
   5  -1   0   30.76   13.96
   6   1   0   14.94   10.66
   6  -1   0   11.14    9.64
   0   2   0  173.09   51.59
   0  -2   0  220.05   65.28
   0   2   0  140.67   34.23
   0  -2   0  209.99   50.89
   1   2   0  916.74  268.35
  -1  -2   0 1023.80  299.62
   1  -2   0 4572.25 1339.01
  -1   2   0 1105.97  267.30
   1   2   0  820.64  198.39
  -1  -2   0 1147.30  276.86
   1  -2   0 1123.89  271.69
   2   2   0  972.51  284.83
  -2  -2   0 1058.16  309.78
  -2   2   0  977.99  237.58
   2   2   0 1000.90  242.90
  -2  -2   0 1046.71  253.66
   2  -2   0 1056.67  256.45
   3   2   0  506.42  148.59
  -3  -2   0  367.04  107.86
  -3   2   0  418.04  103.97
   3   2   0  400.06   99.84
  -3  -2   0  453.14  112.24
   3  -2   0  504.93  124.99
   4   2   0   87.14   26.40
  -4  -2   0   53.03   16.41
  -4   2   0   46.17   16.54
   4   2   0   47.92   17.57
  -4  -2   0   36.73   14.35
   4  -2   0   38.02   14.94
   5   2   0   10.23    4.52
  -5  -2   0   24.23    8.17
  -5   2   0   30.19   14.02
   5   2   0   34.52   15.29
  -5  -2   0   33.91   14.93
   5  -2   0   26.44   14.08
   6   2   0    1.29    2.77
  -6  -2   0   14.73    5.91
   6   2   0   14.52   10.63
   0   3   0   -0.77    3.98
   0  -3   0   -0.72    4.08
   0   3   0    0.47    2.38
   0  -3   0   -0.62    2.44
  -1   3   0 1315.61  393.19
   1   3   0 1776.22  519.87
   1  -3   0  793.25  241.56
  -1   3   0 1331.54  321.83
   1   3   0 1233.94  297.73
  -1  -3   0 1296.68  312.67
   1  -3   0 1431.13  345.63
  -2   3   0  503.93  148.49
   2   3   0  459.81  135.25
  -2  -3   0  571.16  167.71
   2  -3   0  453.14  133.65
  -2   3   0  529.33  129.82
   2   3   0  606.51  148.09
  -2  -3   0  550.24  134.25
   2  -3   0  573.15  140.37
   3   3   0   76.64   23.17
  -3  -3   0   89.18   26.96
  -3   3   0   86.55   24.65
   3   3   0   95.01   26.64
  -3  -3   0   85.50   23.85
   3  -3   0   86.74   24.73
   4   3   0   17.41    6.22
  -4  -3   0   17.09    6.13
  -4   3   0   20.04   10.15
   4   3   0   11.50    8.46
  -4  -3   0   13.63    8.39
   4  -3   0   17.58    9.54
   5   3   0   10.67    4.75
  -5  -3   0   10.49    4.41
  -5   3   0    7.93    7.38
   5   3   0   10.09    9.18
  -5  -3   0   14.75    9.85
   5  -3   0    6.59    6.94
   6   3   0   15.38    6.49
  -6  -3   0   13.54    5.84
   6   3   0   12.34   10.30
   6  -3   0    9.25    8.68
   0   4   0  884.87  260.18
   0  -4   0  859.48  252.86
   0   4   0 1059.65  255.70
   0  -4   0  895.83  216.21
  -1   4   0 3905.98 1145.30
   1   4   0 2718.35  795.74
  -1  -4   0 2916.04  853.50
   1  -4   0 3982.67 1168.21
  -1   4   0 1772.73  428.09
   1   4   0 2253.26  543.27
  -1  -4   0 2215.42  534.31
   1  -4   0 1796.63  433.67
  -2   4   0 3599.24 1058.66
   2   4   0  467.13  137.64
  -2  -4   0  525.84  154.77
   2  -4   0 2254.26  663.78
  -2   4   0  656.31  160.59
   2   4   0  560.20  136.74
  -2  -4   0  567.67  138.23
   2  -4   0  622.95  152.42
  -3   4   0  470.77  139.63
   3   4   0  435.02  128.17
  -3  -4   0  382.13  112.79
   3  -4   0  415.40  123.34
  -3   4   0  409.82  102.38
   3   4   0  444.93  110.35
  -3  -4   0  469.47  115.83
   3  -4   0  478.34  118.71
   4   4   0   31.53   10.41
  -4  -4   0   31.49   10.59
  -4   4   0   24.42   11.52
   4   4   0   24.70   11.87
  -4  -4   0   25.69   11.26
   4  -4   0   25.24   11.57
   5   4   0    9.68    4.47
  -5  -4   0    7.75    3.80
  -5   4   0   61.45   21.76
   5   4   0   16.68   10.97
  -5  -4   0    7.12    6.99
   5  -4   0   63.54   21.83
   6   4   0    8.88    4.65
  -6  -4   0    6.39    3.80
   6   4   0    4.99    7.74
   6  -4   0    4.81    6.94
   0   5   0   -1.42    5.15
   0  -5   0   -3.73    5.19
   0   5   0   -1.75    3.85
   0  -5   0   -1.46    3.87
  -1   5   0  554.23  166.92
   1   5   0  327.16   97.65
  -1  -5   0  321.83   95.96
   1  -5   0  375.56  114.83
  -1   5   0  354.10   87.19
   1   5   0   46.66   61.85
  -1  -5   0   31.45   56.67
   1  -5   0  329.10   81.02
  -2   5   0    3.52   32.47
   2   5   0   82.26   25.86
  -2  -5   0   93.17   28.81
   2  -5   0   -2.39   28.86
  -2   5   0   80.47   22.53
   2   5   0   96.55   25.49
  -2  -5   0   89.83   23.61
   2  -5   0   65.38   18.80
  -3   5   0   42.44   16.82
   3   5   0   30.99   10.71
  -3  -5   0   30.02   10.48
   3  -5   0   39.89   15.14
  -3   5   0   38.83   13.45
   3   5   0   44.44   14.39
  -3  -5   0   31.46   11.15
   3  -5   0   42.37   14.29
  -4   5   0   74.89   26.16
   4   5   0   86.59   26.94
  -4  -5   0   86.89   27.05
   4  -5   0   78.23   26.91
  -4   5   0   63.44   21.11
   4   5   0   65.08   21.34
  -4  -5   0   62.99   20.57
   4  -5   0   66.48   21.49
   5   5   0    5.33    3.39
  -5  -5   0    5.13    3.45
  -5   5   0    3.97    6.43
   5   5   0    2.08    6.05
  -5  -5   0    1.32    4.98
   5  -5   0    0.97    4.92
   6   5   0   13.42    5.90
  -6  -5   0    9.37    4.71
   6   5   0   11.39    9.37
   6  -5   0   12.62    9.87
   0   6   0 1311.62  385.82
   0  -6   0 1283.24  377.70
   0   6   0 1055.17  254.90
   0  -6   0 1005.38  243.00
  -1   6   0 1845.93  544.77
   1   6   0 1233.94  362.91
  -1  -6   0 1223.98  359.87
   1  -6   0 1870.33  552.24
  -1   6   0 1362.91  329.90
   1  -6   0 1182.15  286.23
  -2   6   0  256.05   94.71
   2   6   0  859.97  253.36
  -2  -6   0  888.86  261.53
  -2   6   0  837.07  204.61
   2   6   0  881.88  214.07
  -2  -6   0  703.12  170.90
   2  -6   0  843.54  205.81
  -3   6   0  177.22   65.23
   3   6   0   34.06   12.19
  -3  -6   0   25.33    9.71
   3  -6   0   95.96   37.86
  -3   6   0   30.98   11.88
   3   6   0   39.54   13.36
  -3  -6   0   25.86   10.28
   3  -6   0   30.31   11.72
  -4   6   0   47.41   19.41
   4   6   0   50.79   16.93
  -4  -6   0   42.60   14.68
   4  -6   0   37.59   15.91
  -4   6   0   43.83   16.19
   4   6   0   42.66   15.77
  -4  -6   0   37.02   14.52
   4  -6   0   43.79   15.94
  -5   6   0   19.61   12.68
   5   6   0   20.25    7.97
  -5  -6   0   14.79    6.52
  -5   6   0  160.69   46.25
   5   6   0   23.61   12.33
  -5  -6   0   10.02    8.43
   5  -6   0  130.32   38.44
   6   6   0   10.13    5.78
  -6  -6   0    7.91    4.71
   6   6   0    5.16    6.55
   6  -6   0   72.85   24.67
   0   7   0    0.23    6.35
   0  -7   0   -2.80    6.29
   0   7   0   -0.32    4.00
   0  -7   0   -1.21    4.21
  -1   7   0 1020.32  304.35
   1   7   0  678.72  201.27
  -1  -7   0  798.23  235.93
   1  -7   0 1137.34  338.76
  -1   7   0  717.06  174.73
   1  -7   0  816.15  198.44
  -2   7   0  427.40  139.43
   2   7   0  508.42  151.13
  -2  -7   0  469.33  139.58
   2  -7   0  332.79  112.89
  -2   7   0  406.28  101.04
   2   7   0  524.85  128.32
  -2  -7   0  659.30  161.04
   2  -7   0  382.58   95.11
  -3   7   0   -3.66   29.34
   3   7   0   12.94    6.63
  -3  -7   0   14.99    7.21
   3  -7   0   14.48   27.29
  -3   7   0   16.05    8.38
   3   7   0   14.93    7.58
  -3  -7   0   15.95    8.80
   3  -7   0   10.89    7.07
  -4   7   0   29.77   18.03
   4   7   0   16.25    7.37
  -4  -7   0   21.62    9.07
   4  -7   0   32.17   15.84
  -4   7   0   20.16   10.20
   4   7   0   12.43    8.74
  -4  -7   0   13.59    8.66
   4  -7   0   21.60   10.68
  -5   7   0   12.14   10.53
   5   7   0    5.20    3.83
  -5  -7   0    5.03    3.93
   5  -7   0    3.47    8.09
  -5   7   0    8.02    7.91
   5   7   0   23.15   11.83
  -5  -7   0   33.72   14.27
   5  -7   0    9.23    8.00
  -6   7   0    1.04    4.87
   6   7   0    0.99    2.94
  -6  -7   0    1.75    3.30
   6   7   0    7.48    6.82
   6  -7   0    3.70    6.15
   0   8   0   71.81   25.66
   0  -8   0   61.55   22.52
   0   8   0   78.13   20.40
   0  -8   0   68.17   18.25
  -1   8   0  128.72   44.32
   1   8   0  121.40   39.98
  -1  -8   0   97.45   32.05
   1  -8   0  141.22   48.74
  -1   8   0  131.51   34.15
   1  -8   0  153.12   39.43
  -2   8   0  425.90  139.43
   2   8   0  399.56  120.06
  -2  -8   0  273.93   83.21
   2  -8   0  523.85  167.86
  -2   8   0  186.58   48.35
   2   8   0  265.86   67.12
  -2  -8   0  298.33   77.03
   2  -8   0  196.25   50.69
  -3   8   0    2.48   27.85
   3   8   0   95.11   30.55
  -3  -8   0  105.52   33.62
   3  -8   0    1.37   26.75
  -3   8   0  137.69   37.95
   3   8   0  228.51   58.51
  -3  -8   0  126.13   34.78
   3  -8   0  106.66   30.53
  -4   8   0   28.05   22.97
   4   8   0    6.99    5.19
  -4  -8   0   10.08    6.20
   4  -8   0   26.21   18.26
  -4   8   0    5.81    6.26
   4   8   0    9.32    7.98
  -4  -8   0    7.46    7.94
   4  -8   0    6.32    6.37
  -5   8   0    3.62    8.49
   5   8   0    1.74    3.01
  -5  -8   0    2.09    3.30
   5  -8   0    1.21    7.16
  -5   8   0    4.70    6.62
   5   8   0   -0.23    5.21
  -5  -8   0    1.95    5.43
   5  -8   0    2.82    5.51
  -6   8   0    1.33    4.56
   6   8   0    8.47    5.90
  -6  -8   0    3.11    4.03
   6  -8   0    5.18    5.38
   6   8   0    1.20    3.76
   6  -8   0    2.17    5.33
   0   9   0    1.81    8.69
   0  -9   0   -2.51    7.03
   0   9   0    0.49    4.79
   0  -9   0   -1.21    4.62
  -1   9   0   10.31    9.38
   1   9   0   23.79   11.57
  -1  -9   0    9.65    6.91
   1  -9   0    5.12    8.78
  -1   9   0    7.63    4.71
   1   9   0    7.59    2.27
   1  -9   0    1.69    3.55
  -2   9   0   51.44   31.87
   2   9   0   47.42   18.52
   2  -9   0   62.89   34.69
  -2   9   0   97.05   26.98
   2   9   0   16.12   20.55
  -2  -9   0   12.58   21.83
   2  -9   0   77.18   22.60
  -3   9   0   18.47   29.97
   3   9   0   67.97   23.54
  -3  -9   0   45.98   17.15
   3  -9   0   16.32   27.21
  -3   9   0   23.28   10.87
   3   9   0   48.03   16.28
  -3  -9   0   53.38   18.03
   3  -9   0   29.07   12.23
  -4   9   0    5.73   18.80
   4   9   0   55.47   19.48
  -4  -9   0   43.79   16.09
   4  -9   0   60.35   28.44
  -4   9   0   23.46   11.33
   4   9   0   26.95   11.80
  -4  -9   0   33.63   14.36
   4  -9   0   24.55   11.42
  -5   9   0    0.71    7.93
   5   9   0    1.97    3.55
  -5  -9   0    4.25    4.35
   5  -9   0    6.87    8.92
  -5   9   0    1.95    5.61
   5   9   0    7.77    7.08
  -5  -9   0    1.95    5.28
   5  -9   0    2.36    5.61
   6   9   0    1.69    3.85
  -6  -9   0    5.73    5.43
   6  -9   0    4.75    4.99
   6   9   0    0.67    3.46
   6  -9   0    0.36    3.47
   0  10   0 2458.92  724.03
   0 -10   0 2006.27  591.08
   0  10   0 1413.70  341.65
   0 -10   0 1454.04  351.61
  -1  10   0  180.86   59.71
   1  10   0  224.83   70.86
  -1 -10   0  211.93   66.78
   1 -10   0  194.30   64.63
  -1  10   0  262.97   65.98
   1  10   0  155.31   37.74
  -1 -10   0  280.00   67.72
   1 -10   0  263.82   66.38
  -2  10   0   13.68   19.80
   2  10   0    3.46    6.47
  -2 -10   0    8.53    7.58
   2 -10   0   13.47   20.62
  -2  10   0    7.53    5.72
   2  10   0   -4.01   71.56
  -2 -10   0    5.63   65.43
   2 -10   0    3.94    4.77
  -3  10   0  160.04   78.33
   3  10   0  251.17   77.28
  -3 -10   0  249.33   76.88
   3 -10   0   56.37   44.58
  -3  10   0  597.05  148.39
   3  10   0  255.00   64.98
  -3 -10   0  297.43   76.39
   3 -10   0  494.07  123.59
  -4  10   0   -0.89   15.54
   4  10   0   10.21    6.60
  -4 -10   0   47.72   17.56
   4 -10   0   -1.45   15.51
  -4  10   0    6.71    6.71
   4  10   0    5.09    6.37
  -4 -10   0    8.18    8.13
   4 -10   0   63.09   20.69
  -5  10   0   11.43   10.74
   5  10   0    7.57    5.46
  -5 -10   0   10.30    6.68
   5 -10   0    7.28    8.35
  -5  10   0    5.04    6.89
   5  10   0    4.16    5.77
  -5 -10   0   94.21   27.20
   5 -10   0    8.61    7.87
  -6  10   0    1.38    4.66
   6  10   0    5.21    5.30
   6 -10   0    0.35    6.20
   6  10   0    0.29    3.62
   6 -10   0    2.57    4.88
   0  11   0    0.26   10.09
   0 -11   0   -0.59    9.30
   0  11   0    1.70    4.83
   0 -11   0   -2.02    5.43
  -1  11   0   84.90   32.54
   1  11   0  116.92   40.33
  -1 -11   0  107.31   37.16
   1 -11   0  106.81   39.64
  -1  11   0  138.58   36.38
   1  11   0  129.22   31.60
  -1 -11   0  119.76   29.22
   1 -11   0  137.74   36.33
  -2  11   0   51.49   34.06
   2  11   0   17.83   10.91
  -2 -11   0   21.02   11.45
   2 -11   0   29.50   28.94
  -2  11   0   48.45   16.05
   2 -11   0   26.05   10.60
  -3  11   0   79.62   52.58
   3  11   0   87.54   30.41
  -3 -11   0   78.18   27.74
   3 -11   0   49.10   41.65
  -3  11   0  126.23   35.41
   3  11   0 2492.78  603.03
  -3 -11   0   88.44   28.07
   3 -11   0  164.87   44.87
  -4  11   0   -0.22   12.19
   4  11   0    1.77    3.61
  -4 -11   0    0.97    3.84
   4 -11   0    7.18   15.45
  -4  11   0   25.16   12.36
   4  11   0    7.54    7.15
  -4 -11   0    1.84    6.09
   4 -11   0   31.71   13.76
  -5  11   0    0.96    9.02
   5  11   0   10.71    6.65
  -5 -11   0    7.49    6.00
  -5  11   0    5.72    6.74
   5  11   0    8.06    6.61
  -5 -11   0    5.34    5.62
   5 -11   0    0.78    4.37
   6  11   0    0.54    3.32
   6 -11   0    1.60    4.39
   0  12   0   41.74   20.22
   0 -12   0   35.41   17.90
   0  12   0   27.71    8.94
   0 -12   0   29.23    9.74
  -1  12   0   30.91   17.13
   1  12   0   37.24   17.66
  -1 -12   0   36.82   17.09
   1 -12   0   32.14   18.66
  -1  12   0   52.19   15.81
   1  12   0   42.94   10.99
  -1 -12   0   75.94   18.77
   1 -12   0   32.54   11.35
  -2  12   0   88.74   48.66
   2  12   0   66.73   26.01
  -2 -12   0   59.31   23.44
   2 -12   0   89.48   52.63
  -2  12   0   41.77   14.54
   2 -12   0   58.16   18.41
  -3  12   0   71.91   48.68
   3  12   0   57.76   22.62
  -3 -12   0   60.15   23.28
   3 -12   0   38.73   35.20
  -3  12   0   37.48   14.31
   3  12   0   56.17   19.40
  -3 -12   0   56.87   23.66
   3 -12   0   43.58   15.87
  -4  12   0   -0.29   12.37
   4  12   0    2.27    4.48
  -4 -12   0    5.90    5.88
   4 -12   0    4.24   11.13
  -4  12   0    2.90    5.85
   4  12   0    4.08    6.00
  -4 -12   0    6.32    6.63
   4 -12   0    2.97    5.37
  -5  12   0  378.40  124.74
   5  12   0    0.45    3.26
   5 -12   0   -0.03   52.58
  -5  12   0    4.94    6.27
   5  12   0    0.00    3.38
  -5 -12   0    0.95    3.52
   5 -12   0    3.04    5.55
   6  12   0    0.87    3.44
   6 -12   0    1.96    4.21
   0  13   0   -0.86    7.52
   0 -13   0    1.59    7.59
   0  13   0    0.23    2.68
   0 -13   0    0.00    3.16
  -1  13   0   93.17   36.55
   1  13   0  100.19   36.69
  -1 -13   0   80.77   31.27
   1 -13   0   98.99   39.85
  -1  13   0  114.48   30.71
   1  13   0  108.11   26.78
  -1 -13   0  109.00   26.81
   1 -13   0  111.34   30.13
  -2  13   0   60.00   37.70
   2  13   0   48.88   21.23
  -2 -13   0   35.88   17.20
   2 -13   0   57.17   39.20
  -2  13   0   73.25   21.94
   2 -13   0  236.83   61.30
  -3  13   0   18.69   27.40
   3  13   0   20.34   11.69
  -3 -13   0   19.01   11.39
   3 -13   0   24.52   27.85
  -3  13   0   19.04   10.05
   3  13   0   18.89   12.78
  -3 -13   0    9.18   17.24
   3 -13   0   13.11    8.87
  -4  13   0    3.29   12.89
   4  13   0   12.41    8.02
  -4 -13   0   13.86    9.94
   4 -13   0    3.73   11.87
  -4  13   0   52.14   19.86
   4  13   0   15.19    7.38
  -4 -13   0    9.91    6.39
   4 -13   0   51.19   19.45
  -5  13   0   -0.07    8.40
   5  13   0    1.99    3.44
   5 -13   0    0.34    6.33
  -5  13   0    2.15    4.56
   5  13   0    1.23    3.39
  -5 -13   0    0.71    3.05
   5 -13   0    2.40    4.71
   0  14   0   48.74   23.35
   0 -14   0   39.01   20.50
   0  14   0   34.05   10.32
   0 -14   0   32.72   10.34
  -1  14   0   11.56   12.88
   1  14   0   11.24   10.61
  -1 -14   0   15.80   12.42
   1 -14   0   10.45   12.65
  -1  14   0   11.10    5.99
   1  14   0   12.46    4.03
  -1 -14   0    8.88    2.97
   1 -14   0   14.19    6.79
  -2  14   0   12.00   18.96
  -2 -14   0   16.65   11.72
   2 -14   0   23.21   26.28
  -2  14   0    8.58    6.38
   2 -14   0   10.82    7.02
  -3  14   0   -4.40   11.77
   3  14   0    2.33    5.34
  -3 -14   0    4.50    6.19
   3 -14   0   -1.39   13.52
  -3  14   0    1.27    4.50
   3  14   0    3.15   13.38
  -3 -14   0   -0.21   19.36
   3 -14   0    1.66    4.91
  -4  14   0    1.64   10.20
   4  14   0   12.92    8.71
   4 -14   0   -0.73    7.45
  -4  14   0   86.35   27.88
   4  14   0    8.57    5.25
  -4 -14   0   10.47    6.43
   4 -14   0  283.14   75.54
  -5  14   0    0.94   15.21
   5 -14   0   -0.52    9.29
  -5  14   0    1.54    3.82
   5  14   0    2.36    3.58
  -5 -14   0    1.91    3.17
   5 -14   0    0.69    3.63
   0  15   0    1.20    8.30
   0 -15   0   -1.42    7.59
   0  15   0    0.58    2.46
   0 -15   0    0.26    2.81
  -1  15   0    7.67   11.81
   1  15   0    2.29    7.48
  -1 -15   0   21.11   14.59
   1 -15   0    1.88   10.25
  -1  15   0   15.25    6.99
   1  15   0    3.43    2.12
  -1 -15   0    5.06    2.20
   1 -15   0    5.99    4.88
  -2  15   0    6.97   14.43
   2  15   0   10.68   10.43
  -2 -15   0    7.15    8.82
   2 -15   0   12.56   18.94
  -2  15   0    8.14    6.38
   2 -15   0    8.25    6.62
  -3  15   0    5.05   14.35
   3  15   0   -0.05    4.91
   3 -15   0    3.81   13.71
  -3  15   0    3.48    5.36
   3  15   0   -0.89    5.55
   3 -15   0    3.07    5.17
  -4  15   0    6.87   11.88
   4  15   0   31.46   15.18
   4 -15   0    5.04   10.88
  -4  15   0    5.07    5.83
   4  15   0   11.25    5.28
  -4 -15   0    5.38    4.18
   4 -15   0    5.77    6.70
  -5  15   0    8.75    6.85
   5  15   0    0.96    2.72
  -5 -15   0    0.22    2.53
   5 -15   0    3.95    5.23
   0  16   0   34.89   20.74
   0 -16   0   29.66   19.00
   0  16   0   19.58    7.60
   0 -16   0   24.02    9.03
  -1  16   0    6.65   10.48
   1  16   0    8.34    9.89
  -1 -16   0    2.79    8.54
   1 -16   0    5.85   10.49
  -1  16   0    4.85    4.57
  -1 -16   0    6.82    2.73
   1 -16   0    4.81    4.87
  -2  16   0   -0.37   10.03
   2  16   0    3.52    6.86
  -2 -16   0    4.28    7.42
   2 -16   0    5.63   12.60
  -2  16   0    0.21    3.79
   2 -16   0    1.80    4.41
  -3  16   0   13.75   15.77
   3  16   0    9.26    8.63
   3 -16   0   10.01   13.70
  -3  16   0   11.17    7.76
   3  16   0   -0.36    4.50
   3 -16   0   13.61    8.79
  -4  16   0    0.47    6.58
   4 -16   0    0.34    6.02
  -4  16   0    6.06    5.92
   4  16   0    0.76    2.52
  -4 -16   0    0.37    3.19
   4 -16   0    1.10    3.83
   0  17   0    1.01    7.95
   0 -17   0    2.44    8.54
   0  17   0    3.75    4.08
   0 -17   0   -0.09    3.04
  -1  17   0    7.29   10.61
   1  17   0    3.09    7.27
  -1 -17   0    0.87    7.22
   1 -17   0   -0.38    6.68
  -1  17   0    4.89    4.60
  -1 -17   0    3.24    1.96
   1 -17   0    3.28    4.41
  -2  17   0   17.66   16.07
   2  17   0   21.03   14.01
   2 -17   0    9.66   13.33
  -2  17   0   16.03    8.73
   2  17   0   31.07    8.00
   2 -17   0   17.93    9.73
  -3  17   0    1.53    4.08
   3 -17   0    2.45    4.39
  -4  17   0    1.37    3.52
  -4 -17   0    0.22    2.47
   4 -17   0    1.43    4.21
   0  18   0    4.39    8.93
   0 -18   0    2.61    8.13
   0  18   0   17.07    7.65
   0 -18   0    5.69    5.18
  -1  18   0    4.44    8.46
   1  18   0   49.71   23.87
   1 -18   0    1.55    7.22
  -1  18   0    4.00    4.52
  -1 -18   0    6.53    2.88
   1 -18   0    6.13    5.26
  -2  18   0    2.27    7.30
   2  18   0    3.50    7.06
   2 -18   0    0.83    6.66
  -2  18   0    1.62    3.52
   2  18   0    1.28    1.01
   2 -18   0    1.42    4.02
  -3  18   0    3.31    7.27
   3 -18   0    3.42    7.50
  -3  18   0    6.91    6.35
   3 -18   0   10.56    7.14
   4  18   0   -0.67    2.32
  -4 -18   0    0.08    2.40
   4 -18   0    1.82    4.26
   0  19   0   -0.67    5.36
   0  19   0    1.18    3.08
  -1  19   0    8.60    9.26
   1  19   0    7.12    8.58
   1 -19   0    4.89    8.01
  -1  19   0   12.17    6.64
   1 -19   0   10.22    6.07
  -2  19   0    3.08    6.58
   2 -19   0    0.06    5.43
  -2  19   0   12.32    6.98
   2  19   0    1.44    1.12
   2 -19   0    0.55    3.16
  -3  19   0    5.03    4.99
   3 -19   0    2.58    4.20
   0  20   0    2.93    6.18
   0  20   0    1.92    2.95
  -1  20   0    2.63    6.15
   1 -20   0    2.56    6.28
  -1  20   0    7.38    5.09
  -1 -20   0    7.69    3.67
   1 -20   0    3.01    3.92
  -2  20   0    1.47    3.04
   2  20   0    1.36    1.24
  -2 -20   0    1.88    1.27
   2 -20   0    1.18    3.66
   0  21   0    0.93    2.34
  -1  21   0    0.74    2.42
   1  21   0    1.14    2.23
  -1 -21   0    0.68    1.84
   1 -21   0   -0.17    2.27
   6   0  -1    9.42    8.97
   5   0  -1    6.37    9.18
  -5   0   1    3.19    8.48
   4   0  -1   23.69   13.11
  -4   0   1   24.20   12.98
   3   0  -1  160.59   43.70
  -3   0   1  155.26   42.19
   2   0  -1  131.41   34.86
  -2   0   1  197.44   50.44
   1   0  -1  467.58  116.02
  -1   0   1  573.65  141.47
  -1   0  -1   36.38    9.70
   1   0   1   35.85    9.66
  -2   0  -1  256.90   63.89
   2   0   1  203.52   51.14
  -3   0  -1   39.93   12.70
   3   0   1   52.83   15.90
  -4   0  -1   45.55   15.81
   4   0   1   42.42   15.01
   5   0   1   11.50    7.69
   6   0   1    7.38    7.60
   6   1  -1    2.78    7.93
   6  -1  -1    1.78    6.49
   5   1  -1   24.77   14.88
  -5   1   1    3.08    8.44
   5  -1  -1    5.05    9.02
  -5  -1   1    4.40    8.26
   4   1  -1   81.27   26.93
  -4   1   1   74.69   24.91
   4  -1  -1   67.52   24.16
  -4  -1   1 1901.20  463.70
   3   1  -1   10.25    8.26
  -3   1   1   18.15    9.92
   3  -1  -1   14.65    9.12
  -2  -1   1   12.49    5.16
   2   1  -1  108.06   29.27
  -2   1   1  108.41   29.45
   1   1  -1   59.36   18.31
  -1  -1   1   30.32    9.93
   1   1  -1   46.75   20.02
  -1   1   1   34.10   13.26
   1  -1  -1   22.16   11.24
  -1  -1   1   53.68   21.71
   0   1  -1   53.58   16.07
   0  -1   1   44.81   13.53
  -1   1  -1  377.45  110.60
   1   1   1  604.52  177.92
  -1  -1  -1  555.22  163.48
   1  -1   1  391.15  114.63
  -1   1  -1  438.70  106.41
   1   1   1  421.47  102.03
  -1  -1  -1  592.07  143.16
   1  -1   1  428.14  103.97
   2   1   1   59.56   17.88
  -2  -1  -1   52.24   15.64
  -2   1  -1   47.08   13.90
   2   1   1   50.39   14.42
  -2  -1  -1   42.41   12.40
   2  -1   1   47.40   14.05
   3   1   1   91.28   27.15
  -3  -1  -1   57.71   17.31
  -3   1  -1   41.44   13.16
   3   1   1   41.62   13.18
  -3  -1  -1   35.47   11.41
   3  -1   1   46.22   14.52
   4   1   1   21.48    7.08
  -4  -1  -1   30.03    9.45
  -4   1  -1   28.48   11.57
   4   1   1   25.56   10.88
  -4  -1  -1   28.49   11.13
   4  -1   1   21.58   10.00
  -5  -1  -1    1.60    1.90
  -5   1  -1    3.38    5.36
   5   1   1   19.36    9.71
  -5  -1  -1    3.00    4.97
   5  -1   1    3.38    5.07
  -6  -1  -1   -0.56    2.09
   6   1   1    9.48    8.36
   6  -1   1    2.61    5.61
  -6  -2   1    1.13    2.64
   6   2  -1    8.10    9.84
   6  -2  -1   16.86   12.34
  -5  -2   1    0.02    2.24
   5   2  -1    0.25    7.94
  -5   2   1    2.52    7.96
   5  -2  -1   12.05   10.86
  -5  -2   1    6.28    9.40
   4   2  -1    1.33    2.82
  -4  -2   1    7.06    3.68
   4   2  -1   23.92   13.75
  -4   2   1   12.13   10.00
   4  -2  -1   14.88   11.31
  -4  -2   1   20.51   12.76
   3   2  -1  125.44   37.96
  -3  -2   1  146.95   44.04
   3   2  -1   39.26   14.88
  -3   2   1   60.15   19.39
   3  -2  -1  148.89   40.98
  -3  -2   1   58.71   19.29
   2   2  -1  326.21   96.31
  -2  -2   1  190.87   56.67
   2   2  -1    8.28    7.62
  -2   2   1    5.12    6.05
   2  -2  -1    4.83    6.27
  -2  -2   1    4.19    6.59
   1   2  -1  782.29  229.21
  -1  -2   1  885.87  259.49
   1   2  -1 1778.71  449.91
  -1   2   1 1022.81  248.33
   1  -2  -1 1117.42  270.89
  -1  -2   1 2031.17  515.88
   0   2  -1   35.06   10.93
   0   2   1  125.29   39.45
   0  -2  -1  122.05   38.08
   0  -2   1   33.09   10.38
  -1   2  -1  680.21  199.48
   1   2   1  709.59  208.69
  -1  -2  -1  892.84  262.17
   1  -2   1  732.50  214.72
  -1   2  -1  565.18  136.94
   1   2   1  680.71  164.18
  -1  -2  -1  736.98  177.77
   1  -2   1  735.48  177.97
  -2   2  -1   50.14   30.68
   2   2   1  102.08   30.56
  -2  -2  -1   81.42   24.50
   2  -2   1  542.77  165.57
  -2   2  -1   96.35   25.74
   2   2   1   86.45   22.91
  -2  -2  -1  103.87   26.85
   2  -2   1  113.83   30.00
   3   2   1   51.84   15.82
  -3  -2  -1   48.54   14.87
  -3   2  -1   56.37   16.83
   3   2   1   44.05   13.66
  -3  -2  -1   59.75   17.25
   3  -2   1   59.85   17.90
   4   2   1   26.28    8.39
  -4  -2  -1   34.11   10.65
  -4   2  -1   24.12   10.60
   4   2   1   20.29    9.41
  -4  -2  -1   32.86   12.29
   5   2   1   14.40    5.45
  -5  -2  -1   15.44    5.51
  -5   2  -1    5.95    6.32
   5   2   1   18.26   10.04
  -5  -2  -1   12.82    8.01
   6   2   1   14.94    5.97
  -6  -2  -1   16.24    6.27
   6   2   1    5.61    7.53
   6  -2   1   25.03   12.93
   6   3  -1    0.61    3.22
  -6  -3   1    1.52    3.02
   6   3  -1    4.70    8.77
   6  -3  -1    6.42    8.65
   5   3  -1   51.09   16.43
  -5  -3   1   44.90   14.40
   5   3  -1   43.27   19.34
  -5   3   1   39.73   19.02
   5  -3  -1   41.63   18.86
  -5  -3   1   27.00   15.62
   4   3  -1   66.78   20.81
  -4  -3   1   59.90   18.62
   4   3  -1   41.71   18.36
  -4   3   1   46.38   18.94
   4  -3  -1   81.96   28.82
  -4  -3   1   40.74   17.93
   3   3  -1  120.41   36.11
  -3  -3   1   67.57   20.73
   3   3  -1  174.78   46.85
  -3   3   1   65.03   20.72
   3  -3  -1   74.00   23.18
  -3  -3   1  112.19   31.77
   2   3  -1  330.69   97.50
  -2  -3   1  286.82   84.65
   2   3  -1  178.82   47.66
  -2   3   1  168.11   44.22
   2  -3  -1  209.19   54.13
  -2  -3   1  190.92   50.14
   1   3  -1  189.22   56.17
  -1   3   1  176.38   52.93
   1  -3  -1  190.17   56.97
  -1  -3   1  222.94   65.93
  -1   3   1  211.98   53.58
   1  -3  -1  240.46   60.15
   0   3  -1  297.83   87.69
   0   3   1   16.00   43.69
   0  -3  -1   13.90   40.74
   0  -3   1  295.84   87.14
   0   3   1   26.27   34.39
   0  -3  -1   11.70   26.51
  -1   3  -1  415.15  122.45
   1   3   1  429.09  127.28
  -1  -3  -1  474.01  140.23
   1  -3   1  475.10  140.03
  -1   3  -1  323.17   78.98
   1   3   1  329.90   79.72
  -1  -3  -1  378.50   91.38
   1  -3   1  417.19  101.53
  -2   3  -1  166.82   53.18
   2   3   1  241.36   71.76
  -2  -3  -1  269.45   79.97
   2  -3   1  140.42   47.17
  -2   3  -1  281.99   70.46
   2   3   1  272.53   67.37
  -2  -3  -1  316.10   77.63
   2  -3   1  292.20   72.90
  -3   3  -1  104.42   32.40
   3   3   1   95.01   28.73
  -3  -3  -1  114.83   34.61
   3  -3   1  100.89   31.11
  -3   3  -1  140.77   37.27
   3   3   1  101.58   27.23
  -3  -3  -1  114.88   30.35
   3  -3   1  122.25   33.01
   4   3   1   16.63    6.02
  -4  -3  -1   14.41    5.47
  -4   3  -1   14.27    8.14
   4   3   1   14.04    7.77
  -4  -3  -1    8.52    5.69
   4  -3   1   14.19    8.04
   5   3   1   36.89   11.79
  -5  -3  -1   35.10   11.21
  -5   3  -1   40.40   15.69
   5   3   1   16.01    9.56
  -5  -3  -1   26.86   11.75
   5  -3   1   34.07   14.33
   6   3   1    6.29    3.69
  -6  -3  -1    6.37    3.56
   6   3   1    4.28    6.76
   6  -3   1    2.61    5.92
   6   4  -1   27.08   10.26
  -6  -4   1  126.53   38.50
   6   4  -1    6.69    8.82
   6  -4  -1    4.86    7.92
   5   4  -1   44.26   14.48
  -5  -4   1   46.04   14.81
   5   4  -1   18.09   13.62
  -5   4   1   17.50   12.41
   5  -4  -1   20.21   13.53
  -5  -4   1   16.64   12.89
   4   4  -1   14.00    5.57
  -4  -4   1   16.98    6.34
   4   4  -1   16.82   12.40
  -4   4   1   14.51   11.16
   4  -4  -1   20.19   12.16
  -4  -4   1   18.55   12.69
   3   4  -1   36.35   11.77
  -3  -4   1   50.14   15.86
   3   4  -1   30.84   12.72
  -3   4   1   55.07   18.56
   3  -4  -1   28.23   12.39
  -3  -4   1   27.43   11.76
   2   4  -1  339.36  100.34
  -2   4   1  245.64   73.75
   2  -4  -1  218.70   65.83
  -2  -4   1  252.96   74.99
   2   4  -1  225.53   60.30
  -2   4   1  165.72   43.56
   2  -4  -1  114.73   31.66
  -2  -4   1  159.89   43.79
   1   4  -1  476.79  140.32
  -1   4   1 2007.27  591.57
   1  -4  -1 1473.46  434.32
  -1  -4   1  590.08  173.34
  -1   4   1  596.06  146.05
   1  -4  -1  568.17  139.08
   0   4  -1   47.11   14.95
   0  -4  -1   71.61   29.54
   0  -4   1   43.88   14.09
   0   4   1   24.12   12.19
   0  -4  -1   30.99   12.82
  -1   4  -1  409.67  121.30
   1   4   1  377.80  112.79
  -1  -4  -1  341.55  102.03
   1  -4   1  363.46  107.91
  -1   4  -1  461.96  112.54
   1   4   1  616.97  148.69
  -1  -4  -1  544.27  131.11
   1  -4   1  408.03   99.44
  -2   4  -1  138.48   46.65
   2   4   1   89.48   28.06
  -2  -4  -1   79.97   25.29
   2  -4   1   90.93   32.54
  -2   4  -1   74.54   21.00
   2   4   1   97.95   25.25
  -2  -4  -1   88.84   22.90
   2  -4   1   90.18   24.67
  -3   4  -1  252.61   85.60
   3   4   1   79.87   24.74
  -3  -4  -1   55.52   17.58
   3  -4   1  373.57  115.83
  -3   4  -1   90.58   25.51
   3   4   1   79.23   21.80
  -3  -4  -1   77.63   21.33
   3  -4   1   73.35   21.51
  -4   4  -1   16.52    8.95
   4   4   1   22.43    8.13
  -4  -4  -1   17.94    6.80
   4  -4   1   17.40    9.05
  -4   4  -1   22.32   10.45
   4   4   1   18.46    8.70
  -4  -4  -1   14.32    7.44
   4  -4   1   23.22   10.50
   5   4   1   23.12    8.16
  -5  -4  -1   24.49    8.66
  -5   4  -1   12.95    8.56
   5   4   1   16.24    9.33
  -5  -4  -1   13.76    8.14
   5  -4   1   10.25    7.89
   6   4   1   16.62    6.47
  -6  -4  -1   25.97    9.54
   6   4   1    7.50    7.80
   6  -4   1    4.57    6.29
   6   5  -1    3.76    3.74
  -6  -5   1    2.95    3.18
   6   5  -1   15.68   12.09
   6  -5  -1    5.83    8.57
   5   5  -1   32.68   11.18
  -5  -5   1   31.35   10.71
   5   5  -1   37.34   18.80
  -5   5   1   40.20   18.41
   5  -5  -1   31.00   16.53
  -5  -5   1   29.69   16.67
   4   5  -1   56.22   17.78
  -4  -5   1   71.01   22.13
   4   5  -1   94.06   31.35
  -4   5   1   59.11   21.87
   4  -5  -1  106.81   33.66
  -4  -5   1   42.14   18.35
   3   5  -1  113.93   34.73
  -3   5   1   76.24   25.72
   3  -5  -1   86.35   28.63
  -3  -5   1   86.05   26.48
   3   5  -1  112.64   32.30
  -3   5   1   98.45   28.90
   3  -5  -1  108.70   31.50
  -3  -5   1  107.91   31.54
   2   5  -1  137.79   41.78
  -2   5   1  129.62   40.79
   2  -5  -1  137.83   42.83
  -2  -5   1  109.95   33.52
   2   5  -1  118.61   40.40
  -2   5   1  117.47   32.28
   2  -5  -1  132.95   36.24
  -2  -5   1  106.02   36.45
   1   5  -1  152.72   45.89
  -1   5   1   13.48   42.31
   1  -5  -1  582.61  194.95
  -1  -5   1  164.67   49.41
  -1   5   1  192.11   49.16
   1  -5  -1  205.76   52.19
   0   5  -1   80.72   25.33
   0   5   1    4.73    9.09
   0  -5  -1    1.69    8.70
   0  -5   1  180.61   54.43
   0   5  -1   13.57    4.10
   0   5   1    7.14    6.35
   0  -5  -1    8.21    5.91
  -1   5  -1  681.70  201.22
   1   5   1  556.72  165.57
   1  -5   1  553.23  163.78
  -1   5  -1  648.34  157.55
   1  -5   1  546.26  132.81
  -2   5  -1  219.40   69.91
   2   5   1  133.55   41.40
  -2  -5  -1  127.03   39.44
   2  -5   1  175.18   58.26
  -2   5  -1  125.78   33.24
   2   5   1  143.11   35.83
  -2  -5  -1  145.80   36.35
   2  -5   1  104.92   28.12
  -3   5  -1    1.78   21.86
   3   5   1   71.06   22.55
  -3  -5  -1  117.87   36.33
   3  -5   1   -2.77   22.25
  -3   5  -1   50.44   16.05
   3   5   1   44.00   13.15
  -3  -5  -1   28.75    9.52
   3  -5   1   49.95   16.01
  -4   5  -1   60.10   24.25
   4   5   1   39.69   13.62
  -4  -5  -1   31.41   11.27
   4  -5   1   60.75   21.98
  -4   5  -1   10.13    7.33
   4   5   1   19.82    8.82
  -4  -5  -1   12.19    6.75
   4  -5   1   17.53    9.13
  -5   5  -1   16.87   11.20
   5   5   1   11.04    5.18
  -5  -5  -1   12.64    5.56
   5  -5   1   16.62   10.98
  -5   5  -1    6.47    6.93
   5   5   1   15.91    9.23
  -5  -5  -1   12.21    7.70
   5  -5   1    6.68    6.73
   6   5   1   12.14    5.36
  -6  -5  -1    9.93    5.12
   6   5   1    6.49    7.25
   6  -5   1    6.20    6.98
   6   6  -1   14.41    6.70
  -6  -6   1   20.49    8.14
   6   6  -1   12.86   10.02
   6  -6  -1   12.77   10.83
   5   6  -1   15.62    6.45
  -5  -6   1   10.16    4.85
   5   6  -1   10.79   11.43
  -5   6   1   13.14   10.79
   5  -6  -1    8.05    9.71
  -5  -6   1   12.16   11.37
   4   6  -1    6.09    3.97
  -4   6   1    3.97    8.11
  -4  -6   1    7.18    4.49
   4   6  -1   47.49   20.24
  -4   6   1    8.18    8.45
   4  -6  -1   12.37   10.43
  -4  -6   1   84.75   28.42
   3   6  -1   28.75   10.37
  -3   6   1   36.34   14.98
   3  -6  -1   41.15   16.33
  -3  -6   1   24.67    9.08
   3   6  -1   37.80   16.22
  -3   6   1   27.60   11.89
   3  -6  -1   42.93   16.25
  -3  -6   1   37.22   16.67
   2   6  -1  375.41  111.44
  -2   6   1 1082.56  324.32
   2  -6  -1  637.88  192.21
   2   6  -1   20.04   28.50
  -2   6   1   92.22   26.45
   2  -6  -1   81.81   25.24
  -2  -6   1   13.97   29.66
  -1   6   1   12.35   28.26
   1  -6  -1    4.55   26.65
  -1  -6   1  436.86  129.17
   0   6  -1  204.01   61.85
   0   6   1  248.08   79.03
   0  -6  -1  255.90   81.42
   0  -6   1  181.31   55.17
   0   6  -1  143.86   35.29
   0   6   1  150.93   38.02
   0  -6  -1  180.06   45.01
  -1   6  -1  523.85  155.66
   1   6   1  524.35  156.61
  -1  -6  -1  542.77  161.69
   1  -6   1  499.45  148.49
  -1   6  -1  564.19  137.39
   1  -6   1  566.18  137.69
  -2   6  -1  137.04   46.15
   2   6   1   98.05   31.71
  -2  -6  -1   86.59   28.25
   2  -6   1  128.72   44.83
  -2   6  -1   64.73   18.82
   2   6   1   79.82   20.52
  -2  -6  -1   81.86   20.90
   2  -6   1   59.21   17.39
  -3   6  -1   14.73   19.86
   3   6   1   39.95   14.32
  -3  -6  -1   58.51   19.97
   3  -6   1    9.34   19.30
  -3   6  -1   52.09   16.60
   3   6   1   55.57   15.80
  -3  -6  -1   31.64   10.09
   3  -6   1   48.94   15.76
  -4   6  -1   35.83   25.19
   4   6   1   17.17    7.72
  -4  -6  -1   17.84    8.06
   4  -6   1   76.64   30.96
  -4   6  -1   15.53    8.81
   4   6   1   24.02    9.66
  -4  -6  -1   54.38   16.75
   4  -6   1   14.29    8.40
   5   6   1    5.14    3.82
  -5  -6  -1    4.22    3.76
   5  -6   1    3.41    7.71
  -5   6  -1    7.36    7.24
   5   6   1   23.26   10.91
  -5  -6  -1    3.66    5.13
   5  -6   1    4.19    5.99
  -6   6  -1    5.33    5.34
   6   6   1    5.61    4.03
  -6  -6  -1   15.71    6.95
   6   6   1    1.46    4.41
   6  -6   1    6.52    7.11
   6   7  -1  331.09   98.70
  -6  -7   1    2.68    3.17
   6   7  -1    1.51    5.49
   6  -7  -1   -0.19    5.32
   5   7  -1   33.43   11.85
  -5   7   1   35.33   18.08
  -5  -7   1   38.16   13.41
   5   7  -1   17.07   12.61
  -5   7   1   37.29   17.82
   5  -7  -1   30.55   16.29
  -5  -7   1   15.74   11.71
   4   7  -1   12.03    6.04
  -4   7   1    5.14    8.26
   4  -7  -1    2.79    7.64
  -4  -7   1    2.33    3.53
   4   7  -1    3.89    9.02
  -4   7   1    1.45    6.36
   4  -7  -1    1.59    6.97
  -4  -7   1   10.35   11.46
   3   7  -1   31.10   11.43
  -3   7   1   47.10   21.06
   3  -7  -1   36.47   16.50
  -3  -7   1   32.23   11.60
   3   7  -1   58.36   22.67
  -3   7   1   32.80   13.62
   3  -7  -1   22.10   11.55
  -3  -7   1   36.54   17.51
   2   7  -1  304.85   91.18
  -2   7   1  694.15  231.00
   2  -7  -1 1176.68  359.18
  -2  -7   1  227.82   68.67
   2   7  -1   48.55   85.70
  -2   7   1  248.08   63.34
   2  -7  -1  239.52   61.95
  -2  -7   1   42.88  105.62
   1   7  -1   82.81   26.39
  -1   7   1   52.24   31.91
   1  -7  -1   57.51   33.76
  -1  -7   1   84.55   26.91
  -1   7   1  130.42   34.42
   1  -7  -1  130.37   34.52
   0   7  -1   95.86   30.98
   0   7   1  157.70   54.23
   0  -7  -1  296.38   94.46
   0  -7   1  105.87   33.67
   0   7  -1  108.36   26.82
   0   7   1  132.46   33.92
   0  -7  -1   94.51   24.85
  -1   7  -1   13.40    8.05
   1   7   1   18.24   10.39
  -1  -7  -1  132.36   42.61
   1  -7   1   20.72   10.14
  -1   7  -1   34.57   10.42
   1  -7   1   36.93   10.78
  -2   7  -1  213.92   68.02
   2   7   1  215.02   66.28
  -2  -7  -1  231.95   70.96
   2  -7   1  284.58   89.68
  -2   7  -1  200.28   51.29
   2   7   1  205.91   50.54
  -2  -7  -1  203.47   49.99
   2  -7   1  233.74   59.26
  -3   7  -1   18.37   19.46
   3   7   1  115.53   37.07
  -3  -7  -1  115.23   37.26
   3  -7   1    5.14   16.21
  -3   7  -1    8.99    6.16
   3   7   1    9.75    4.73
  -3  -7  -1   11.89    5.43
   3  -7   1    6.60    5.66
  -4   7  -1   -2.87   21.80
   4   7   1   34.36   12.52
  -4  -7  -1   34.30   12.93
   4  -7   1   20.63   23.75
  -4   7  -1   38.96   14.82
   4   7   1   24.26    9.34
  -4  -7  -1   31.88   11.16
   4  -7   1   31.50   12.91
  -5   7  -1   47.13   20.24
   5   7   1   45.83   16.05
  -5  -7  -1   21.86    9.38
   5  -7   1   46.19   19.46
  -5   7  -1   20.28   11.31
   5   7   1   25.74   11.02
  -5  -7  -1   15.08    8.09
   5  -7   1   21.84   11.69
   6   7   1    6.72    4.85
  -6  -7  -1    6.46    4.75
   6  -7   1    2.48    4.68
   6   7   1    2.71    4.50
   6  -7   1    3.38    5.83
   6   8  -1    3.04    3.79
  -6   8   1    2.26    5.33
  -6  -8   1    1.32    3.15
   6   8  -1    1.10    4.34
   6  -8  -1    0.12    4.69
   5   8  -1    8.34    4.97
  -5   8   1   14.01   11.75
   5  -8  -1   14.44   11.31
  -5  -8   1    9.88    5.50
   5   8  -1    8.29   10.00
  -5   8   1   10.59   10.33
   5  -8  -1    9.68    9.66
  -5  -8   1   10.16    9.45
   4   8  -1  105.07   33.16
  -4   8   1  121.35   42.43
   4  -8  -1   77.78   29.30
  -4  -8   1   87.69   28.15
   4   8  -1   70.81   25.50
  -4   8   1  102.58   33.21
   4  -8  -1  127.33   39.06
  -4  -8   1  127.03   39.92
   3   8  -1  115.28   36.15
  -3   8   1  274.77   95.21
   3  -8  -1  368.89  117.57
  -3  -8   1   97.45   30.97
   3   8  -1   76.14   26.61
  -3   8   1  111.79   33.31
   3  -8  -1  128.67   37.77
  -3  -8   1  128.62   42.80
   2   8  -1  130.42   40.77
  -2   8   1   83.16   59.80
   2  -8  -1   72.50   52.39
  -2  -8   1   83.06   26.49
   2   8  -1   -0.67   78.98
  -2   8   1   18.63    8.62
   2  -8  -1   13.44    8.07
   1   8  -1  112.64   35.84
  -1   8   1  126.78   51.84
   1  -8  -1  101.28   45.40
  -1  -8   1  286.38   86.40
  -1   8   1  234.49   59.46
   1  -8  -1  182.60   47.17
   0   8  -1   40.56   15.64
   0   8   1   75.79   31.74
   0  -8  -1   88.89   36.08
   0  -8   1   41.43   15.48
   0   8  -1   68.87   17.41
   0   8   1  124.99   32.03
   0  -8  -1   59.90   16.85
  -1   8  -1   63.34   22.49
   1   8   1   70.71   25.40
  -1  -8  -1   62.74   22.99
   1  -8   1   74.35   25.66
  -1   8  -1   58.61   16.24
   1   8   1   11.62   14.72
  -1  -8  -1   18.27   10.26
   1  -8   1   73.85   19.67
  -2   8  -1   82.01   30.02
   2   8   1   76.59   26.92
  -2  -8  -1   66.23   23.60
   2  -8   1   62.54   25.75
  -2   8  -1   50.29   15.52
   2   8   1   84.70   21.27
  -2  -8  -1   83.01   20.89
   2  -8   1   86.45   24.10
  -3   8  -1  120.16   52.63
   3   8   1   65.13   23.24
  -3  -8  -1   57.22   21.03
   3  -8   1   50.89   31.92
  -3   8  -1   63.19   19.53
   3   8   1   88.44   23.19
  -3  -8  -1   95.01   25.02
   3  -8   1   90.38   25.92
  -4   8  -1    1.95   18.94
   4   8   1   46.46   16.81
  -4  -8  -1   37.54   14.40
   4  -8   1   -3.92   15.60
  -4   8  -1   60.65   20.13
   4   8   1   63.79   18.54
  -4  -8  -1   59.16   17.59
   4  -8   1   52.98   17.99
  -5   8  -1    9.85   10.36
   5   8   1    7.28    5.47
  -5  -8  -1   11.44    6.79
   5  -8   1   13.49   10.46
  -5   8  -1   11.77    8.93
   5   8   1   10.64    6.84
  -5  -8  -1    7.60    6.09
   5  -8   1    5.74    6.62
  -6   8  -1    0.88    4.60
   6   8   1    3.03    3.86
  -6  -8  -1    1.98    3.48
   6  -8   1    2.22    4.05
   6   8   1    1.73    3.62
   6  -8   1    4.92    6.03
   6   9  -1    5.51    5.03
  -6   9   1    1.72    4.57
   6  -9  -1    2.52    4.54
   6   9  -1  273.58   70.81
   6  -9  -1    1.09    4.64
   5   9  -1    1.92    2.97
  -5   9   1    0.69    7.25
   5  -9  -1   14.58   11.36
  -5  -9   1    1.77    2.96
   5   9  -1    4.02    7.65
  -5   9   1    0.06    4.92
   5  -9  -1    1.38    5.81
  -5  -9   1    3.62    6.58
   4   9  -1    9.33    5.86
  -4   9   1   26.38   18.35
   4  -9  -1   29.49   17.79
  -4  -9   1   20.41    9.00
   4   9  -1   15.99   12.85
  -4   9   1   11.66    9.91
   4  -9  -1   11.89    9.76
  -4  -9   1   20.08   15.83
   3   9  -1   38.49   14.46
  -3   9   1   26.20   35.66
   3  -9  -1  109.40   49.72
  -3  -9   1   35.89   13.73
   3   9  -1   21.37   23.37
  -3   9   1   25.65   12.72
   3  -9  -1   22.82   12.35
  -3  -9   1   11.66   25.97
   2   9  -1   46.09   16.58
  -2   9   1    5.80   28.26
   2  -9  -1   12.29   29.54
  -2  -9   1   42.50   15.53
  -2   9   1   45.05   15.34
   2  -9  -1   49.66   17.06
   1   9  -1   78.28   26.58
  -1   9   1   64.14   33.58
   1  -9  -1   53.83   30.49
  -1  -9   1   71.51   24.49
  -1   9   1   87.34   24.04
   1  -9  -1  108.95   29.75
   0   9  -1  306.84   93.42
   0   9   1  406.48  127.18
   0  -9  -1  453.89  141.77
   0  -9   1  309.33   93.91
   0   9  -1  320.64   78.03
   0   9   1  262.87   65.28
   0  -9  -1  205.26   51.54
  -1   9  -1  105.67   35.20
   1   9   1  100.14   34.32
  -1  -9  -1   93.67   32.38
   1  -9   1  112.19   37.20
  -1   9  -1  129.32   33.33
   1   9   1  138.88   34.58
  -1  -9  -1  137.49   34.00
   1  -9   1  129.87   33.29
  -2   9  -1   52.68   22.48
   2   9   1   57.66   22.51
  -2  -9  -1   31.92   14.51
   2  -9   1   46.36   21.27
  -2   9  -1   67.32   19.47
   2   9   1   55.47   14.08
  -2  -9  -1   44.16   11.47
   2  -9   1   51.09   15.65
  -3   9  -1   22.57   28.91
   3   9   1    8.97    7.76
  -3  -9  -1    4.56    6.22
   3  -9   1   -8.09   20.43
  -3   9  -1    6.29    5.54
   3   9   1   25.07    7.98
  -3  -9  -1    5.99    3.75
   3  -9   1    5.96    5.69
  -4   9  -1    2.68   19.15
   4   9   1   14.68    7.94
  -4  -9  -1   20.19    9.99
   4  -9   1    7.84   17.14
  -4   9  -1    9.61    7.49
   4   9   1   13.02    6.20
  -4  -9  -1   10.95    5.98
   4  -9   1    8.64    7.03
  -5   9  -1   -1.95    7.82
   5   9   1    0.87    3.89
  -5  -9  -1    1.59    3.68
  -5   9  -1    3.30    6.28
   5   9   1    4.30    4.84
  -5  -9  -1    2.25    3.82
   5  -9   1    3.76    5.83
  -6   9  -1    3.10    4.99
   6   9   1    8.07    6.09
  -6  -9  -1    6.67    5.50
   6  -9   1    1.15    4.09
   6   9   1    3.27    4.12
   6  -9   1    2.47    5.09
   6  10  -1    5.75    5.18
  -6  10   1    1.30    4.88
   6 -10  -1    2.70    4.58
   6  10  -1    1.60    4.53
   6 -10  -1    2.91    5.53
   5  10  -1   20.37    8.75
  -5  10   1   17.20   12.15
   5 -10  -1   18.78   11.92
  -5 -10   1   19.55    8.97
   5  10  -1    5.65    6.35
  -5  10   1   13.71   10.89
   5 -10  -1   11.59   10.16
  -5 -10   1   32.53   13.59
   4  10  -1    9.23    5.91
  -4  10   1   67.27   31.03
   4 -10  -1   31.81   20.10
  -4 -10   1    5.82    5.23
   4  10  -1    6.81   11.49
  -4  10   1    4.53    6.85
   4 -10  -1    2.91    6.34
  -4 -10   1   11.71   13.32
   3  10  -1    4.50    5.42
  -3  10   1   -3.18   30.48
   3 -10  -1    0.53   25.35
  -3 -10   1    5.77    5.62
   3  10  -1    4.24   27.88
  -3  10   1    6.52    7.24
   3 -10  -1    5.62    6.89
  -3 -10   1    1.83   25.66
   2  10  -1   88.14   29.20
  -2  10   1   19.70   28.23
   2 -10  -1    8.84   25.32
  -2 -10   1   79.37   26.78
  -2  10   1   49.57   16.94
   2 -10  -1   42.45   15.70
   1  10  -1   25.70   12.42
  -1  10   1   37.29   26.59
   1 -10  -1   32.67   25.64
  -1 -10   1  100.74   33.66
  -1  10   1   24.55    9.46
   1 -10  -1   30.10   11.11
   0  10  -1   12.55    8.77
   0  10   1   14.45   12.53
   0 -10  -1    1.52    9.68
   0 -10   1   11.43    8.07
   0  10  -1   11.59    4.04
   0  10   1   17.75    6.87
   0 -10  -1   10.52    5.45
   0 -10   1   18.29    5.76
  -1  10  -1   20.58   11.63
   1  10   1   29.43   15.91
  -1 -10  -1   22.67   12.93
   1 -10   1   26.37   13.48
  -1  10  -1   29.97    9.73
   1  10   1   30.29    8.84
  -1 -10  -1   86.89   21.70
   1 -10   1   23.30    8.10
  -2  10  -1   46.05   20.80
   2  10   1   50.59   20.98
  -2 -10  -1   56.12   22.35
   2 -10   1   57.56   24.94
  -2  10  -1   55.62   16.80
   2  10   1   45.99   11.63
  -2 -10  -1   46.60   11.87
   2 -10   1   44.36   14.21
  -3  10  -1   73.70   44.79
   3  10   1   53.78   21.01
  -3 -10  -1   78.18   27.82
   3 -10   1   83.21   51.64
  -3  10  -1   41.13   14.28
   3  10   1   49.36   13.54
  -3 -10  -1   57.17   15.80
   3 -10   1   56.47   18.06
  -4  10  -1   28.13   29.22
   4  10   1   31.34   13.46
  -4 -10  -1   16.29    9.34
   4 -10   1  783.79  250.72
  -4  10  -1   18.55   10.30
   4  10   1   20.02    7.97
  -4 -10  -1   17.89    7.76
   4 -10   1   17.86    9.92
  -5  10  -1   -2.11   17.30
   5  10   1    8.20    5.76
  -5 -10  -1    7.91    5.89
   5 -10   1    2.03   11.26
  -5  10  -1    8.35    8.06
   5  10   1   11.31    6.68
  -5 -10  -1    7.12    5.45
   5 -10   1   11.93    9.36
   6  10   1    1.22    3.03
   6 -10   1    1.00    4.12
   6  11  -1   -0.31    3.29
   6 -11  -1   -0.39    3.84
   5  11  -1    0.90    3.17
  -5  11   1    2.68    6.84
   5 -11  -1   -0.16    5.49
   5  11  -1    3.77    5.79
  -5  11   1    0.62    5.04
   5 -11  -1    0.05    4.78
  -5 -11   1    2.66    5.10
   4  11  -1    9.16    6.29
  -4  11   1   11.13   15.58
   4 -11  -1   29.96   18.87
  -4 -11   1   67.52   23.59
   4  11  -1   14.80   12.72
  -4  11   1   13.86   10.28
   4 -11  -1   14.60   10.27
  -4 -11   1   17.44   13.94
   3  11  -1    5.28    5.02
  -3  11   1    8.65   34.07
   3 -11  -1   -2.80   22.87
  -3 -11   1    7.14    5.98
   3  11  -1   -2.79   28.13
  -3  11   1    4.91    6.77
   3 -11  -1    5.41    6.75
  -3 -11   1   -0.43   48.53
   2  11  -1   10.50    7.41
  -2  11   1   15.66   27.02
   2 -11  -1    9.31   24.09
  -2 -11   1   23.61   11.38
  -2  11   1   11.52    7.65
   2 -11  -1   13.64    8.36
   1  11  -1   19.75   11.36
  -1  11   1   34.30   26.32
   1 -11  -1   58.61   35.36
  -1 -11   1   30.80   14.39
  -1  11   1   25.61   10.23
   1 -11  -1   26.58   10.61
   0  11  -1   66.88   25.36
   0  11   1   54.63   25.01
   0 -11  -1   51.74   25.33
   0 -11   1   40.71   17.65
   0  11  -1   66.13   17.10
   0  11   1   50.49   14.88
   0 -11  -1   59.75   17.13
   0 -11   1   39.69   10.81
  -1  11  -1  100.04   35.46
   1  11   1   89.03   33.00
  -1 -11  -1   84.15   31.49
   1 -11   1   97.45   34.91
  -1  11  -1   89.68   24.17
   1  11   1   89.18   22.66
  -1 -11  -1  103.53   25.97
   1 -11   1  111.39   29.26
  -2  11  -1   58.56   25.35
   2  11   1   83.31   31.16
   2 -11   1   32.04   18.48
  -2  11  -1   47.22   14.92
   2  11   1   35.99    9.09
  -2 -11  -1   44.05   11.28
   2 -11   1   47.39   15.08
  -3  11  -1   21.15   25.19
   3  11   1   20.29   11.75
  -3 -11  -1   10.53    8.32
   3 -11   1   15.02   26.31
  -3  11  -1    5.94    5.39
   3  11   1    8.61    3.72
  -3 -11  -1    8.17    4.33
   3 -11   1    5.98    5.67
  -4  11  -1    9.75   16.58
   4  11   1    7.03    6.29
  -4 -11  -1   10.39    8.02
   4 -11   1    2.90   14.20
  -4  11  -1    6.98    6.96
   4  11   1    2.46    3.38
  -4 -11  -1    3.11    3.76
   4 -11   1    2.31    4.90
  -5  11  -1   -0.11    8.14
   5  11   1    8.13    6.05
  -5 -11  -1    3.23    4.82
   5 -11   1    1.22 1749.82
  -5  11  -1    3.91    6.02
   5  11   1    1.77    3.41
  -5 -11  -1    2.90    3.76
   5 -11   1    4.18    6.18
   6  11   1    1.74    2.94
   6 -11   1    0.73    3.98
   6  12  -1    0.31    3.15
   6 -12  -1    0.78    3.95
   5  12  -1    0.98    3.23
  -5  12   1    6.42    8.50
   5  12  -1    0.74    3.92
  -5  12   1    2.24    5.04
   5 -12  -1    7.78    7.81
  -5 -12   1    3.04    4.59
   4  12  -1    8.14    6.36
  -4  12   1   -0.01   10.36
   4 -12  -1    3.26   10.34
  -4 -12   1    2.34    4.61
   4  12  -1   20.98   12.86
  -4  12   1    4.88    6.88
   4 -12  -1    3.72    6.20
  -4 -12   1    7.74   14.00
   3  12  -1   53.58   19.88
  -3  12   1    3.47   22.25
   3 -12  -1    6.09   20.69
  -3 -12   1   62.10   23.46
   3  12  -1   -4.35   51.09
  -3  12   1  100.84   30.62
   3 -12  -1   56.67   19.81
  -3 -12   1    7.34   63.94
  -2  12   1   90.33   56.62
   2 -12  -1   93.67   56.72
  -2 -12   1  121.15   40.65
  -2  12   1   76.19   23.48
   2 -12  -1  100.59   29.30
   1  12  -1   50.64   20.91
  -1  12   1   52.09   33.50
   1 -12  -1  102.83   51.19
  -1 -12   1   56.27   22.26
  -1  12   1   72.20   21.27
   1 -12  -1   77.28   22.50
   0  12  -1    6.60    7.49
   0  12   1   18.90   13.68
   0 -12  -1   28.23   18.64
   0 -12   1   20.13   11.85
   0  12  -1   10.25    3.89
   0  12   1   48.64   14.50
   0 -12  -1    6.16    4.37
   0 -12   1   10.53    3.87
  -1  12  -1   49.99   21.98
   1  12   1   39.57   19.46
  -1 -12  -1   37.78   18.88
   1 -12   1   39.70   19.06
  -1  12  -1   43.39   13.15
   1  12   1   42.03   11.65
  -1 -12  -1   42.58   11.43
   1 -12   1   33.29   10.73
  -2  12  -1  107.11   40.62
   2  12   1  137.69   47.82
  -2 -12  -1  166.77   56.12
   2 -12   1  134.50   49.06
  -2  12  -1  104.27   28.62
   2 -12   1  125.93   34.06
  -3  12  -1   66.23   37.64
   3  12   1   21.88   12.41
  -3 -12  -1   16.49   10.71
   3 -12   1   24.29   26.75
  -3  12  -1   30.73   12.08
   3  12   1   31.55    9.02
  -3 -12  -1   22.85    7.57
   3 -12   1   26.03   11.19
  -4  12  -1   12.28   17.42
   4  12   1    5.69    5.99
  -4 -12  -1    5.88    6.57
   4 -12   1   16.44   18.31
  -4  12  -1    6.36    6.72
   4  12   1    5.71    4.12
  -4 -12  -1    6.70    4.51
   4 -12   1    5.70    6.56
  -5  12  -1   -0.73   14.76
   5  12   1    4.12    4.96
   5 -12   1    1.55    5.58
  -5  12  -1    1.80    4.72
   5  12   1    3.41    3.57
  -5 -12  -1    2.10    3.19
   5 -12   1    2.53    4.97
   6  12   1    1.22    2.81
   6 -12   1    0.92    3.73
   5  13  -1    5.12    5.32
  -5  13   1    1.55 2026.19
   5 -13  -1    2.37    5.03
   5  13  -1    0.62    3.38
  -5  13   1    2.70    4.88
   5 -13  -1    3.51    5.40
  -5 -13   1    0.18    3.57
   4  13  -1   29.25   13.22
  -4  13   1    0.38   11.13
   4 -13  -1    0.92    9.51
   4  13  -1   10.00    8.92
  -4  13   1   21.00   11.62
   4 -13  -1   34.58   15.54
  -4 -13   1    4.28    8.12
   3  13  -1    8.31    6.75
  -3  13   1    6.56   21.63
   3 -13  -1   -3.22   14.58
  -3 -13   1    7.68    6.77
   3  13  -1   -3.12   34.13
  -3  13   1    5.35    6.30
   3 -13  -1    7.47    7.25
   2  13  -1   75.99   28.25
  -2  13   1   59.21   45.90
   2 -13  -1   65.83   48.06
  -2 -13   1   67.37   25.88
  -2  13   1   42.11   15.24
   2 -13  -1   44.64   15.64
   1  13  -1   49.12   21.01
  -1  13   1   27.97   29.88
   1 -13  -1   36.01   34.14
  -1 -13   1   41.77   18.43
   1  13  -1   45.57   11.63
  -1  13   1   39.57   13.46
   1 -13  -1   36.79   12.72
   0  13  -1   78.98   30.10
   0  13   1   93.57   37.87
   0 -13  -1   73.60   32.64
   0 -13   1   60.55   24.67
   0  13  -1   56.82   15.07
   0  13   1   73.75   20.43
   0 -13  -1   62.24   17.55
   0 -13   1   70.01   18.15
  -1  13  -1   38.43   19.73
   1  13   1   32.27   17.96
  -1 -13  -1   63.94   27.53
   1 -13   1   33.39   18.08
  -1  13  -1   48.04   14.46
   1  13   1   45.42   12.34
  -1 -13  -1   37.74   10.41
   1 -13   1   47.53   14.29
  -2  13  -1   10.86   12.65
   2  13   1   10.14   11.07
  -2 -13  -1   17.09   13.39
   2 -13   1   12.76   13.30
  -2  13  -1   43.76   14.29
   2 -13   1   14.39    7.47
  -3  13  -1   12.57   17.41
   3  13   1   15.57   10.63
  -3 -13  -1   16.06   10.87
   3 -13   1   11.07   19.30
  -3  13  -1   11.71    7.60
   3  13   1   11.79    4.47
  -3 -13  -1   17.89    6.67
   3 -13   1   12.01    8.24
  -4  13  -1    5.58   12.94
   4  13   1    2.06    4.79
  -4 -13  -1    2.01    5.58
   4 -13   1    5.21   12.66
  -4  13  -1    2.30    4.94
   4  13   1    2.30    3.09
  -4 -13  -1    5.89    4.40
   4 -13   1    2.75    5.82
  -5  13  -1   -0.54    5.11
   5  13   1    4.88    5.17
   5 -13   1    0.88  257.79
  -5  13  -1    3.90    5.40
   5  13   1    3.96    3.61
  -5 -13  -1    4.45    3.75
   5 -13   1    5.08    5.89
  -5  14   1    0.50   12.75
   5 -14  -1    2.95    5.84
   5  14  -1    3.36    3.90
  -5  14   1    5.85    6.02
   5 -14  -1    3.86    5.51
  -5 -14   1    1.14    3.39
   4  14  -1    4.10    4.97
  -4  14   1   -0.08    8.59
   4 -14  -1    1.22    8.13
   4  14  -1    2.67    6.93
  -4  14   1    3.84    5.65
   4 -14  -1    5.68    6.76
  -4 -14   1    0.65    6.38
   3  14  -1    0.97    4.39
  -3  14   1    0.86   13.82
   3 -14  -1    0.46   23.53
  -3 -14   1    2.44    5.07
  -3  14   1    3.83    5.60
   3 -14  -1    3.34    5.35
   2  14  -1    1.11    6.05
  -2  14   1    8.78   23.85
   2 -14  -1    3.15   21.83
  -2 -14   1    1.58    6.20
  -2  14   1    2.55    4.96
   2 -14  -1    9.60    6.90
   1  14  -1   34.93   17.25
  -1  14   1   37.13   29.88
   1 -14  -1   27.83   29.62
  -1 -14   1   18.74   12.23
   1  14  -1   54.87   13.86
  -1  14   1   36.93   12.72
   1 -14  -1   23.25    9.34
   0  14  -1   27.23   15.48
   0  14   1   40.92   22.15
   0 -14  -1   53.98   27.91
   0 -14   1   40.34   19.35
   0  14  -1   33.77    9.66
   0  14   1   30.24   10.03
   0 -14  -1   29.01    9.74
   0 -14   1   32.25    9.24
  -1  14  -1   98.79   38.33
   1  14   1   82.76   34.16
  -1 -14  -1   75.04   32.17
   1 -14   1   78.28   31.95
  -1  14  -1  110.00   29.61
   1  14   1   80.97   20.88
  -1 -14  -1   89.18   22.86
   1 -14   1   95.81   25.96
  -2  14  -1   31.76   19.82
   2  14   1   43.00   21.68
  -2 -14  -1   44.99   22.39
   2 -14   1   37.22   21.79
  -2  14  -1   73.90   21.94
   2 -14   1   27.92   11.40
  -3  14  -1   11.66   15.10
   3  14   1   10.77    8.93
  -3 -14  -1   11.66    9.50
   3 -14   1   10.56   15.45
  -3  14  -1   16.41    8.87
   3  14   1   10.67    4.01
  -3 -14  -1   11.24    5.07
   3 -14   1   13.13    8.37
  -4  14  -1    3.27   10.17
   4  14   1    0.75    4.79
   4 -14   1    2.58   11.33
  -4  14  -1    2.93    4.92
   4  14   1    0.89    2.48
  -4 -14  -1    1.39    3.36
   4 -14   1   -0.27    4.05
  -5  14  -1  685.19  170.70
   5  14   1    2.74    3.01
  -5 -14  -1    2.63    3.53
   5 -14   1    2.80    4.93
   5  15  -1    3.60    3.61
  -5  15   1    5.02    5.49
   5 -15  -1    3.19    4.90
  -5 -15   1    3.13    4.43
   4  15  -1   20.59   11.03
  -4  15   1   -0.17  573.65
   4 -15  -1   -2.03    6.72
   4  15  -1   -0.27    4.21
  -4  15   1    3.26    5.17
   4 -15  -1    3.79    5.58
  -4 -15   1   -0.10    3.97
   3  15  -1    2.47    5.63
  -3  15   1    7.23   15.99
   3 -15  -1    6.95   14.45
  -3  15   1    9.91    7.73
   3 -15  -1    3.70    5.48
   2  15  -1   61.35   25.47
  -2  15   1   44.03   34.27
   2 -15  -1   41.92   33.34
  -2 -15   1   70.21   27.80
  -2  15   1   50.79   17.42
   2 -15  -1   70.96   22.29
   1  15  -1   12.06   10.37
  -1  15   1    0.05   15.62
   1 -15  -1    6.36   19.25
  -1 -15   1    6.91    8.44
   1  15  -1    9.44    3.10
  -1  15   1   10.14    6.13
   1 -15  -1    6.33    5.18
  -1 -15   1    5.83    2.28
   0  15  -1   23.05   14.67
   0  15   1   19.12   16.15
   0 -15  -1   21.23   18.26
   0 -15   1   26.76   16.29
   0  15  -1   20.49    6.63
   0  15   1   23.92    8.56
   0 -15  -1   29.67   10.11
  -1  15  -1    3.48    9.69
   1  15   1    4.95    9.90
  -1 -15  -1    7.10   10.98
   1 -15   1    8.06   12.12
  -1  15  -1    5.24    4.36
   1  15   1   18.14    6.21
  -1 -15  -1   12.14    4.81
   1 -15   1    5.88    4.75
  -2  15  -1   20.27   15.76
   2  15   1   23.48   15.69
  -2 -15  -1   26.34   16.91
   2 -15   1   17.31   14.86
  -2  15  -1   17.23    8.68
   2  15   1   23.59    6.17
  -2 -15  -1   14.03    3.56
   2 -15   1   20.75    9.96
  -3  15  -1   11.38   13.44
   3  15   1    2.82    6.23
   3 -15   1   11.25   14.85
  -3  15  -1    8.74    7.34
   3  15   1    5.79    2.89
  -3 -15  -1    5.43    3.33
   3 -15   1    8.39    7.27
  -4  15  -1    5.04    8.89
   4  15   1    4.32    6.34
   4 -15   1    2.92   20.87
  -4  15  -1    2.90    4.54
   4  15   1    2.45    2.50
  -4 -15  -1    0.55    2.61
   4 -15   1    5.30    6.05
  -5  15  -1    3.33    4.46
   5  15   1    2.44    2.84
  -5 -15  -1    2.60    3.29
   5 -15   1    2.95    4.81
   5  16  -1    0.61    2.86
  -5  16   1    1.02    3.74
   5 -16  -1    0.64    3.75
  -5 -16   1   -0.33    3.37
  -4  16   1   -0.16    5.93
   4 -16  -1   -0.99   10.41
   4  16  -1   -0.41    3.32
  -4  16   1    2.57    4.44
   4 -16  -1   -0.05    3.29
  -4 -16   1    0.09    3.38
   3  16  -1    8.84    8.02
  -3  16   1   14.83   17.55
   3 -16  -1   11.78   15.41
  -3  16   1   13.11    8.50
   3 -16  -1    8.33    7.14
   2  16  -1    1.24    6.14
  -2  16   1    3.95   13.39
   2 -16  -1    1.30   10.92
  -2 -16   1    2.39    5.97
  -2  16   1    2.12    4.72
   2 -16  -1    0.34    3.74
   1  16  -1   22.84   14.19
  -1  16   1   65.73   35.71
   1 -16  -1   20.72   20.77
  -1 -16   1   22.83   13.86
   1  16  -1   38.55   10.12
  -1  16   1   21.48    9.15
   1 -16  -1   23.82    9.94
  -1 -16   1   21.77    6.15
   0  16  -1   12.11   10.78
   0  16   1   15.48   13.94
   0 -16  -1    9.22   13.05
   0 -16   1   18.13   13.72
   0  16  -1    8.79    4.03
   0  16   1   19.35    7.73
   0 -16  -1   11.97    6.13
   0 -16   1   11.66    4.58
  -1  16  -1   28.53   18.36
   1  16   1   25.69   17.72
  -1 -16  -1   28.13   18.23
   1 -16   1   32.22   19.73
  -1  16  -1   33.17   11.60
   1  16   1   29.18    8.88
  -1 -16  -1   29.81    9.19
   1 -16   1   26.00    9.85
  -2  16  -1    8.71   11.44
   2 -16   1    2.71    8.78
  -2  16  -1    4.90    5.48
   2  16   1   18.73    5.25
  -2 -16  -1   35.55    8.81
   2 -16   1    2.96    5.37
  -3  16  -1    0.42    6.58
   3  16   1    2.80    6.51
   3 -16   1   -1.85  702.12
  -3  16  -1    2.52    4.69
   3  16   1    3.26    2.08
  -3 -16  -1    2.25    3.01
   3 -16   1    3.75    5.50
  -4  16  -1    2.82    6.69
  -4  16  -1    1.59    4.09
   4  16   1    0.70    1.88
  -4 -16  -1    0.95    2.13
   4 -16   1    1.23    3.94
   4  17  -1   -0.35    2.93
  -4  17   1    5.56    5.61
   4 -17  -1    1.11    3.52
  -4 -17   1    0.41    3.06
  -3  17   1    1.33    7.83
   3 -17  -1   -0.49   47.96
  -3  17   1    1.27    3.64
   3 -17  -1    3.75    4.78
   2  17  -1   21.11   13.50
  -2  17   1   10.85   15.27
   2 -17  -1    1.70   20.01
  -2  17   1    3.55    4.95
   2 -17  -1   11.35    7.55
   1  17  -1    6.19    8.07
  -1  17   1    4.28   11.17
   1 -17  -1    0.07    9.91
  -1 -17   1    3.08    6.97
  -1  17   1    3.70    4.36
   1 -17  -1    1.36    3.52
  -1 -17   1    8.75    3.13
   0  17  -1    1.56    6.53
   0  17   1    3.03    8.24
   0 -17  -1   -2.12    8.08
   0 -17   1    1.34    7.21
   0  17  -1    1.02    2.04
   0  17   1    2.49    3.69
   0 -17  -1    9.18    5.64
   0 -17   1    1.81    2.01
  -1  17  -1   -0.88    7.15
   1  17   1    0.31    8.12
  -1 -17  -1    2.36    8.30
   1 -17   1    3.39    8.79
  -1  17  -1    1.87    3.72
  -1 -17  -1    2.53    2.83
   1 -17   1    0.17    2.72
  -2  17  -1    6.59   10.68
   2  17   1   12.31   11.71
   2 -17   1    3.50    8.26
  -2  17  -1    6.50    6.06
   2  17   1   14.81    4.65
  -2 -17  -1   11.96    3.25
   2 -17   1   10.09    7.72
  -3  17  -1    3.58    6.97
   3 -17   1   -0.46    5.60
  -3  17  -1    1.52    3.93
   3  17   1    1.89    1.44
  -3 -17  -1   -0.27    1.44
   3 -17   1    2.54    4.63
  -4  17  -1    3.51    4.65
   4  17   1    3.46    2.54
  -4 -17  -1    2.19    2.25
   4 -17   1    2.37    4.43
  -4  18   1    5.74    6.16
   4 -18  -1    3.20    4.54
  -3  18   1   -1.02    6.48
   3 -18  -1    0.46    5.51
  -3  18   1    3.90    4.73
   3 -18  -1    1.62    3.91
   2  18  -1    3.71    6.87
  -2  18   1   10.87   12.88
   2 -18  -1    3.83   10.02
  -2  18   1    5.32    5.09
   2 -18  -1    1.33    3.64
   1  18  -1   -0.24    5.71
  -1  18   1    0.74    7.56
   1 -18  -1    3.41   10.24
   1  18  -1    2.49    1.75
  -1  18   1    7.92    5.71
   1 -18  -1    1.54    3.50
  -1 -18   1    2.45    1.63
   0  18  -1   13.76   11.92
   0  18   1    7.89   10.04
   0 -18  -1   12.42   12.76
   0 -18   1    8.27   10.17
   0  18  -1   14.47    5.61
   0  18   1   14.55    7.03
   0 -18  -1   16.06    7.52
   0 -18   1   13.79    5.05
  -1  18  -1    3.64    8.68
   1  18   1   10.64   10.97
   1 -18   1    5.09    9.03
  -1  18  -1    5.30    4.88
   1  18   1   16.26    6.09
  -1 -18  -1    6.80    4.14
   1 -18   1    5.80    4.51
  -2  18  -1    0.81    6.04
   2  18   1    1.50    6.37
   2 -18   1    0.81    6.07
  -2  18  -1    3.51    4.34
   2  18   1    2.89    1.75
  -2 -18  -1    2.17    1.15
   2 -18   1   23.01   10.63
  -3  18  -1    0.82    6.36
   3 -18   1   -0.92    4.45
   3 -18   1    0.52    3.53
  -3  19   1    0.92    3.15
   3 -19  -1    0.41    3.03
  -2  19   1    0.73    5.61
   2 -19  -1   -0.42    5.13
  -2  19   1    1.40    3.30
   2 -19  -1    1.52    3.30
   1  19  -1    2.46    6.06
  -1  19   1    2.19    6.77
   1 -19  -1    4.69    8.37
   1  19  -1    7.65    3.47
  -1  19   1    4.79    4.11
   1 -19  -1    5.09    4.49
   0  19  -1    2.94    6.69
   0  19   1    0.95    6.10
   0 -19   1    2.85    6.64
   0  19  -1    0.53    2.25
   0  19   1    5.20    4.20
   0 -19  -1    6.77    4.95
   0 -19   1    0.40    1.74
  -1  19  -1    3.40    6.40
   1  19   1    2.30    6.37
   1 -19   1    5.03    7.23
  -1  19  -1    1.64    3.20
   1  19   1   12.37    4.97
  -1 -19  -1    3.02    3.16
   1 -19   1    3.24    3.73
  -2  19  -1    0.26    5.75
   2 -19   1   -0.19    4.37
  -2  19  -1    0.27    2.86
   2  19   1    1.58    1.46
   2 -19   1    6.70    6.09
  -3  19  -1    0.47    3.00
   3 -19   1    0.20    2.82
  -2  20   1    0.28    2.47
   2 -20  -1    0.47    2.85
  -1  20   1    0.18    5.23
   1  20  -1    3.50    2.43
  -1  20   1    0.61    2.43
   1 -20  -1    2.81    3.58
  -1 -20   1    4.02    2.42
   0  20  -1    3.62    7.19
   0  20   1    1.58    5.88
   0  20  -1   10.62    5.23
   0  20   1    2.91    3.45
   0 -20  -1    9.09    5.31
   0 -20   1   12.13    5.04
  -1  20  -1    2.31    5.97
   1 -20   1  229.41   75.94
  -1  20  -1    2.85    3.45
  -1 -20  -1   -0.09    1.86
   1 -20   1   -0.32    2.42
  -2  20  -1    0.87    2.84
   2  20   1    0.68    1.24
  -2 -20  -1    1.11    1.10
   1  21  -1    2.50    2.48
  -1  21   1    0.42    2.58
   1 -21  -1    0.98    2.55
  -1 -21   1    0.53    1.56
   0  21  -1    2.24    3.00
   0  21   1    2.30    2.93
   0 -21  -1    4.38    3.84
   0 -21   1    1.23    2.15
  -1  21  -1    0.65    2.42
   1  21   1    0.45    1.78
  -1 -21  -1   -0.21    1.88
   1 -21   1    0.50    2.46
   6   0  -2    9.28   11.07
   5   0  -2   35.32   20.85
  -5   0   2   42.19   23.31
   4   0  -2   79.57   31.16
  -4   0   2   90.48   32.52
   3   0  -2   96.45   30.56
  -3   0   2  118.81   36.22
   2   0  -2   16.32   15.04
  -2   0   2   24.59   15.70
  -1   0   2   54.33  118.02
  -2   0  -2  231.45   57.07
   2   0   2  202.72   50.29
  -3   0  -2   65.43   19.28
   3   0   2   80.47   23.78
  -3   0  -2   58.81   16.91
   3   0   2   48.04   14.52
  -4   0  -2    1.92    1.37
   4   0   2    3.59    4.55
   5   0   2   11.57    7.75
   6   0   2    4.38    6.30
   6   1  -2    1.19    7.64
   6  -1  -2    2.24    8.43
   5   1  -2    9.60   13.73
  -5   1   2    7.04   13.24
   5  -1  -2    9.84   14.38
   4   1  -2   11.07   11.93
  -4   1   2   21.14   15.36
   3   1  -2  278.01   74.64
  -3   1   2  227.97   61.35
   3  -1  -2  186.24   52.34
  -3  -1   2  279.90   75.39
   2   1  -2  254.01   70.06
  -2   1   2  170.20   47.02
   2  -1  -2  168.71   46.77
  -2  -1   2  329.90   88.59
  -1   1   2  912.76  255.35
   1  -1  -2 1691.56  431.63
   0   1  -2  426.85  125.29
   0  -1   2  501.44  147.05
  -1   1  -2  320.49   94.01
   1  -1   2  299.87   88.04
  -1   1  -2  177.47   43.44
   1  -1   2  238.22   58.36
  -2   1  -2   58.01   17.14
   2   1   2   55.92   20.50
  -2  -1  -2   64.14   25.22
   2  -1   2   20.70    6.40
  -2   1  -2   75.29   19.70
   2   1   2   84.70   21.83
  -2  -1  -2   92.67   23.63
   2  -1   2   74.99   19.69
  -3   1  -2   46.82   14.30
   3   1   2   50.94   15.43
  -3  -1  -2   30.47    9.34
  -3   1  -2   57.27   16.74
   3   1   2   56.72   16.44
  -3  -1  -2   58.86   16.78
   3  -1   2   52.39   15.78
   4   1   2   41.75   12.61
  -4  -1  -2   52.34   15.82
  -4   1  -2   37.10   12.69
   4   1   2   31.18   11.46
  -4  -1  -2   35.11   11.94
   4  -1   2   59.56   18.39
   5   1   2   11.17    4.14
  -5  -1  -2    7.50    3.06
  -5   1  -2    7.14    6.48
   5   1   2    7.58    6.63
  -5  -1  -2    6.89    6.22
   5  -1   2    4.34    5.35
   6   1   2    0.40    1.96
  -6  -1  -2    3.64    2.60
   6   1   2    1.90    5.03
   6  -1   2    1.68    5.13
   6   2  -2    2.74    8.30
   6  -2  -2    5.39    9.25
   5   2  -2   47.64   24.78
  -5   2   2   14.71   16.09
   5  -2  -2   15.21   14.99
  -5  -2   2   10.74   13.35
   4   2  -2  138.58   43.59
  -4   2   2  156.36   48.68
   4  -2  -2  143.96   46.67
  -4  -2   2  146.55   45.22
   3   2  -2    5.27    4.25
  -3  -2   2    7.75    4.24
   3   2  -2  113.88   37.10
  -3   2   2  122.75   36.36
   3  -2  -2  116.37   35.28
   2   2  -2  250.02   74.44
   2   2  -2  949.61  237.38
  -2   2   2  790.26  196.00
   2  -2  -2  785.78  194.75
  -2  -2   2  843.04  211.83
  -1  -2   2  648.84  190.42
  -1   2   2  893.83  222.99
   1  -2  -2 1193.61  293.80
   0   2  -2  616.97  180.76
   0  -2   2  580.12  170.00
  -1   2  -2  383.63  112.54
   1   2   2  542.77  160.19
  -1  -2  -2  449.41  132.61
   1  -2   2  421.47  123.64
  -1   2  -2  247.04   60.25
   1  -2   2  307.54   74.84
  -2   2  -2  197.99   58.41
   2   2   2  359.23  108.41
  -2  -2  -2  267.75   81.91
   2  -2   2  196.64   58.21
  -2   2  -2  161.19   40.48
   2   2   2  145.15   36.22
  -2  -2  -2  151.13   37.52
   2  -2   2  167.66   42.04
  -3   2  -2   19.80   13.10
   3   2   2   91.97   27.85
  -3  -2  -2  117.87   35.52
   3  -2   2   41.06   25.29
  -3   2  -2  106.46   28.67
   3   2   2  104.37   27.82
  -3  -2  -2  108.70   28.61
   3  -2   2  115.53   31.08
   4   2   2   17.09    5.94
  -4  -2  -2   20.83    6.99
  -4   2  -2   22.97    9.56
   4   2   2   19.52    8.50
  -4  -2  -2   17.76    7.70
   5   2   2    7.87    3.33
  -5  -2  -2    8.21    3.41
  -5   2  -2    6.16    6.21
   5   2   2    6.83    6.42
  -5  -2  -2    7.80    6.26
   5  -2   2   13.30    8.63
   6   2   2    7.37    3.54
  -6  -2  -2    6.32    3.14
   6   2   2    2.70    5.46
   6  -2   2    2.14    5.35
   6   3  -2    0.15    3.35
  -6  -3   2    1.43    3.10
   6   3  -2    4.08    8.95
   6  -3  -2   11.93   12.45
   5   3  -2    1.28    2.87
  -5  -3   2   16.90    6.58
   5   3  -2   52.29   25.94
  -5   3   2   38.44   21.93
   5  -3  -2   20.63   16.05
  -5  -3   2   41.55   22.47
   4   3  -2   65.68   20.64
  -4  -3   2   66.93   20.80
   4   3  -2   74.35   29.14
  -4   3   2   32.83   19.70
   4  -3  -2   41.12   21.79
  -4  -3   2   33.25   19.06
   3   3  -2  160.19   48.48
   3   3  -2   66.38   25.70
  -3   3   2  432.48  110.85
   3  -3  -2  306.99   80.92
  -3  -3   2  133.95   40.90
   2   3  -2  152.23   45.85
  -2  -3   2   77.63   24.31
   2   3  -2  128.42   47.36
  -2   3   2  114.93   34.16
   2  -3  -2  128.77   36.97
  -2  -3   2  112.29   46.03
  -1  -3   2 1234.44  361.52
  -1   3   2 1365.90  335.82
   1  -3  -2 1450.55  354.89
   0   3  -2  134.05   39.94
   0   3   2  106.31   32.93
   0  -3  -2  102.48   31.71
   0  -3   2  124.69   37.25
  -1   3  -2  928.69  271.93
  -1  -3  -2  305.90  113.29
   1  -3   2 1139.33  333.48
   1  -3   2 1191.61  287.42
  -2   3  -2  254.56   75.39
   2   3   2  285.38   86.45
  -2  -3  -2  318.99   96.95
   2  -3   2  266.71   79.08
  -2   3  -2  153.57   38.76
   2   3   2  240.12   58.86
  -2  -3  -2  281.74   68.72
   2  -3   2  261.23   64.59
  -3   3  -2  136.59   45.37
   3   3   2   92.42   28.60
  -3  -3  -2   98.00   30.34
   3  -3   2   65.63   26.43
  -3   3  -2  100.64   27.50
   3   3   2  106.21   28.08
  -3  -3  -2  106.02   27.86
   3  -3   2  111.59   30.27
  -4   3  -2   42.57   16.45
   4   3   2   12.73    5.26
  -4  -3  -2   17.65    6.66
   4  -3   2   26.10   10.75
  -4   3  -2   20.82    9.16
   4   3   2   13.10    6.86
  -4  -3  -2   24.36    9.26
   4  -3   2   13.80    7.52
   5   3   2    5.45    3.17
  -5  -3  -2    8.13    3.85
  -5   3  -2    4.65    6.15
   5   3   2    3.86    5.53
  -5  -3  -2    3.44    4.90
   5  -3   2    5.03    6.15
   6   3   2   15.13    5.68
  -6  -3  -2   13.12    5.29
   6   3   2    3.41    6.10
   6  -3   2    3.15    5.79
   6   4  -2   15.78    7.32
  -6  -4   2   17.25    7.29
   6   4  -2    8.32   10.49
   6  -4  -2    7.39   10.70
   5   4  -2   15.09    6.47
  -5  -4   2   10.01    4.90
   5   4  -2    8.52   12.73
  -5   4   2   14.22   14.59
   5  -4  -2   10.03   12.66
  -5  -4   2   27.38   18.67
   4   4  -2   85.25   26.46
  -4  -4   2   83.26   25.67
   4   4  -2   88.79   33.20
  -4   4   2   77.58   30.83
   4  -4  -2   68.27   28.09
  -4  -4   2   92.62   34.67
   3   4  -2  232.10   68.97
  -3  -4   2  251.37   74.44
   3   4  -2  316.25   87.99
  -3   4   2  193.16   53.88
   3  -4  -2  200.13   55.87
  -3  -4   2  206.45   60.05
   2   4  -2  282.24   83.61
  -2  -4   2  278.11   82.26
   2   4  -2  162.04  109.00
  -2   4   2  214.72   57.36
   2  -4  -2  224.38   59.26
  -2  -4   2  270.59  143.56
   1   4  -2  442.29  130.27
  -1   4   2  348.47  103.77
   1  -4  -2  366.80  109.10
  -1  -4   2  400.56  118.07
  -1   4   2  504.43  127.53
   1  -4  -2  436.91  110.30
   0   4  -2   64.24   19.79
   0   4   2  177.42   56.52
   0  -4  -2  140.57   44.87
   0  -4   2   51.19   16.08
  -1   4  -2  869.43  254.85
   1   4   2  738.47  228.86
  -1  -4  -2  570.16  180.91
   1  -4   2  759.39  222.79
  -1   4  -2  950.60  229.66
   1  -4   2  914.25  220.79
  -2   4  -2   73.95   23.34
   2   4   2   73.45   24.96
  -2  -4  -2   60.30   21.91
   2  -4   2   58.31   18.94
  -2   4  -2   87.74   23.15
   2   4   2   88.04   22.18
  -2  -4  -2   62.99   16.07
   2  -4   2   86.20   22.60
  -3   4  -2   55.32   21.57
   3   4   2   38.85   13.72
  -3  -4  -2   22.23    9.22
   3  -4   2   41.10   20.18
  -3   4  -2   23.24    9.13
   3   4   2   26.42    8.79
  -3  -4  -2   22.27    7.85
   3  -4   2   24.13    9.49
  -4   4  -2   -3.26   16.26
   4   4   2   89.53   27.43
  -4  -4  -2   86.50   26.97
   4  -4   2  343.74  106.71
  -4   4  -2   83.06   24.34
   4   4   2   81.81   23.14
  -4  -4  -2  102.63   27.91
   4  -4   2   70.31   21.21
  -5   4  -2   24.90   11.92
   5   4   2   14.93    6.03
  -5  -4  -2   26.70    9.52
   5  -4   2   11.15    8.54
  -5   4  -2   12.40    8.58
   5   4   2   12.08    8.15
  -5  -4  -2   13.15    7.80
   5  -4   2   16.10    9.30
   6   4   2   13.32    5.65
  -6  -4  -2   11.89    5.38
   6   4   2    6.96    7.08
   6  -4   2    7.20    7.28
   6   5  -2   22.16    9.22
  -6  -5   2   14.32    6.65
   6   5  -2    7.42    9.52
   6  -5  -2    6.78   10.22
   5   5  -2   58.81   18.88
  -5  -5   2   37.00   12.41
   5   5  -2   52.19   24.94
  -5   5   2   46.56   22.98
   5  -5  -2   43.04   21.41
  -5  -5   2   34.46   19.49
   4   5  -2   86.69   26.74
  -4  -5   2   89.33   27.51
   4   5  -2   54.13   26.59
  -4   5   2   71.86   29.29
   4  -5  -2   61.40   25.82
  -4  -5   2   75.69   31.12
   3   5  -2   82.76   25.48
  -3  -5   2   65.73   20.42
   3   5  -2  148.39   52.78
  -3   5   2   83.11   28.10
   3  -5  -2   73.30   25.75
  -3  -5   2  137.54   51.19
   2   5  -2  159.00   47.84
  -2   5   2  112.59   36.00
   2  -5  -2  110.80   35.38
  -2  -5   2  162.98   48.91
   2   5  -2  -26.37  113.68
  -2   5   2  123.99   35.93
   2  -5  -2  104.27   31.06
  -2  -5   2   30.05  108.46
   1   5  -2   17.09    6.68
  -1   5   2   22.14    9.96
   1  -5  -2   18.49    8.84
  -1  -5   2   18.29    7.07
  -1   5   2   58.51   20.41
   1  -5  -2   58.36   19.34
   0   5  -2  391.64  115.53
   0   5   2 2038.14  618.96
   0  -5  -2 2535.10  755.90
   0  -5   2  363.91  107.41
   0   5   2   42.70   96.55
   0  -5  -2   48.62  103.63
  -1   5  -2   73.40   22.86
   1   5   2   38.04   21.18
  -1  -5  -2   56.12   26.48
   1  -5   2   69.22   21.82
  -1   5  -2   77.73   19.95
   1  -5   2  105.07   26.33
  -2   5  -2  497.41  147.45
   2   5   2  482.17  144.26
  -2  -5  -2  462.80  138.93
   2  -5   2  698.64  206.10
  -2   5  -2  506.42  123.84
   2   5   2  491.93  119.11
  -2  -5  -2  474.85  114.88
   2  -5   2  464.99  113.68
  -3   5  -2   30.09   14.07
   3   5   2    8.07    5.61
  -3  -5  -2   17.38    8.62
   3  -5   2   24.83   14.72
  -3   5  -2   12.03    6.57
   3   5   2   15.27    5.90
  -3  -5  -2   14.34    5.86
   3  -5   2   14.69    6.99
  -4   5  -2    9.29   19.50
   4   5   2   28.10   10.57
  -4  -5  -2   23.07    9.46
   4  -5   2    2.20   17.73
  -4   5  -2   18.58    8.87
   4   5   2   26.83    9.94
  -4  -5  -2   23.20    8.82
   4  -5   2   37.12   13.32
  -5   5  -2    2.87    6.87
   5   5   2    7.10    4.57
  -5  -5  -2    4.72    3.77
   5  -5   2    8.06    8.08
  -5   5  -2    1.64    5.16
   5   5   2    2.84    4.90
  -5  -5  -2    5.91    5.50
   5  -5   2    4.31    5.60
  -6   5  -2    4.14    4.32
   6   5   2    3.78    3.28
  -6  -5  -2    2.53    3.14
   6   5   2    5.55    6.27
   6  -5   2    5.65    6.53
   6   6  -2   11.02    5.96
  -6  -6   2    4.52    3.82
   6   6  -2    8.46    9.52
   6  -6  -2    0.37    6.52
   5   6  -2    2.54    2.99
  -5  -6   2    2.69    2.86
   5   6  -2    5.71   11.33
  -5   6   2    7.61   11.68
   5  -6  -2    8.34   11.63
  -5  -6   2   20.73   15.81
   4   6  -2   92.37   28.57
  -4  -6   2   77.43   24.22
   4   6  -2  191.51   60.35
  -4   6   2  118.46   39.45
   4  -6  -2   91.03   32.65
  -4  -6   2   72.45   30.63
   3   6  -2   43.37   14.31
  -3   6   2   40.96   17.13
  -3  -6   2   59.41   18.94
   3   6  -2   57.31   44.09
  -3   6   2   50.94   20.91
   3  -6  -2   51.39   21.14
  -3  -6   2   44.21   36.57
   2   6  -2  598.05  176.33
  -2   6   2  668.26  197.99
   2  -6  -2  607.01  180.06
  -2  -6   2  570.66  168.16
  -2   6   2  492.18  124.24
   2  -6  -2  444.33  112.79
   1   6  -2    8.25    4.67
  -1   6   2    7.66   14.44
   1  -6  -2    8.18   11.12
  -1  -6   2    7.09    4.35
  -1   6   2   27.53   13.96
   1  -6  -2    3.27    8.52
   0   6  -2   21.38    8.04
   0  -6  -2    4.37   32.99
   0  -6   2   18.53    7.29
   0   6   2    0.22   44.86
   0  -6  -2    9.57   30.85
  -1   6  -2  208.74   63.04
   1   6   2  291.31   95.51
  -1  -6  -2  314.91  102.43
   1  -6   2  319.69   95.41
  -1   6  -2  292.40   71.61
   1  -6   2  327.76   79.92
  -2   6  -2   25.87   10.75
   2   6   2   26.97   12.55
  -2  -6  -2   21.32   11.13
   2  -6   2   25.85   10.94
  -2   6  -2   15.46    6.27
   2   6   2   18.28    5.17
  -2  -6  -2   20.07    5.49
   2  -6   2   19.32    6.92
  -3   6  -2   44.66   18.21
   3   6   2   28.82   12.28
  -3  -6  -2   41.66   16.27
   3  -6   2   55.52   22.95
  -3   6  -2   37.29   12.80
   3   6   2   38.43   11.11
  -3  -6  -2   36.11   10.81
   3  -6   2   35.99   12.49
  -4   6  -2   28.00   26.62
   4   6   2   40.78   15.05
  -4  -6  -2   27.10   11.32
   4  -6   2    6.83   19.45
  -4   6  -2   23.96   10.15
   4   6   2   22.09    8.44
  -4  -6  -2   29.16    9.95
   4  -6   2   28.57   11.16
  -5   6  -2    0.80    6.82
   5   6   2    3.48    4.04
  -5  -6  -2    6.99    4.73
   5  -6   2   17.19   10.25
  -5   6  -2    3.16    5.21
   5   6   2    6.59    5.95
  -5  -6  -2    2.52    4.14
   5  -6   2    4.11    5.66
   6   6   2    1.16    2.92
  -6  -6  -2    3.39    3.41
   6   6   2    0.91    3.81
   6  -6   2    1.16    4.27
   6   7  -2   11.13    5.88
  -6  -7   2   12.39    6.17
   6   7  -2    6.47    7.37
   6  -7  -2   12.01   10.91
   5   7  -2    6.10    3.88
  -5  -7   2    9.76    5.24
   5   7  -2    5.62   12.07
  -5   7   2    7.03   10.29
   5  -7  -2    5.06    9.67
  -5  -7   2    7.28   12.31
   4   7  -2    3.12    3.21
  -4  -7   2   17.11    7.49
   4   7  -2   11.86   17.65
  -4   7   2   22.77   15.96
   4  -7  -2  109.60   36.30
  -4  -7   2    7.25   16.53
   3   7  -2   95.61   29.96
  -3   7   2   74.30   26.96
   3  -7  -2   66.18   24.48
  -3  -7   2   71.36   22.77
   3   7  -2  163.88   67.82
  -3   7   2   96.65   32.48
   3  -7  -2  118.36   37.59
  -3  -7   2   15.13   33.23
   2   7  -2  277.46   82.86
  -2   7   2  383.43  116.27
   2  -7  -2  332.19  100.64
  -2  -7   2  294.74   87.79
  -2   7   2  228.61   61.35
   2  -7  -2  316.90   83.01
   1   7  -2  531.82  157.11
  -1   7   2 2659.10  794.74
   1  -7  -2 2668.56  791.26
  -1  -7   2  459.17  135.99
  -1   7   2  701.62  173.74
   1  -7  -2  751.42  185.34
   0   7  -2  113.48   35.01
   0   7   2   41.08   34.39
   0  -7  -2   54.87   38.34
   0  -7   2  114.03   35.23
   0   7   2   19.71   21.44
   0  -7  -2   28.12   22.93
  -1   7  -2   32.94   12.68
   1   7   2   39.22   24.52
   1  -7   2   28.80   11.39
  -1   7  -2   55.07   14.62
   1  -7   2   25.80    7.56
  -2   7  -2  423.07  126.93
   2   7   2  388.41  118.27
  -2  -7  -2  339.86  103.87
   2  -7   2  450.05  134.90
  -2   7  -2  332.19   82.21
   2   7   2  362.96   87.84
  -2  -7  -2  304.30   73.65
   2  -7   2  399.91   98.20
  -3   7  -2   72.00   26.65
   3   7   2   63.74   23.26
  -3  -7  -2   67.42   24.55
   3  -7   2   66.73   26.18
  -3   7  -2   72.75   21.66
   3   7   2   67.03   17.73
  -3  -7  -2   69.61   18.72
   3  -7   2   75.19   22.17
  -4   7  -2   12.45   22.66
   4   7   2   15.09    8.28
  -4  -7  -2   16.77    8.94
   4  -7   2   25.07   24.66
  -4   7  -2   21.14    9.57
   4   7   2    9.15    5.01
  -4  -7  -2   10.31    5.28
   4  -7   2   17.86    8.66
  -5   7  -2    0.87    9.86
   5   7   2    3.17    3.69
  -5  -7  -2   13.48    7.31
   5  -7   2   -0.36    7.05
  -5   7  -2    1.89    5.20
   5   7   2    1.60    4.17
  -5  -7  -2    3.42    4.53
   5  -7   2    2.69    5.30
  -6   7  -2    2.01    3.97
   6   7   2    2.16    3.68
  -6  -7  -2    0.07    2.97
   6  -7   2    3.37    4.31
   6   7   2    0.13    3.28
   6  -7   2    1.84    4.64
   6   8  -2    6.93    4.86
   6   8  -2    2.86    5.48
   6  -8  -2    2.82    7.06
   5   8  -2   11.47    5.55
  -5  -8   2    8.56    5.05
   5   8  -2    6.47   10.89
  -5   8   2    6.42   10.61
   5  -8  -2    8.61   10.65
  -5  -8   2   14.76   14.91
   4   8  -2   21.19    8.77
  -4   8   2   18.43   12.98
   4  -8  -2   86.20   31.93
  -4  -8   2   16.09    7.31
   4   8  -2   25.45   20.11
  -4   8   2   27.90   17.25
   4  -8  -2   18.84   13.83
  -4  -8   2  139.83   50.54
   3   8  -2   61.55   20.39
  -3   8   2   46.95   20.00
   3  -8  -2   33.71   15.76
  -3  -8   2   49.85   16.86
   3   8  -2  -10.30   47.25
  -3   8   2   50.39   22.11
   3  -8  -2   42.39   19.51
  -3  -8   2   13.81   61.75
   2   8  -2   92.92   29.47
  -2   8   2  306.94  100.99
   2  -8  -2  206.50   68.62
  -2  -8   2  127.98   39.60
  -2   8   2  101.63   31.25
   2  -8  -2  143.26   41.52
   1   8  -2   52.04   17.62
  -1   8   2    9.49   36.82
   1  -8  -2   -7.29   27.66
  -1  -8   2   57.22   19.09
  -1   8   2   50.59   18.08
   1  -8  -2   47.10   17.30
   0   8  -2   62.99   20.82
   0   8   2   61.45   35.36
   0  -8  -2   50.74   33.38
   0  -8   2   69.86   22.87
   0   8   2   27.69   21.26
   0  -8  -2   37.77   19.39
  -1   8  -2   62.64   21.79
   1   8   2  129.02   50.94
  -1  -8  -2  118.27   48.13
   1  -8   2   60.20   20.85
  -1   8  -2   79.97   20.69
   1  -8   2   53.13   14.18
  -2   8  -2  175.03   55.57
   2   8   2  160.54   52.98
  -2  -8  -2  146.95   48.78
   2  -8   2  190.67   60.40
  -2   8  -2  156.81   40.19
   2   8   2  199.43   48.46
  -2  -8  -2  169.60   41.22
   2  -8   2  175.28   44.40
  -3   8  -2  335.47  104.17
   3   8   2  377.25  115.23
  -3  -8  -2  421.62  128.52
   3  -8   2  356.84  111.24
  -3   8  -2  359.08   90.33
   3   8   2  291.75   71.51
  -3  -8  -2  331.29   81.32
   3  -8   2  312.47   79.13
  -4   8  -2    1.00   17.46
   4   8   2    3.87    5.59
  -4  -8  -2    4.59    5.68
   4  -8   2    1.11   16.74
  -4   8  -2    3.04    4.69
   4   8   2    8.91    4.73
  -4  -8  -2    8.23    4.58
   4  -8   2    4.01    4.82
  -5   8  -2    4.81   10.47
   5   8   2    9.25    6.12
  -5  -8  -2   14.67    8.19
  -5   8  -2   16.39   10.44
   5   8   2   15.84    8.39
  -5  -8  -2   12.29    6.95
   5  -8   2   13.24    9.56
  -6   8  -2    1.42 9999.00
   6   8   2    4.01    4.45
  -6  -8  -2    1.67    3.15
   6  -8   2    7.71    5.98
   6   8   2    3.65    4.28
   6  -8   2    0.74    3.66
   6   9  -2    5.23    4.38
   6   9  -2    2.05    4.81
   6  -9  -2    2.59    6.23
   5   9  -2   10.90    5.65
  -5   9   2   11.36   10.68
   5  -9  -2   10.54   10.68
  -5  -9   2   12.73    6.45
   5   9  -2   18.73   13.42
  -5   9   2    7.35   10.36
   5  -9  -2    3.38    9.44
  -5  -9   2   11.59   10.94
   4   9  -2   46.86   16.39
  -4   9   2   46.15   22.31
   4  -9  -2  204.06   67.42
  -4  -9   2   38.80   14.15
   4   9  -2   41.55   30.50
  -4   9   2   39.80   19.11
   4  -9  -2   39.94   19.70
  -4  -9   2   27.56   27.56
   3   9  -2  418.68  124.89
  -3   9   2  924.71  278.66
   3  -9  -2  602.03  182.55
  -3  -9   2  430.44  128.67
   3   9  -2  190.87  135.39
  -3   9   2  466.44  120.66
   3  -9  -2  359.28   94.56
  -3  -9   2  174.24  160.54
  -2   9   2  117.57   59.46
   2  -9  -2  119.81   51.54
  -2  -9   2   37.40   13.99
  -2   9   2   18.15   12.05
   2  -9  -2   16.36   12.16
   1   9  -2   64.73   21.00
  -1   9   2   -4.15   25.32
   1  -9  -2   -3.13   26.09
  -1  -9   2   24.03    9.76
  -1   9   2   59.06   19.88
   1  -9  -2   67.17   22.11
   0   9  -2  150.73   47.15
   0   9   2  171.75   66.88
   0  -9  -2  130.91   55.92
   0  -9   2  123.10   39.04
   0   9  -2  125.78   31.16
   0   9   2   87.09   26.74
   0  -9  -2   95.36   29.11
  -1   9  -2  281.65   86.40
   1   9   2  400.01  129.12
  -1  -9  -2  374.96  123.00
   1  -9   2  273.98   83.86
  -1   9  -2  347.52   85.05
   1  -9   2  315.71   77.43
  -2   9  -2   32.62   15.16
   2   9   2   22.62   13.64
  -2  -9  -2   65.08   25.42
   2  -9   2   96.26   33.73
  -2   9  -2   58.26   16.61
  -2  -9  -2   29.52    7.50
   2  -9   2  160.09   40.88
  -3   9  -2   65.23   26.61
   3   9   2   77.53   29.21
  -3  -9  -2   64.83   25.60
   3  -9   2   54.33   24.18
  -3   9  -2   65.73   20.10
   3   9   2   71.71   18.46
  -3  -9  -2   57.36   15.54
   3  -9   2   54.83   17.49
  -4   9  -2   12.88   19.13
   4   9   2    5.08    6.02
  -4  -9  -2    9.29    7.39
   4  -9   2    6.25   18.62
  -4   9  -2    3.57    5.11
   4   9   2    6.13    4.21
  -4  -9  -2    9.34    5.00
   4  -9   2    8.52    6.60
  -5   9  -2    7.81   11.44
   5   9   2   13.19    8.02
  -5  -9  -2   23.00   11.23
   5  -9   2    1.55   28.82
  -5   9  -2   19.46   11.46
   5   9   2   13.26    7.54
  -5  -9  -2    9.59    6.25
   5  -9   2   16.63   10.70
   6   9   2    0.51    2.85
   6  -9   2    0.10    3.22
   6  10  -2   -0.30    3.15
  -6  10   2   -0.13    4.32
   6  10  -2    0.26    3.80
   6 -10  -2   -0.02    4.31
   5  10  -2   27.90   10.97
  -5  10   2   19.11   12.73
   5 -10  -2   18.17   12.14
  -5 -10   2   22.12    9.65
   5  10  -2    8.29    8.61
  -5  10   2   17.06   13.44
   5 -10  -2   19.78   14.95
  -5 -10   2   14.79    9.84
   4  10  -2   93.32   30.02
  -4  10   2   40.07   21.87
   4 -10  -2   45.43   23.18
  -4 -10   2   51.84   18.05
   4  10  -2   20.71   30.09
  -4  10   2   32.91   17.49
   4 -10  -2   28.93   16.76
  -4 -10   2    9.74   27.06
   3  10  -2  123.49   39.26
  -3  10   2  243.95   87.09
   3 -10  -2  193.66   68.07
  -3 -10   2  127.38   40.69
   3  10  -2   22.31  119.76
  -3  10   2  107.36   34.32
   3 -10  -2  140.62   42.62
  -3 -10   2   32.00   98.05
   2  10  -2   83.76   27.55
  -2  10   2   20.18   43.07
   2 -10  -2   72.65   50.64
  -2 -10   2   84.50   27.94
  -2  10   2   77.83   26.85
   2 -10  -2   84.55   28.52
   1  10  -2   29.72   11.86
  -1  10   2   10.08   25.44
   1 -10  -2   -1.91   18.19
  -1 -10   2   20.19    9.24
  -1  10   2  112.19   33.36
   1 -10  -2   27.55   13.56
   0  10  -2  206.85   64.59
   0  10   2  371.43  126.88
   0 -10  -2  544.27  177.82
   0 -10   2  297.73   90.93
   0  10  -2  281.45   68.62
   0  10   2  247.88   65.33
   0 -10  -2  340.85   86.94
   0 -10   2  270.19   65.93
  -1  10  -2   56.02   21.84
   1  10   2   63.39   30.92
  -1 -10  -2   54.78   29.81
   1 -10   2   54.38   21.07
  -1  10  -2   55.12   14.93
  -1 -10  -2    0.77   88.19
   1 -10   2   51.64   14.12
  -2  10  -2   27.91   14.59
   2  10   2   29.99   16.67
  -2 -10  -2   23.42   14.04
   2 -10   2   26.99   14.58
  -2  10  -2   26.54    9.31
   2 -10   2   21.85    8.05
  -3  10  -2   59.31   25.40
   3  10   2   55.37   23.32
  -3 -10  -2   42.18   19.51
   3 -10   2   47.79   22.75
  -3  10  -2   51.24   16.45
   3  10   2   49.04   12.84
  -3 -10  -2   51.29   13.78
   3 -10   2   45.22   15.13
  -4  10  -2   33.20   23.74
   4  10   2   22.04   11.66
  -4 -10  -2   31.85   14.71
   4 -10   2   26.25   23.17
  -4  10  -2   23.11   11.23
   4  10   2   25.78    8.98
  -4 -10  -2   25.20    8.91
   4 -10   2   14.27    8.58
  -5  10  -2    8.71   11.84
   5  10   2   16.14    9.49
  -5 -10  -2   10.64    8.00
   5 -10   2   -0.32    6.75
  -5  10  -2    6.01    7.01
   5  10   2    4.17    4.39
  -5 -10  -2    5.06    4.49
   5 -10   2    4.96    6.47
   6  10   2   -0.24    2.51
   6 -10   2    0.87    3.77
   6  11  -2   -0.13    3.31
   6 -11  -2    1.02    4.47
   5  11  -2   11.85    6.59
  -5  11   2    9.42    8.98
   5 -11  -2   10.53    8.70
   5  11  -2    7.72    8.04
  -5  11   2   12.78   11.99
   5 -11  -2   12.49   10.84
  -5 -11   2    4.61    7.64
   4  11  -2   18.64    8.65
  -4  11   2   42.76   23.33
   4 -11  -2   40.90   21.87
  -4 -11   2   23.46   10.28
   4  11  -2   27.32   32.78
  -4  11   2   19.61   13.57
   4 -11  -2   24.50   15.35
  -4 -11   2    4.89   23.89
   3  11  -2   71.51   24.35
  -3  11   2   53.73   35.58
   3 -11  -2   16.53   19.92
  -3 -11   2   22.66   10.57
   3  11  -2   19.95   84.01
  -3  11   2    6.58    9.21
   3 -11  -2    7.32    9.90
   2  11  -2   51.39   18.74
  -2  11   2   22.60   41.52
   2 -11  -2    7.01   27.83
  -2 -11   2   36.39   13.78
  -2  11   2   50.79   20.06
   2 -11  -2  115.58   35.32
   1  11  -2   25.29   11.12
  -1  11   2    7.39   19.93
   1 -11  -2  890.35  286.28
  -1 -11   2   14.50    8.27
  -1  11   2   40.19   17.63
   1 -11  -2   37.22   16.50
   0  11  -2   65.23   24.27
   0  11   2   96.11   48.38
   0 -11  -2   99.34   48.28
   0 -11   2   63.29   23.49
   0  11  -2   60.80   15.64
   0  11   2   84.20   26.30
   0 -11  -2   78.18   24.58
   0 -11   2   51.19   13.33
  -1  11  -2   40.38   17.78
   1  11   2    8.80   13.65
  -1 -11  -2   11.98   15.78
   1 -11   2   11.85    9.06
  -1  11  -2    8.30    3.86
   1  11   2    5.01   42.95
  -1 -11  -2    0.76   22.75
   1 -11   2   16.39    5.77
  -2  11  -2  159.74   53.83
   2  11   2  145.90   51.59
  -2 -11  -2  133.00   47.32
   2 -11   2  178.77   59.66
  -2  11  -2  119.71   31.70
   2 -11   2  116.77   30.77
  -3  11  -2    9.77   10.83
   3  11   2    8.24    9.43
  -3 -11  -2   12.81   11.34
   3 -11   2    5.29   10.25
  -3  11  -2    4.88    5.02
   3  11   2    9.57    3.26
  -3 -11  -2    7.28    3.29
   3 -11   2   17.44    8.52
  -4  11  -2   12.22   14.45
   4  11   2    7.96    7.17
  -4 -11  -2   10.08    8.28
   4 -11   2   13.86   16.67
  -4  11  -2    7.23    7.03
   4  11   2   11.66    5.47
  -4 -11  -2    6.80    4.43
   4 -11   2   10.34    7.75
  -5  11  -2    0.37    7.27
   5  11   2    1.88    4.97
  -5 -11  -2    0.45    4.10
   5 -11   2    2.39   31.92
  -5  11  -2    1.56    4.71
   5  11   2    1.85    3.10
  -5 -11  -2    0.73    2.66
   5 -11   2    1.46    4.42
   6  11   2    0.91    2.65
   6 -11   2    2.51    4.47
   6  12  -2    2.16    4.31
   6 -12  -2    1.50    5.25
   5  12  -2   60.15   20.74
  -5  12   2    4.06    6.79
   5 -12  -2    0.28    5.16
   5  12  -2    1.21    4.23
  -5  12   2    2.38    6.99
   5 -12  -2    1.51    5.74
  -5 -12   2   -0.06    5.24
   4  12  -2   10.15    6.62
  -4  12   2   35.64   20.36
   4 -12  -2   69.32   29.59
  -4 -12   2    3.40    4.78
   4  12  -2   -0.94   21.34
  -4  12   2    2.78    7.58
   4 -12  -2    2.01    6.54
  -4 -12   2    2.97   20.80
   3  12  -2    6.83    6.00
  -3  12   2   -7.10   16.48
   3 -12  -2    5.52   15.12
  -3 -12   2    4.42    5.47
  -3  12   2    8.46    9.89
   3 -12  -2    6.68    9.60
   2  12  -2   49.65   18.48
  -2  12   2   18.11   35.50
   2 -12  -2    6.32   27.05
  -2 -12   2   37.36   15.48
  -2  12   2   47.09   18.76
   2 -12  -2   42.66   18.31
   1  12  -2   21.72   10.75
  -1  12   2   10.13   24.33
   1 -12  -2    5.26   21.33
  -1 -12   2   18.95   10.35
  -1  12   2   31.11   14.99
   1 -12  -2   23.82   12.59
   0  12  -2   80.52   29.33
   0  12   2  113.88   57.36
   0 -12  -2   88.54   48.70
   0 -12   2   69.66   25.98
   0  12  -2   67.03   17.12
   0  12   2   69.17   22.65
   0 -12  -2   76.09   23.71
   0 -12   2   56.72   14.69
  -1  12  -2   44.07   19.59
  -1 -12  -2   37.19   24.65
   1 -12   2   32.78   16.00
  -1  12  -2   50.29   14.03
   1  12   2   18.55   23.25
  -1 -12  -2   11.00   12.96
   1 -12   2   46.52   13.04
  -2  12  -2   47.54   22.23
   2  12   2   37.08   20.33
  -2 -12  -2   28.07   17.10
   2 -12   2   41.46   20.72
  -2  12  -2   33.64   11.28
   2 -12   2   29.24    9.91
  -3  12  -2   28.11   17.53
   3  12   2   39.24   19.84
  -3 -12  -2   50.89   23.49
   3 -12   2   33.98   20.06
  -3  12  -2   42.24   14.87
   3  12   2   37.10    9.71
  -3 -12  -2   47.20   12.58
   3 -12   2   58.66   19.15
  -4  12  -2   15.78   15.22
   4  12   2   16.43   10.42
  -4 -12  -2   14.53   10.19
   4 -12   2   12.64   15.00
  -4  12  -2   19.10   11.11
   4  12   2   24.08    8.50
  -4 -12  -2   38.11   11.98
   4 -12   2   19.42   10.90
  -5  12  -2    0.42    5.26
   5  12   2    2.39    4.88
   5 -12   2    1.05   21.30
  -5  12  -2   52.63   18.70
   5  12   2    0.32    2.38
  -5 -12  -2    0.40    2.37
   5 -12   2    1.64    4.19
  -5  13   2    4.53    6.56
   5 -13  -2    5.61    6.76
   5  13  -2    3.69    5.64
  -5  13   2    5.09    7.15
   5 -13  -2    5.68    7.23
  -5 -13   2    5.91    5.92
   4  13  -2   29.87   12.95
  -4  13   2   19.64   16.07
   4 -13  -2   34.37   18.68
   4  13  -2    3.88   10.72
  -4  13   2   27.14   14.65
   4 -13  -2   20.45   12.70
  -4 -13   2    3.55   10.79
   3  13  -2   31.47   13.63
  -3  13   2    0.55   16.78
   3 -13  -2   -3.37   15.99
  -3 -13   2   32.91   14.09
  -3  13   2   26.49   14.35
   3 -13  -2   37.82   18.12
   2  13  -2   42.12   16.79
  -2  13   2   18.76   29.79
   2 -13  -2    5.12   20.35
  -2 -13   2   45.61   18.14
  -2  13   2   39.43   17.00
   2 -13  -2   61.05   22.18
   1  13  -2   69.07   25.45
  -1  13   2   43.92   41.12
   1 -13  -2   38.52   38.81
  -1 -13   2   56.62   22.03
  -1  13   2   53.28   19.98
   1 -13  -2   50.34   18.64
   0  13  -2  117.52   40.67
   0  13   2  206.01   88.24
   0 -13  -2  190.67   85.40
   0 -13   2  106.36   37.21
   0  13  -2  113.78   28.36
   0  13   2   85.45   27.05
   0 -13  -2  192.61   51.64
   0 -13   2  115.73   28.88
  -1  13  -2   31.76   16.45
   1  13   2   24.68   18.83
  -1 -13  -2   21.04   20.02
   1 -13   2   23.92   14.07
  -1  13  -2   25.39    8.23
   1  13   2   12.13    9.90
  -1 -13  -2   36.96   15.17
   1 -13   2   56.62   15.66
  -2  13  -2    5.88    9.87
   2  13   2   13.31   13.20
   2 -13   2    7.79   10.67
  -2  13  -2    3.33    3.75
   2 -13   2    2.71    3.41
  -3  13  -2    6.13    9.62
   3  13   2    2.98    7.51
  -3 -13  -2    6.66    9.43
   3 -13   2    5.21    9.75
  -3  13  -2    6.69    5.70
   3  13   2    9.19    2.93
  -3 -13  -2    5.41    2.60
   3 -13   2    9.55    7.20
  -4  13  -2   15.08   13.68
   4  13   2   12.79    9.43
   4 -13   2   15.07   14.25
  -4  13  -2   15.12    9.69
   4  13   2    8.19    4.43
  -4 -13  -2   12.71    5.74
   4 -13   2    9.46    8.10
   5  13   2   -0.36    3.76
   5 -13   2   -0.88    4.77
  -5  13  -2    0.66    3.51
   5  13   2    2.15    2.74
  -5 -13  -2    1.10    2.38
   5 -13   2    2.45    4.51
  -5  14   2    6.80    7.73
   5  14  -2    1.12    4.44
  -5  14   2    2.32    4.49
   5 -14  -2    2.41    5.44
  -5 -14   2    0.15    3.66
   4  14  -2    6.99    6.25
  -4  14   2    1.75   20.37
   4 -14  -2   13.38   11.76
   4  14  -2    1.46    8.87
  -4  14   2    9.57   10.08
   4 -14  -2    5.05    7.24
  -4 -14   2    1.12    8.62
   3  14  -2    2.05    4.86
  -3  14   2   -2.05   22.45
   3 -14  -2   -1.01   20.42
  -3 -14   2    0.97    4.26
  -3  14   2    6.82    8.76
   3 -14  -2    3.86    6.70
   2  14  -2   21.08   11.06
  -2  14   2   11.84   24.61
   2 -14  -2    4.49   19.06
  -2 -14   2   22.57   11.94
  -2  14   2   15.70   10.68
   2 -14  -2   18.74   11.41
   1  14  -2   30.61   14.96
  -1  14   2   14.76   27.56
   1 -14  -2    5.89   22.26
  -1 -14   2   29.16   14.92
  -1  14   2    4.13    7.49
   1 -14  -2    9.21    8.65
   0  14  -2    7.26    8.23
   0  14   2    8.22   22.73
   0 -14  -2    7.71   22.37
   0 -14   2    7.48    8.08
   0  14  -2   34.79    9.39
   0  14   2    8.17    8.78
   0 -14  -2   10.03    8.33
   0 -14   2   18.69    5.63
  -1  14  -2   75.79   30.21
   1  14   2   61.45   31.00
  -1 -14  -2   78.03   37.93
   1 -14   2   85.05   33.22
  -1  14  -2   87.54   23.17
   1  14   2   87.04   27.08
  -1 -14  -2   78.18   22.68
   1 -14   2   90.13   23.78
  -2  14  -2    8.71   10.60
   2  14   2    7.85   11.23
  -2 -14  -2    6.83   10.25
   2 -14   2    3.88    9.54
  -2  14  -2   20.22    8.57
   2 -14   2    4.65    4.10
  -3  14  -2    5.92    9.47
   3  14   2    2.44    7.07
  -3 -14  -2    5.43    8.19
   3 -14   2    1.98    8.50
  -3  14  -2    7.19    6.31
   3  14   2    5.57    1.94
  -3 -14  -2    4.96    2.36
   3 -14   2   17.87   10.10
  -4  14  -2    6.46    9.42
   4  14   2    5.59    6.99
  -4  14  -2   11.52    7.99
   4  14   2   10.65    4.63
  -4 -14  -2    9.44    4.53
   4 -14   2    8.99    7.47
  -5  14  -2    0.94    3.45
   5  14   2    2.15    2.53
  -5 -14  -2    0.83    2.15
   5 -14   2   -0.14    3.53
   5  15  -2    0.44    3.68
  -5  15   2    0.58    3.43
   5 -15  -2    0.12    4.26
  -5 -15   2    0.46    3.40
   4  15  -2   13.98   10.30
  -4  15   2    0.43    9.26
   4 -15  -2    2.90    7.88
   4  15  -2   -0.69    4.59
  -4  15   2   27.77   14.84
   4 -15  -2    8.00    7.61
  -4 -15   2    0.43    4.24
  -3  15   2   -1.06   13.45
   3 -15  -2    1.92   11.68
  -3  15   2   61.80   22.63
   3 -15  -2   16.73   10.74
   2  15  -2    4.01    5.72
  -2  15   2    1.02   14.58
   2 -15  -2    1.81   14.08
  -2 -15   2    5.71    6.94
  -2  15   2    2.49    6.66
   2 -15  -2    1.25    5.25
   1  15  -2   44.47   19.64
  -1  15   2   47.77   39.65
   1 -15  -2   31.65   33.02
  -1 -15   2   37.62   17.89
  -1  15   2   46.95   17.61
   1 -15  -2   36.93   15.08
   0  15  -2   11.13    9.55
   0  15   2    0.56   15.04
   0 -15  -2   -1.27   15.29
   0 -15   2   12.03   10.07
   0  15  -2    0.83    1.47
   0  15   2    1.01    6.20
   0 -15  -2    3.14    5.57
   0 -15   2   25.08    7.24
  -1  15  -2   15.03   12.20
   1  15   2   31.53   21.61
  -1 -15  -2   20.57   19.01
   1 -15   2   16.40   12.82
  -1  15  -2   18.52    6.79
   1  15   2   18.37    9.04
  -1 -15  -2   16.15    7.98
   1 -15   2   20.77    7.32
  -2  15  -2   21.58   15.58
   2  15   2   12.13   12.53
  -2 -15  -2    5.96   10.00
   2 -15   2    7.20   10.97
  -2  15  -2   12.40    6.83
  -2 -15  -2   93.12   26.91
   2 -15   2   12.43    6.23
  -3  15  -2   15.35   13.30
   3  15   2   14.12   11.74
   3 -15   2   10.26   11.20
  -3  15  -2   27.88   12.36
   3  15   2   28.98    7.35
  -3 -15  -2   23.28    6.41
   3 -15   2   21.95   11.56
  -4  15  -2    3.32    6.48
   4  15   2    5.04    7.12
   4 -15   2    2.26    7.04
  -4  15  -2   12.20    7.67
   4  15   2    5.61    3.09
  -4 -15  -2    6.98    3.57
   4 -15   2   13.66    8.66
   5  15   2    0.29    1.76
  -5 -15  -2    0.13    1.71
   5 -15   2    0.83    3.56
   5  16  -2    0.00    3.69
  -5  16   2    0.87    3.55
   5 -16  -2    0.64    3.86
  -5 -16   2    0.21    3.52
  -4  16   2   -0.79    6.85
   4 -16  -2   -1.18   13.44
   4  16  -2   -0.23    3.77
  -4  16   2    2.33    4.66
   4 -16  -2    4.87    6.23
   3  16  -2   25.71   12.86
  -3  16   2   -0.11    8.07
   3 -16  -2    2.76    9.88
  -3  16   2    4.85    6.42
   3 -16  -2    2.49    5.67
   2  16  -2    3.01    5.88
  -2  16   2   -1.86   10.73
   2 -16  -2    2.55   13.15
  -2 -16   2    2.57    5.74
  -2  16   2    2.13    6.20
   2 -16  -2    3.51    5.90
   1  16  -2    0.48    5.18
  -1  16   2    6.88   16.80
   1 -16  -2   -0.31   11.10
  -1 -16   2   -0.45    5.44
  -1  16   2    0.92    5.60
   1 -16  -2    0.08    4.09
   0  16  -2   15.78   11.43
   0  16   2   24.61   21.28
   0 -16  -2    9.77   17.01
   0 -16   2    9.89    9.56
   0  16  -2   15.49    5.19
   0  16   2   10.33    7.65
   0 -16  -2   13.44    8.13
   0 -16   2   10.06    3.70
  -1  16  -2    7.50    8.99
   1  16   2    4.94   10.73
  -1 -16  -2    4.71   10.91
   1 -16   2    5.94    8.64
  -1  16  -2    3.00    2.93
   1  16   2   18.01    8.19
  -1 -16  -2    3.93    4.76
   1 -16   2    1.39    2.25
  -2  16  -2    7.51   10.54
   2  16   2    6.67    9.86
   2 -16   2   16.84   14.33
  -2  16  -2    8.80    6.25
   2  16   2   -0.16    4.04
  -2 -16  -2    1.17    2.03
   2 -16   2    8.87    5.42
  -3  16  -2   -0.04    6.14
   3  16   2    0.88    5.70
   3 -16   2    0.92    6.97
  -3  16  -2    0.85    3.56
   3  16   2    1.02    0.69
  -3 -16  -2    0.99    1.06
   3 -16   2   17.50    9.87
  -4  16  -2    1.30    5.97
  -4  16  -2    9.79    6.78
   4  16   2    5.25    2.71
  -4 -16  -2    5.19    2.89
   4 -16   2    3.60    5.35
  -4  17   2    1.25    3.69
   4 -17  -2   -0.62    3.35
  -3  17   2    0.63    6.96
   3 -17  -2    3.21   25.95
  -3  17   2    0.29    4.02
   3 -17  -2    1.30    4.07
   2  17  -2   13.18    9.85
  -2  17   2    1.35   10.08
   2 -17  -2    2.12   11.10
  -2  17   2    4.77    5.35
   2 -17  -2    2.86    5.11
   1  17  -2    8.34    8.76
  -1  17   2    1.60   11.30
   1 -17  -2   12.32   16.80
  -1 -17   2   12.60   10.21
   1 -17  -2   10.32    6.96
   0  17  -2    1.59    5.82
   0  17   2    0.43   10.16
   0 -17  -2   -2.44    8.89
   0 -17   2    3.58    6.75
   0  17  -2    8.95    3.77
   0 -17  -2    2.41    3.94
   0 -17   2    5.27    2.59
  -1  17  -2   14.65   12.01
   1  17   2    2.14    9.17
   1 -17   2    8.30    9.78
  -1  17  -2   11.77    5.11
   1  17   2    6.14    4.49
  -1 -17  -2    4.74    4.38
   1 -17   2    8.01    4.11
  -2  17  -2    8.86   10.63
   2  17   2   11.40   12.03
   2 -17   2    3.30    8.67
  -2  17  -2    6.25    5.39
   2  17   2    0.28    2.85
  -2 -17  -2   10.56    3.75
   2 -17   2    5.94    4.74
  -3  17  -2    5.31    7.27
   3 -17   2    4.95    7.23
  -3  17  -2    6.95    5.90
  -3 -17  -2    7.02    2.19
   3 -17   2   13.07    8.63
  -4  17  -2    0.94    3.28
   4  17   2    2.07    1.81
  -4 -17  -2    0.43    1.37
   4 -17   2    2.46    4.37
  -4  18   2    1.01    3.42
   4 -18  -2   20.96   10.07
  -3  18   2    1.59    7.54
   3 -18  -2   -0.62   38.81
  -3  18   2    5.44    5.68
   3 -18  -2    6.32    5.83
   2  18  -2    3.74    6.18
  -2  18   2    1.19    7.56
   2 -18  -2    1.26    8.78
  -2  18   2    1.94    3.78
   2 -18  -2    2.03    4.00
   1  18  -2    0.09    4.75
  -1  18   2    2.60   10.08
   1 -18  -2    1.39   10.36
  -1 -18   2   -0.40    5.51
   1  18  -2    3.10    1.92
  -1  18   2    1.95    5.10
   1 -18  -2    1.36    3.75
   0  18  -2    6.20    8.40
   0  18   2    9.02   11.93
   0 -18   2    4.78    7.92
   0  18  -2    7.01    3.43
   0  18   2    6.58    5.99
   0 -18  -2    7.63    5.62
   0 -18   2   10.06    3.85
  -1  18  -2   10.12   10.24
   1  18   2    7.18   10.12
   1 -18   2    7.84    9.40
  -1  18  -2    9.43    4.80
   1  18   2    3.26    3.55
  -1 -18  -2    3.13    3.31
   1 -18   2    8.71    4.41
  -2  18  -2   12.20   10.47
   2 -18   2    9.63    9.48
  -2  18  -2   19.80    9.57
   2  18   2    7.40    3.05
  -2 -18  -2    4.35    2.36
   2 -18   2   11.63    6.44
  -3  19   2    4.17    4.72
   3 -19  -2    2.44    4.31
  -2  19   2    1.69    6.52
   2 -19  -2    2.13    6.80
  -2  19   2    5.24    4.96
   2 -19  -2    2.65    4.35
   1  19  -2    1.44    5.29
  -1  19   2    1.27    6.68
   1  19  -2    1.03    1.50
  -1  19   2    0.37    2.86
   1 -19  -2    0.89    3.03
   0  19  -2   10.62   10.17
   0  19   2    4.73    8.00
   0 -19   2    9.36    9.66
   0  19  -2   19.51    6.93
   0  19   2    8.67    5.76
   0 -19   2   16.54    5.79
  -1  19  -2    0.82    5.53
   1 -19   2   -0.60    4.26
  -1  19  -2    0.08    2.15
   1  19   2    1.81    2.81
   1 -19   2   -0.12    1.93
  -2  19  -2    0.94    5.77
   2 -19   2   -0.02    5.17
  -2  19  -2    1.23    3.62
   2  19   2    1.60    1.72
  -2 -19  -2    0.53    1.36
   2 -19   2    2.75    3.54
  -3  19  -2   -0.05    2.73
   3 -19   2    6.15    6.25
  -2  20   2    0.90    3.01
   2 -20  -2   -0.65    2.40
   1  20  -2    1.14    5.98
  -1  20   2   -1.21    5.80
   1  20  -2    1.65    1.92
  -1  20   2    3.66    3.87
   1 -20  -2   -0.14    2.39
  -1 -20   2    2.39    2.12
   0  20  -2    1.40    6.85
   0  20  -2    4.11    3.24
   0  20   2    2.04    2.93
   0 -20  -2    2.26    3.20
   0 -20   2    3.59    2.68
  -1  20  -2    2.64    3.16
   1  20   2    2.01    2.62
  -1 -20  -2    0.56    2.01
   1 -20   2    0.41    2.04
  -2  20  -2    1.18    3.27
   2  20   2    0.93    1.59
  -2 -20  -2   -0.10    1.01
   2 -20   2   -0.05    2.76
   1  21  -2   15.88    5.60
  -1  21   2    3.22    3.73
   1 -21  -2    5.20    4.41
  -1 -21   2   12.13    4.78
   0  21  -2    3.10    2.98
   0  21   2    0.62    2.30
   0 -21  -2    0.55    2.50
   0 -21   2    0.62    1.72
  -1  21  -2    4.01    3.87
   1  21   2    0.90    2.54
  -1 -21  -2    0.70    2.11
   1 -21   2    1.51    2.66
   6   0  -3   28.30   17.41
   5   0  -3   21.80   19.87
  -5   0   3   10.67   16.32
   4   0  -3   15.56   18.44
  -4   0   3   14.05   17.82
   3   0  -3  487.95  129.82
  -3   0   3  474.50  126.73
  -2   0   3  397.72  116.92
  -2   0  -3  215.37   52.83
   2   0   3  242.11   59.36
  -3   0  -3   14.85    5.48
   3   0   3    8.42    4.05
  -4   0  -3   12.26    3.83
   4   0   3   15.17    4.63
   4   0   3    6.49    4.61
  -5   0  -3   19.93    6.22
  -5   0  -3   10.06    8.23
   5   0   3   12.35    8.64
  -6   0  -3    4.55    2.37
   6   0   3    9.27    7.50
   6   1  -3   17.34   13.38
   5   1  -3   36.68   23.42
  -5   1   3   20.54   19.32
   5  -1  -3   14.63   17.77
  -5  -1   3   40.91   25.75
   4   1  -3   60.00   30.56
  -4   1   3    7.47   15.45
   4  -1  -3   10.97   15.71
  -4  -1   3   16.33   18.24
   3   1  -3   75.09   37.93
  -3   1   3   60.00   26.07
   3  -1  -3   26.51   17.60
  -3  -1   3   97.50   43.92
   2   1  -3 1213.03  342.10
  -2   1   3  199.63   63.34
   2  -1  -3  172.29   56.92
  -2  -1   3 2395.68  634.40
   2  -1   3  150.98   44.59
  -2   1  -3  198.98   49.01
   2   1   3  218.70   53.73
  -2  -1  -3  327.21   79.62
   2  -1   3  233.39   57.36
  -3   1  -3   62.24   18.37
   3   1   3   14.32   18.29
  -3  -1  -3   40.72   19.32
   3  -1   3   31.78    9.54
  -3   1  -3   23.94    7.81
   3   1   3   29.84    9.16
  -3  -1  -3   24.33    7.67
   3  -1   3   25.06    8.18
   4   1   3   10.31    3.92
  -4  -1  -3   13.44    5.01
  -4   1  -3    6.30    5.10
   4   1   3    5.16    4.04
  -4  -1  -3    8.10    5.29
   4  -1   3   14.58    6.66
   5   1   3   85.20   25.33
  -5  -1  -3   90.38   26.97
  -5   1  -3   89.13   27.18
   5   1   3  101.38   30.36
  -5  -1  -3  123.19   35.01
   5  -1   3   87.89   27.22
   6   1   3   14.71    5.27
  -6  -1  -3   11.67    4.26
   6   1   3    6.54    6.49
   6  -1   3    6.18    6.61
   6   2  -3    8.83   10.36
   6  -2  -3   10.66   12.81
   5   2  -3   41.27   25.85
  -5   2   3  115.23   44.15
   5  -2  -3   36.49   23.94
  -5  -2   3   40.64   26.23
   4   2  -3   19.40   20.99
  -4   2   3    9.05   15.84
   4  -2  -3    9.87   15.24
  -4  -2   3  103.23   44.43
   3   2  -3   42.07   41.14
  -3   2   3   42.41   20.92
   3  -2  -3   57.22   25.31
   2   2  -3 4473.16 1154.77
  -2   2   3  828.10  213.18
   2  -2  -3  809.18  206.65
  -2  -2   3 4742.55 1222.99
   1   2  -3  124.94   37.69
  -1  -2   3   95.26   29.00
  -1   2   3   35.07  103.03
   1  -2  -3   41.30   99.74
   0   2  -3    8.91    4.86
   0  -2   3    9.67    4.99
  -1   2  -3  146.35   43.50
   1  -2   3  111.24   33.26
  -2   2  -3  288.87   84.80
   2   2   3  407.78  120.75
  -2  -2  -3  328.01   97.25
  -2   2  -3  289.46   70.91
   2   2   3  299.62   73.10
  -2  -2  -3  433.17  105.07
   2  -2   3  256.90   63.09
  -3   2  -3   49.79   15.08
   3   2   3   44.19   19.17
  -3  -2  -3   25.45   14.69
   3  -2   3   52.83   16.15
  -3   2  -3   57.02   15.89
   3   2   3   59.95   16.32
  -3  -2  -3   47.82   13.23
   3  -2   3   58.56   16.34
  -4   2  -3   33.07   15.23
   4   2   3  102.53   31.19
  -4  -2  -3   15.69    6.41
   4  -2   3   -0.14    9.77
  -4   2  -3   13.88    7.32
   4   2   3   18.98    7.58
  -4  -2  -3   16.50    7.18
  -5   2  -3    2.22    3.69
   5   2   3    3.62    2.58
  -5  -2  -3    3.50    2.78
  -5   2  -3    2.01    5.25
   5   2   3    1.62    5.25
  -5  -2  -3    2.24    4.92
   5  -2   3    0.15    4.89
   6   2   3    2.93    2.16
  -6  -2  -3    2.40    2.24
   6   2   3    4.14    5.74
   6  -2   3    1.83    4.70
  -6  -3   3    1.64    3.20
   6   3  -3   18.80   13.63
   6  -3  -3    9.43   11.94
   5   3  -3    0.95    2.99
  -5  -3   3    4.18    3.36
   5   3  -3   83.11   37.50
  -5   3   3   33.78   24.04
   5  -3  -3   60.80   31.38
  -5  -3   3  104.27   43.19
   4   3  -3    3.17    3.60
  -4  -3   3   10.26    4.77
   4   3  -3   52.24   28.55
  -4   3   3   79.47   32.89
   4  -3  -3   77.78   32.49
  -4  -3   3   37.15   24.47
   3   3  -3   14.69    7.01
  -3  -3   3   45.95   15.02
   3   3  -3  108.16   60.50
  -3   3   3   56.67   25.56
   3  -3  -3   45.54   22.75
  -3  -3   3   75.59   48.08
   2   3  -3  430.63  127.48
  -2  -3   3  396.97  117.37
   2   3  -3 1601.93  456.63
  -2   3   3  624.94  164.23
   2  -3  -3  590.08  153.47
  -2  -3   3 1742.36  482.62
   1   3  -3   67.97   21.47
  -1  -3   3   53.03   17.11
  -1   3   3    6.53  139.03
   1  -3  -3  610.50  233.69
   0   3  -3  122.35   36.64
   0  -3   3   81.81   24.93
  -1   3  -3   39.72   12.43
   1   3   3   34.77   12.90
  -1  -3  -3   31.56   11.77
   1  -3   3   66.03   20.09
  -2   3  -3   40.69   12.64
   2   3   3   62.99   44.72
  -2  -3  -3  411.06  128.82
   2  -3   3   41.18   12.89
  -2   3  -3   46.31   12.68
   2   3   3   26.07    7.45
  -2  -3  -3   48.05   12.44
   2  -3   3   36.09   10.13
  -3   3  -3   56.77   17.74
   3   3   3   86.35   31.14
  -3  -3  -3   91.97   34.44
   3  -3   3   88.64   27.45
  -3   3  -3   59.46   16.67
   3   3   3   77.18   20.27
  -3  -3  -3   65.08   17.29
   3  -3   3   65.48   18.08
  -4   3  -3   44.96   16.74
   4   3   3   38.51   13.36
  -4  -3  -3   33.07   12.20
   4  -3   3   53.28   25.20
  -4   3  -3   53.98   17.31
   4   3   3   55.42   16.19
  -4  -3  -3   40.42   12.82
   4  -3   3   61.05   18.46
  -5   3  -3   35.74   12.93
   5   3   3   29.68   10.42
  -5  -3  -3   32.31   11.19
   5  -3   3   25.78   10.72
  -5   3  -3   32.65   13.98
   5   3   3   37.11   14.46
  -5  -3  -3   33.23   12.66
   5  -3   3   30.89   13.36
   6   3   3    8.04    4.05
  -6  -3  -3   10.51    4.73
   6   3   3    3.31    5.33
   6  -3   3    5.99    6.58
   6   4  -3    0.61    3.22
  -6  -4   3   18.30    7.71
   6   4  -3    4.20    8.59
   6  -4  -3    4.90    9.61
   5   4  -3    7.63    4.63
  -5  -4   3   16.06    6.63
   5   4  -3   29.75   24.27
  -5   4   3   32.35   22.24
   5  -4  -3   44.50   27.55
  -5  -4   3   29.09   22.94
   4   4  -3   14.24    6.57
  -4  -4   3    8.92    4.60
   4   4  -3   36.13   31.24
  -4   4   3    6.79   14.61
   4  -4  -3    7.40   14.25
  -4  -4   3   54.28   34.92
   3   4  -3  171.60   51.89
  -3  -4   3  145.35   43.86
   3   4  -3   62.39   51.64
  -3   4   3   87.54   32.83
   3  -4  -3   84.30   31.19
  -3  -4   3  135.49   63.09
   2   4  -3  136.89   41.42
  -2  -4   3  142.17   42.76
  -2   4   3  181.95   56.62
   2  -4  -3  162.83   50.84
   1   4  -3   34.85   11.63
  -1  -4   3   33.73   11.26
  -1   4   3    5.44   68.87
   1  -4  -3    2.39   51.09
   0   4  -3  220.99   65.48
   0   4   3  175.48   53.73
   0  -4  -3  192.31   58.46
   0  -4   3  208.30   61.85
  -1   4  -3  267.05   78.88
   1   4   3  490.44  147.25
  -1  -4  -3  394.78  118.27
   1  -4   3  273.03   80.72
  -2   4  -3  103.03   31.19
   2   4   3   23.89   30.13
  -2  -4  -3    3.84   27.85
   2  -4   3  115.63   34.90
  -2   4  -3  115.48   29.43
   2   4   3   75.54   19.17
  -2  -4  -3   86.35   21.59
   2  -4   3  110.10   27.96
  -3   4  -3   30.35   10.85
   3   4   3   19.51   11.55
  -3  -4  -3   25.43   15.78
  -3   4  -3   22.85    8.17
   3   4   3   18.28    6.10
  -3  -4  -3   20.88    6.62
   3  -4   3   53.78   15.36
  -4   4  -3  166.72   52.24
   4   4   3  138.18   42.99
  -4  -4  -3  148.39   46.41
   4  -4   3  238.07   77.48
  -4   4  -3  166.92   44.59
   4   4   3  114.58   30.30
  -4  -4  -3  137.79   36.03
   4  -4   3  140.77   37.81
  -5   4  -3    1.25    5.54
   5   4   3    5.25    3.90
  -5  -4  -3    6.04    4.32
   5  -4   3    2.92    5.83
  -5   4  -3    3.01    6.01
   5   4   3    7.74    6.81
  -5  -4  -3    2.15    4.27
   5  -4   3    7.22    6.98
  -6   4  -3    9.12    4.76
   6   4   3   14.27    6.16
  -6  -4  -3   11.12    5.46
   6  -4   3    5.82    4.39
   6   4   3    4.14    5.78
   6  -4   3    5.74    6.56
   6   5  -3    2.54    3.78
  -6  -5   3    3.36    3.69
   6   5  -3    1.05    8.21
   6  -5  -3    2.44    8.49
   5   5  -3   20.09    8.05
  -5  -5   3   13.05    5.88
   5   5  -3   19.95   21.81
  -5   5   3    7.57   14.69
   5  -5  -3    6.79   14.35
  -5  -5   3   14.06   17.30
   4   5  -3  323.27   96.16
  -4  -5   3  317.00   94.06
   4   5  -3  342.94  105.77
  -4   5   3  199.78   62.44
   4  -5  -3  179.66   56.97
  -4  -5   3  732.50  196.89
   3   5  -3   28.19    9.98
  -3  -5   3   52.93   16.96
   3   5  -3   25.90   57.22
  -3   5   3   39.00   20.68
   3  -5  -3   50.59   23.16
  -3  -5   3   45.10   67.77
   2   5  -3  170.60   51.24
  -2  -5   3  154.57   46.38
  -2   5   3   77.53   29.54
   2  -5  -3   81.71   29.76
   1   5  -3   71.41   22.13
  -1   5   3   75.74   25.61
   1  -5  -3   83.56   27.65
  -1  -5   3   59.36   18.69
  -1   5   3   27.34   31.95
   1  -5  -3   13.42   22.60
   0   5  -3   58.21   18.23
   0   5   3   44.18   16.48
   0  -5  -3   62.84   21.24
   0  -5   3   70.91   21.99
  -1   5  -3   33.34   11.07
   1   5   3  248.53   94.26
  -1  -5  -3  201.37   71.95
   1  -5   3   30.11   10.24
  -1   5  -3   36.30   10.03
   1  -5   3   34.05    9.33
  -2   5  -3   31.96   10.91
   2   5   3   22.16   20.47
  -2  -5  -3   28.55   24.92
   2  -5   3   28.06    9.92
  -2   5  -3   43.72   12.35
   2  -5   3   24.74    7.57
  -3   5  -3   71.11   23.39
   3   5   3   69.61   25.72
  -3  -5  -3   84.40   32.56
   3  -5   3   84.40   27.37
  -3   5  -3  214.12   54.18
   3   5   3  100.09   25.57
  -3  -5  -3   79.82   20.58
   3  -5   3   47.70   14.08
  -4   5  -3   28.43   13.29
   4   5   3   24.18   10.97
  -4  -5  -3   28.84   12.85
   4  -5   3   44.59   20.47
  -4   5  -3   32.22   12.50
   4   5   3   25.14    8.63
  -4  -5  -3   22.02    8.20
   4  -5   3   18.28    8.52
  -5   5  -3    8.30    9.51
   5   5   3   28.80   11.09
  -5  -5  -3   29.68   11.73
   5  -5   3    1.32   16.67
  -5   5  -3   32.65   15.32
   5   5   3   45.26   16.21
  -5  -5  -3   19.19    9.15
   5  -5   3   31.94   13.95
   6   5   3    4.63    3.96
  -6  -5  -3    7.09    4.34
   6  -5   3    5.95    4.53
   6   5   3    9.78    7.23
   6  -5   3    3.70    5.64
   6   6  -3    6.95    4.97
  -6  -6   3    3.41    4.25
   6   6  -3    3.49    7.44
   6  -6  -3    1.66    7.43
   5   6  -3  115.68   35.56
  -5  -6   3   96.26   29.81
   5   6  -3   57.56   30.79
  -5   6   3   84.40   36.27
   5  -6  -3   74.15   33.14
  -5  -6   3   46.54   25.82
   4   6  -3   78.28   24.61
  -4  -6   3   84.25   26.28
   4   6  -3  190.27   76.24
  -4   6   3  137.24   48.56
   4  -6  -3  209.54   65.38
  -4  -6   3  134.80   62.05
   3   6  -3   11.64    5.43
   3   6  -3   62.39  115.78
  -3   6   3   14.43   15.14
   3  -6  -3   14.51   14.22
  -3  -6   3  145.60  145.95
  -2  -6   3   84.85   26.19
  -2   6   3   69.12   27.38
   2  -6  -3   68.62   27.26
   1   6  -3   35.84   12.14
  -1   6   3   14.62    8.72
   1  -6  -3   20.19   10.06
  -1  -6   3   30.17   10.52
  -1   6   3  -10.81   26.18
   1  -6  -3   -4.78   22.33
   0   6  -3    7.50    4.10
   0   6   3   16.29   14.37
   0  -6  -3    6.17    8.80
   0  -6   3    4.58    3.55
  -1   6  -3  107.21   32.86
   1   6   3    8.02   43.79
  -1  -6  -3   -2.12   33.50
   1  -6   3  105.92   32.56
  -1   6  -3  105.02   26.50
   1  -6   3  105.02   26.39
  -2   6  -3   47.29   16.02
   2   6   3   65.48   32.82
  -2  -6  -3   35.23   24.57
   2  -6   3   82.36   26.32
  -2   6  -3   42.81   12.27
   2  -6   3   39.85   11.30
   3   6   3   27.86   14.31
  -3  -6  -3   38.90   19.42
   3  -6   3   28.75   12.16
  -3   6  -3   36.43   11.74
   3   6   3   26.08    7.65
  -3  -6  -3   29.63    8.45
   3  -6   3   34.27   10.94
  -4   6  -3   63.54   24.01
   4   6   3   49.22   19.09
  -4  -6  -3   51.14   20.22
   4  -6   3   46.16   20.29
  -4   6  -3   61.20   19.37
   4   6   3   65.68   18.09
  -4  -6  -3   48.07   14.01
   4  -6   3   68.27   20.64
  -5   6  -3    3.10    8.82
   5   6   3    3.82    4.24
  -5  -6  -3    7.32    5.47
   5   6   3   10.25    7.06
  -5  -6  -3    5.22    5.16
   5  -6   3    6.54    7.08
  -6   6  -3   -0.12   55.47
   6   6   3    3.30    3.10
  -6  -6  -3    1.93    3.13
   6  -6   3    3.13    3.95
   6   6   3    6.97    5.98
   6  -6   3    3.09    5.44
   6   7  -3    2.83    3.69
   6   7  -3    3.85    7.31
   6  -7  -3   -0.93    6.20
   5   7  -3   24.57    9.39
  -5  -7   3   19.76    8.00
   5   7  -3   30.00   21.86
  -5   7   3   19.84   18.58
   5  -7  -3   21.88   18.08
  -5  -7   3   27.88   26.38
   4   7  -3  107.16   33.13
  -4  -7   3  124.34   38.01
   4   7  -3  210.29   84.40
  -4   7   3   79.87   34.07
   4  -7  -3  119.01   44.30
  -4  -7   3  187.18   74.10
   3   7  -3    9.87    4.97
  -3  -7   3   15.64    6.53
   3   7  -3   -1.37  166.57
  -3   7   3    8.04   13.07
   3  -7  -3    5.58   12.10
  -3  -7   3  -21.06  129.12
   2   7  -3  161.59   48.99
  -2   7   3  134.90   43.49
   2  -7  -3  149.84   47.68
  -2  -7   3  114.63   35.29
  -2   7   3  156.31   47.81
   2  -7  -3  135.89   43.00
   1   7  -3  108.80   33.50
  -1   7   3   88.89   30.67
   1  -7  -3   96.35   32.21
  -1  -7   3  104.92   32.40
  -1   7   3   30.21   32.56
   1  -7  -3  114.28   46.18
   0   7  -3  114.03   35.03
   0  -7  -3  548.75  171.20
   0  -7   3  106.36   32.81
  -1   7  -3   49.28   16.42
   1   7   3   30.55   36.79
  -1  -7  -3    2.36   24.37
   1  -7   3   39.19   13.48
  -1   7  -3   57.96   15.20
   1  -7   3   53.28   14.01
  -2   7  -3   80.57   26.62
   2   7   3   45.27   28.97
  -2  -7  -3   29.92   24.20
   2  -7   3   31.93   12.88
  -2   7  -3   78.68   20.96
   2  -7   3   81.27   21.38
  -3   7  -3  144.31   46.17
   3   7   3   70.06   27.34
  -3  -7  -3  206.35   68.32
   3  -7   3  215.32   66.78
  -3   7  -3   93.17   25.48
   3   7   3  107.96   27.12
  -3  -7  -3  171.85   42.48
   3  -7   3  132.16   34.49
   4   7   3    8.16    7.75
  -4  -7  -3    6.84    7.89
   4  -7   3    9.73    9.32
  -4   7  -3    4.39    5.60
   4   7   3    5.40    3.45
  -4  -7  -3    5.78    3.81
   4  -7   3    4.06    4.78
  -5   7  -3    2.42    7.90
   5   7   3    5.64    5.30
  -5  -7  -3    4.88    5.17
   5  -7   3    6.12    9.30
   5   7   3    8.90    6.29
  -5  -7  -3    4.68    4.76
   5  -7   3    5.60    6.69
  -6   7  -3   -0.26    4.39
   6   7   3   -0.16    2.61
  -6  -7  -3    0.01    8.55
   6   7   3    3.04    4.23
   6  -7   3   -0.31    3.36
   6   8  -3   19.92    8.69
   6   8  -3    0.79    5.08
   6  -8  -3    1.34    6.85
   5   8  -3    8.58    4.92
  -5  -8   3    8.40    5.05
   5   8  -3    4.33   12.76
  -5   8   3    2.70   12.65
   5  -8  -3   13.20   14.74
  -5  -8   3    6.16   17.72
   4   8  -3   16.11    7.12
  -4  -8   3   24.36    9.46
   4   8  -3   19.75   39.36
  -4   8   3   18.09   18.28
   4  -8  -3    6.72   15.03
  -4  -8   3   19.95   34.44
   3   8  -3  106.81   33.45
  -3   8   3   80.42   30.16
   3  -8  -3  129.17   43.67
  -3  -8   3  109.50   34.18
   3   8  -3   24.62  157.50
  -3   8   3  106.21   37.84
   3  -8  -3   73.15   29.70
  -3  -8   3    9.59  114.68
   2   8  -3  123.29   38.09
  -2   8   3   83.71   29.62
   2  -8  -3  112.24   37.52
  -2  -8   3  107.71   33.62
  -2   8   3   73.90   28.42
   2  -8  -3   75.39   28.43
   1   8  -3  101.23   31.54
  -1   8   3  135.54   49.58
   1  -8  -3  195.40   64.04
  -1  -8   3  103.67   32.28
  -1   8   3   61.90   30.29
   1  -8  -3   87.49   33.73
   0   8  -3   99.79   31.22
   0   8   3   11.82   37.75
   0  -8  -3   36.79   39.26
   0  -8   3   82.41   26.23
   0   8   3    4.59  104.02
   0  -8  -3   27.87  112.94
  -1   8  -3   49.70   17.05
   1   8   3   21.66   29.86
  -1  -8  -3   26.50   28.78
   1  -8   3   49.27   17.01
  -1   8  -3   46.68   12.56
   1  -8   3   66.43   17.22
  -2   8  -3   26.30   11.97
   2   8   3   29.94   24.73
  -2  -8  -3   28.92   25.08
   2  -8   3   13.38    8.26
  -2   8  -3   17.47    6.38
   2  -8   3   14.25    5.43
  -3   8  -3  113.83   38.16
   3   8   3  105.62   38.37
  -3  -8  -3   35.68   19.32
   3  -8   3   35.32   15.75
  -3   8  -3   64.09   18.70
   3   8   3   58.16   15.01
  -3  -8  -3   48.72   12.79
   3  -8   3   51.29   15.28
  -4   8  -3   19.93   12.43
   4   8   3   22.76   12.95
  -4  -8  -3   21.88   13.35
   4  -8   3   28.26   15.45
  -4   8  -3   24.15   11.04
   4   8   3   20.69    7.04
  -4  -8  -3   19.00    6.84
   4  -8   3   28.57   11.55
  -5   8  -3    4.24    8.32
   5   8   3    7.78    6.61
  -5  -8  -3   13.33    8.42
   5  -8   3    5.89    9.01
   5   8   3    7.24    5.47
  -5  -8  -3    4.23    4.43
   5  -8   3    6.95    7.38
   6   8   3    1.99    3.51
   6  -8   3    1.64    4.55
   6   9  -3   10.50    6.44
   6   9  -3    3.67    5.75
   6  -9  -3    5.98    8.52
   5   9  -3    9.83    5.28
  -5  -9   3    5.64    4.30
   5   9  -3    9.75   13.32
  -5   9   3    6.25   10.72
   5  -9  -3    2.48    8.94
  -5  -9   3   20.13   15.07
   4   9  -3   16.89    7.60
  -4   9   3   27.26   17.67
   4  -9  -3   24.07   16.70
  -4  -9   3   13.65    6.88
   4   9  -3   -1.47   35.58
  -4   9   3   21.64   18.78
   4  -9  -3   25.39   19.87
  -4  -9   3    6.41   39.73
   3   9  -3  118.91   37.32
  -3   9   3  112.64   40.40
   3  -9  -3  128.27   44.45
  -3  -9   3  124.44   38.92
  -3   9   3  110.40   39.24
   3  -9  -3  110.10   39.50
   2   9  -3   24.66    9.77
  -2   9   3   38.02   18.84
   2  -9  -3   53.18   21.82
  -2  -9   3   42.26   14.86
  -2   9   3   27.67   18.10
   2  -9  -3   35.97   20.07
   1   9  -3   62.74   20.74
  -1   9   3  245.89   91.43
   1  -9  -3  240.56   83.56
  -1  -9   3   81.67   26.37
  -1   9   3   20.04   14.16
   1  -9  -3   37.83   19.64
   0   9  -3   12.44    6.57
   0   9   3    1.79   30.95
   0  -9  -3    1.36   26.51
   0  -9   3   12.89    6.69
   0   9   3    1.64   67.57
   0  -9  -3  -10.72   46.24
  -1   9  -3   82.91   27.47
   1   9   3   55.52   37.66
   1  -9   3  120.85   38.85
  -1   9  -3  112.94   28.50
   1  -9   3   87.59   22.36
  -2   9  -3    6.69    6.87
   2   9   3   13.13   19.84
  -2  -9  -3    9.93   19.81
   2  -9   3    7.06    7.06
  -2   9  -3   16.67    6.26
   2  -9   3    3.33    2.82
  -3   9  -3   26.97   14.06
   3   9   3   18.91   14.02
  -3  -9  -3   19.38   14.90
   3  -9   3   21.30   12.32
  -3   9  -3   16.95    7.45
   3   9   3   49.99   12.86
  -3  -9  -3   15.79    4.77
   3  -9   3   10.63    5.50
  -4   9  -3   31.10   16.48
   4   9   3   31.45   16.09
  -4  -9  -3   29.58   16.05
   4  -9   3   25.84   14.93
  -4   9  -3   33.58   13.74
   4   9   3   29.53    9.03
  -4  -9  -3   26.30    8.45
   4  -9   3   36.72   13.84
  -5   9  -3   11.93   11.36
   5   9   3    8.93    7.32
  -5  -9  -3   10.59    7.99
   5  -9   3    3.45    8.40
   5   9   3    8.84    5.78
  -5  -9  -3    8.35    5.35
   5  -9   3    8.74    7.80
   6   9   3    3.59    3.90
   6  10  -3    0.63    4.09
   6 -10  -3    0.70    5.77
   5  10  -3    3.79    3.81
  -5  10   3    1.04    6.30
   5 -10  -3    4.27    7.47
   5  10  -3    0.94    8.26
  -5  10   3    1.24    9.05
   5 -10  -3    3.66    8.73
  -5 -10   3    1.53    7.49
   4  10  -3   11.90    6.57
  -4  10   3    8.50   12.40
   4 -10  -3   12.89   13.60
  -4 -10   3    9.61    5.86
   4  10  -3    5.02   37.86
  -4  10   3    7.80   13.12
   4 -10  -3   11.82   14.34
  -4 -10   3   -2.74   40.81
   3  10  -3   59.46   20.35
  -3  10   3   57.91   25.84
   3 -10  -3   58.31   24.98
  -3 -10   3   57.96   19.88
  -3  10   3  130.76   44.52
   3 -10  -3   91.33   35.52
   2  10  -3    2.30    3.86
  -2  10   3    8.14   17.72
   2 -10  -3    8.49   13.44
  -2 -10   3    1.98    3.56
  -2  10   3    1.37   10.59
   2 -10  -3    6.50   11.88
   1  10  -3  126.88   39.87
  -1  10   3   30.47   43.32
   1 -10  -3  167.11   73.35
  -1 -10   3  182.80   56.27
  -1  10   3  112.09   37.79
   1 -10  -3   99.09   35.06
   0  10  -3   55.52   19.19
   0  10   3   13.96   28.91
   0 -10  -3   -2.05   22.42
   0 -10   3   44.51   16.21
   0  10   3   -7.01   32.37
   0 -10  -3   12.44   33.64
  -1  10  -3   38.56   15.78
   1  10   3   24.44   26.47
  -1 -10  -3   34.27   30.30
   1 -10   3    8.85    7.02
  -1  10  -3   24.31    7.28
   1 -10   3   36.37   10.09
  -2  10  -3   71.51   26.10
   2  10   3   68.02   38.58
  -2 -10  -3   98.99   50.54
   2 -10   3   70.61   26.10
  -2  10  -3   98.00   25.92
   2 -10   3   58.96   16.40
  -3  10  -3   29.32   15.08
   3  10   3   18.61   14.44
  -3 -10  -3    8.98   11.85
   3 -10   3   13.09   10.90
  -3  10  -3    9.48    5.67
   3  10   3   11.25    3.53
  -3 -10  -3   14.15    4.22
   3 -10   3    6.36    4.47
  -4  10  -3   -0.68    6.50
   4  10   3    3.86    7.59
  -4 -10  -3    0.27    6.41
   4 -10   3    1.39    6.86
  -4  10  -3    2.26    4.99
   4  10   3    2.03    2.15
  -4 -10  -3    3.27    2.74
   4 -10   3    0.10    3.73
  -5  10  -3   -0.10    5.78
   5  10   3    0.04    4.22
  -5 -10  -3    0.01    4.22
   5 -10   3    4.11    7.44
   5  10   3    0.71    2.85
  -5 -10  -3   -0.12    2.38
   5 -10   3    3.09    5.20
   6  10   3    3.44    4.13
   6  11  -3    1.90    4.35
   6 -11  -3    6.82    7.97
   5  11  -3    3.03    4.04
  -5  11   3    6.40    7.75
   5 -11  -3   10.53    8.99
   5  11  -3    2.00    8.23
  -5  11   3    2.11    7.97
   5 -11  -3   -0.11    7.01
  -5 -11   3    1.45    7.48
   4  11  -3   15.06    7.54
  -4  11   3   17.05   14.48
   4 -11  -3   21.00   15.50
  -4 -11   3   11.86    6.79
   4  11  -3   12.54   45.66
  -4  11   3   15.60   15.03
   4 -11  -3  165.37   51.29
  -4 -11   3    4.33   42.86
   3  11  -3   39.46   14.85
  -3  11   3   52.34   27.34
   3 -11  -3   57.66   27.30
  -3 -11   3   44.91   16.53
  -3  11   3   25.09   18.80
   3 -11  -3   49.07   25.07
   2  11  -3   45.76   17.03
  -2  11   3  169.01   68.82
   2 -11  -3  158.40   59.71
  -2 -11   3   17.13    9.20
  -2  11   3   28.84   17.93
   2 -11  -3   56.67   24.77
   1  11  -3    5.50    5.05
  -1  11   3    0.36   30.06
   1 -11  -3    0.53   23.39
  -1 -11   3    2.67    4.36
  -1  11   3   11.97   15.72
   1 -11  -3    9.43   14.72
   0  11  -3   10.34    6.53
   0  11   3    0.31   21.68
   0 -11  -3   14.84   26.73
   0 -11   3    7.84    5.79
   0  11   3    5.43   30.28
   0 -11  -3    5.93   29.65
  -1  11  -3   33.61   15.13
   1  11   3   22.34   29.59
  -1 -11  -3    3.08   24.16
   1 -11   3   26.15   12.96
  -1  11  -3   20.84    6.49
   1 -11   3   20.57    6.35
  -2  11  -3  132.11   44.36
   2  11   3  136.44   58.51
  -2 -11  -3  143.86   64.24
   2 -11   3  112.44   38.80
  -2  11  -3  132.61   34.45
   2 -11   3  120.56   31.31
  -3  11  -3   20.69   13.17
   3  11   3   37.31   20.29
  -3 -11  -3  100.24   39.10
   3 -11   3   17.53   13.14
  -3  11  -3   24.11    9.55
   3  11   3   35.86    9.36
  -3 -11  -3   60.95   15.35
   3 -11   3   32.81   11.24
  -4  11  -3    3.42    7.57
   4  11   3    2.93    6.93
  -4 -11  -3    2.59    6.96
   4 -11   3    3.08    7.07
  -4  11  -3    8.14    7.56
   4  11   3    2.51    2.10
  -4 -11  -3    3.29    2.56
   4 -11   3    4.44    5.26
   5  11   3    1.21    4.61
  -5 -11  -3    1.41    4.47
   5 -11   3    3.41    5.80
   5  11   3    1.71    2.94
  -5 -11  -3    1.25    2.56
   5 -11   3   10.90    8.34
   6  12  -3    0.40    3.49
   6 -12  -3    3.03    5.92
   5  12  -3   14.49    7.72
  -5  12   3    3.39    6.40
   5 -12  -3    1.16    5.74
   5  12  -3    0.03    5.63
  -5  12   3   11.25    9.74
   5 -12  -3    5.90    8.17
  -5 -12   3   -1.23    4.62
   4  12  -3   27.31   11.20
  -4  12   3   52.43   24.89
   4 -12  -3   17.42   14.04
  -4 -12   3   16.64    8.62
   4  12  -3    0.27   22.25
  -4  12   3   15.91   13.35
   4 -12  -3   14.14   12.76
  -4 -12   3   -4.36   20.76
  -3  12   3   23.65   19.44
   3 -12  -3   16.82   16.32
  -3 -12   3   28.03   11.99
  -3  12   3   11.39   13.84
   3 -12  -3   12.75   13.34
   2  12  -3  101.63   33.47
  -2  12   3   61.85   47.22
   2 -12  -3  200.23   76.88
  -2 -12   3   91.87   30.86
  -2  12   3  178.27   54.03
   2 -12  -3   94.91   35.06
   1  12  -3   67.92   23.56
  -1  12   3    9.46   31.16
   1 -12  -3    0.42   21.30
  -1 -12   3   68.92   23.92
  -1  12   3   89.53   32.81
   1 -12  -3   84.60   30.60
   0  12  -3   17.97    9.34
   0  12   3    4.83   25.86
   0 -12  -3    5.63   25.80
   0 -12   3   10.83    7.45
   0  12   3    3.76   23.30
   0 -12  -3   18.17   21.17
  -1  12  -3   25.90   13.43
   1  12   3   21.39   33.11
  -1 -12  -3   33.13   37.53
   1 -12   3   14.54    9.91
  -1  12  -3   16.50    5.52
  -1 -12  -3   12.27   66.33
   1 -12   3    9.01    3.66
  -2  12  -3   88.84   32.52
   2  12   3   74.69   38.73
  -2 -12  -3   48.10   32.70
   2 -12   3   68.52   26.84
  -2  12  -3   51.74   15.13
   2 -12   3   60.95   17.10
  -3  12  -3   24.97   14.77
   3  12   3   23.23   16.07
  -3 -12  -3   23.09   16.04
   3 -12   3   42.71   21.24
  -3  12  -3   19.90    8.70
   3  12   3   32.64    8.56
  -3 -12  -3   30.51    7.99
   3 -12   3   32.06   11.19
  -4  12  -3    1.24   64.78
   4  12   3    2.69    6.80
  -4 -12  -3    1.32    6.39
  -4  12  -3    3.16    5.49
   4  12   3    2.21    1.93
  -4 -12  -3    2.47    2.17
   4 -12   3    1.17    4.18
  -5  12  -3    0.46    5.07
   5  12   3    0.52    4.85
   5 -12   3    0.11   36.64
   5  12   3    1.65    2.71
  -5 -12  -3    0.43    2.01
   5 -12   3    0.42    4.01
  -5  13   3    8.19    7.51
   5 -13  -3   -1.75    4.51
   5  13  -3   -0.76    4.84
  -5  13   3    5.23    7.38
   5 -13  -3    3.75    7.27
  -5 -13   3    0.26    4.12
   4  13  -3    1.05    3.36
  -4  13   3   -0.01    7.49
   4 -13  -3    2.01    7.47
   4  13  -3    0.96   10.69
  -4  13   3    3.79    7.59
   4 -13  -3    2.39    7.60
  -4 -13   3   -1.60    8.85
   3  13  -3   12.41    7.74
  -3  13   3   60.55   30.17
   3 -13  -3   12.47   13.92
  -3 -13   3    7.59    6.38
  -3  13   3    6.28   11.12
   3 -13  -3    5.35   10.15
   2  13  -3   34.58   14.41
  -2  13   3   -4.82   16.62
   2 -13  -3    6.61   18.19
  -2 -13   3   34.08   14.36
  -2  13   3   37.66   20.19
   2 -13  -3   68.72   27.92
   1  13  -3   31.12   13.05
  -1  13   3    8.44   27.68
   1 -13  -3    2.80   21.35
  -1 -13   3   58.11   21.38
  -1  13   3   95.66   33.74
   1 -13  -3   31.99   17.66
   0  13  -3   21.01   11.10
   0  13   3   29.19   35.23
   0 -13  -3   26.98   34.15
   0 -13   3   24.95   12.61
   0  13  -3   14.14    4.54
   0  13   3   12.91   20.31
   0 -13  -3   19.63   16.20
  -1  13  -3   44.50   19.66
   1  13   3   84.15   52.93
  -1 -13  -3   41.64   38.47
   1 -13   3   37.09   17.51
  -1  13  -3   35.95   10.26
   1  13   3   -4.67   70.31
  -1 -13  -3   -5.55   51.04
   1 -13   3   39.01   10.90
  -2  13  -3   17.35   12.04
   2  13   3   15.11   17.44
  -2 -13  -3   15.99   19.50
   2 -13   3   13.62   11.51
  -2  13  -3   19.21    7.41
   2 -13   3   21.84    7.90
  -3  13  -3   21.36   13.73
   3  13   3   15.15   13.08
  -3 -13  -3    9.86   11.12
   3 -13   3   15.22   13.13
  -3  13  -3   16.53    7.88
  -3 -13  -3   14.05    3.98
   3 -13   3   11.40    6.18
  -4  13  -3    1.23    6.05
   4  13   3    0.58    5.33
   4 -13   3    2.01    6.39
  -4  13  -3    0.41    3.59
   4  13   3    1.16    1.62
  -4 -13  -3    1.47    1.79
   4 -13   3    0.59    3.93
   5  13   3    2.55    2.88
  -5 -13  -3    1.69    2.34
   5 -13   3    5.69    6.26
  -5  14   3    2.24    5.85
   5 -14  -3    1.10    5.04
   5  14  -3    0.72    4.21
  -5  14   3    0.39    4.66
   5 -14  -3   -0.34    4.92
  -5 -14   3    0.20    4.19
   4  14  -3    2.47    4.59
  -4  14   3    4.87    9.68
   4 -14  -3    6.48    8.71
   4  14  -3    0.37    8.22
  -4  14   3    0.90    6.60
   4 -14  -3    1.04    6.72
   3  14  -3    8.81    7.10
  -3  14   3    4.16   13.10
   3 -14  -3   52.24   24.69
  -3 -14   3    9.64    7.43
  -3  14   3    7.10   10.42
   3 -14  -3    9.73   10.48
   2  14  -3   13.76    8.44
  -2  14   3    5.43   19.69
   2 -14  -3    1.81   16.49
  -2 -14   3   16.19    8.40
  -2  14   3   20.41   15.08
   2 -14  -3    8.82   11.20
   1  14  -3    8.14    6.60
  -1  14   3   10.84   22.69
   1 -14  -3    7.81   19.34
  -1 -14   3    5.46    5.94
  -1  14   3   10.01   12.14
   1 -14  -3   20.29   14.15
   0  14  -3   19.50   11.47
   0  14   3    2.11   23.43
   0 -14  -3   10.60   23.61
   0 -14   3   11.46    9.14
   0  14  -3    8.51    3.25
   0  14   3   21.17   16.72
   0 -14  -3   17.55   14.93
  -1  14  -3   81.86   31.23
  -1 -14  -3   35.62   34.20
   1 -14   3   76.04   29.45
  -1  14  -3   62.00   16.73
   1  14   3    9.46   36.62
  -1 -14  -3   14.54   24.27
   1 -14   3   73.50   19.40
  -2  14  -3    4.26    6.90
   2  14   3    6.65   11.43
  -2 -14  -3    8.75   14.64
   2 -14   3    4.38    8.06
  -2  14  -3   12.19    5.72
   2 -14   3    6.47    4.13
  -3  14  -3    3.81    7.51
   3  14   3    5.26    8.63
   3 -14   3    4.98    9.20
  -3  14  -3    3.12    4.20
  -3 -14  -3    3.24    1.41
   3 -14   3    4.85    4.20
  -4  14  -3    5.70    7.09
   4  14   3    3.73    6.09
   4 -14   3    2.53    5.24
  -4  14  -3    7.94    6.46
   4  14   3    9.05    3.62
  -4 -14  -3    6.17    2.99
   4 -14   3    6.46    6.12
   5  14   3    0.65    2.23
  -5 -14  -3    1.46    2.26
   5 -14   3    0.64    3.82
   5  15  -3   -1.00    4.04
  -5  15   3    0.42    4.39
   5 -15  -3    2.16    5.88
  -5 -15   3    0.50    4.17
  -4  15   3   14.82   10.38
   4 -15  -3    8.16    8.53
   3  15  -3    7.07    6.39
  -3  15   3   -0.61    9.01
   3 -15  -3    1.05    8.97
  -3  15   3    4.51    7.51
   3 -15  -3    1.55    6.69
   2  15  -3    1.48    3.78
  -2  15   3   -0.88   10.94
   2 -15  -3    6.34   14.28
  -2 -15   3    4.69    6.09
  -2  15   3    4.51    8.57
   2 -15  -3    3.61    8.48
   1  15  -3   17.98   10.01
  -1  15   3   18.65   24.44
   1 -15  -3    4.25   15.47
  -1 -15   3   27.10   13.29
  -1  15   3   36.04   17.53
   1 -15  -3   32.56   16.30
   0  15  -3   10.04    8.96
   0  15   3    7.53   23.11
   0 -15  -3   11.35   22.80
   0 -15   3    4.96    7.32
   0  15  -3   12.33    4.26
   0  15   3    9.66   12.54
   0 -15  -3   12.51   10.84
   0 -15   3    8.23    3.38
  -1  15  -3    3.95    7.65
   1  15   3   -1.10   13.39
  -1 -15  -3    6.69   18.03
   1 -15   3    0.45    6.12
  -1  15  -3    8.05    3.96
   1  15   3  -18.05   20.20
  -1 -15  -3   -1.61   18.47
   1 -15   3    9.04    4.00
  -2  15  -3    2.44    6.68
   2  15   3    8.83   12.88
   2 -15   3   13.76   11.32
  -2  15  -3    9.34    5.10
   2 -15   3   12.95    5.85
  -3  15  -3    1.43    6.69
   3  15   3    5.05    8.42
   3 -15   3    5.54    8.69
  -4  15  -3    0.85    4.62
   4 -15   3   -0.66   91.62
  -4  15  -3    0.95    3.55
   4  15   3    1.87    1.76
  -4 -15  -3    1.73    1.74
   4 -15   3    1.06    3.93
  -4  16   3    0.18    6.03
   4 -16  -3    3.72    6.12
  -4  16   3    0.86    5.24
   4 -16  -3    1.19    5.17
   3  16  -3    2.91    4.80
  -3  16   3    0.91   51.94
   3 -16  -3  387.11  130.02
  -3  16   3    1.34    5.76
   3 -16  -3    0.17    5.68
   2  16  -3   15.39    9.30
  -2  16   3   -2.45   48.52
   2 -16  -3   -1.27    8.47
  -2 -16   3   19.62   11.33
  -2  16   3   12.18    9.30
   2 -16  -3    9.76    8.62
   1  16  -3    9.71    7.66
  -1  16   3    1.61   13.31
   1 -16  -3    2.82   12.48
  -1 -16   3    3.51    6.18
  -1  16   3    9.21    9.45
   1 -16  -3    9.98    9.13
   0  16  -3    4.81    7.19
   0  16   3    5.25   14.29
   0 -16  -3    0.24   12.43
   0 -16   3    6.86    7.79
   0  16  -3    3.67    2.16
   0  16   3   13.92   11.23
   0 -16  -3    6.07    7.65
   0 -16   3   16.03    5.24
  -1  16  -3    5.96    8.49
   1  16   3    2.81   12.19
  -1 -16  -3    9.52   15.33
   1 -16   3   21.66   13.38
  -1  16  -3   12.32    5.00
   1  16   3   -0.13    8.93
  -1 -16  -3    3.18    7.34
   1 -16   3   15.01    5.48
  -2  16  -3    5.81    8.29
   2  16   3   -0.32    7.22
   2 -16   3   -0.17    5.68
  -2  16  -3    0.82    2.38
   2 -16   3    0.56    2.27
  -3  16  -3    5.11    7.48
   3 -16   3    8.78    9.17
  -3  16  -3    7.02    5.56
   3 -16   3   13.04    6.97
  -4  16  -3    1.72    3.58
   4  16   3    5.79    2.63
  -4 -16  -3    1.89    1.73
   4 -16   3    1.75    3.80
  -4  17   3    4.50    6.02
   4 -17  -3    0.16    4.19
  -3  17   3   -0.54   48.08
   3 -17  -3    0.99   45.06
   3 -17  -3    3.17    5.44
   2  17  -3    2.29    4.72
  -2  17   3   -1.93    7.41
   2 -17  -3    0.13    8.16
   2 -17  -3    0.48    5.31
   1  17  -3    5.40    6.61
  -1  17   3    2.58   11.39
   1 -17  -3    5.19   12.01
  -1 -17   3    3.44    6.57
  -1  17   3    4.81    6.77
   1 -17  -3    4.12    5.98
   0  17  -3    9.77    9.56
   0  17   3   25.10   21.97
   0 -17  -3    6.39   14.21
   0 -17   3   15.21   11.59
   0  17   3   10.96    7.90
   0 -17  -3    5.86    6.04
   0 -17   3   19.71    6.16
  -1  17  -3   10.56    9.86
   1  17   3    2.37   10.00
   1 -17   3    0.79    5.87
  -1  17  -3   18.25    6.57
   1  17   3    0.87    5.47
  -1 -17  -3    0.94    4.42
   1 -17   3    2.52    2.26
  -2  17  -3    2.26    6.08
   2  17   3    1.18    5.95
   2 -17   3 4224.18 1242.90
  -2  17  -3    4.39    3.82
  -2 -17  -3   -0.13    2.19
   2 -17   3    1.78    2.71
  -3  17  -3    0.35    5.04
   3 -17   3   -0.05    4.95
  -3  17  -3    1.60    3.55
   3 -17   3    0.43    2.86
  -3  18   3   -0.49    5.04
   3 -18  -3    0.10   56.57
  -3  18   3    0.30    4.11
   3 -18  -3    1.29    4.92
   2  18  -3   14.25    9.46
  -2  18   3    2.72    7.92
   2 -18  -3   -0.82    5.71
  -2  18   3    2.66    5.10
   2 -18  -3    7.57    6.64
   1  18  -3    1.96    5.14
  -1  18   3   -0.30    8.37
   1 -18  -3    5.06   23.88
  -1 -18   3    9.11    9.23
  -1  18   3    2.11    5.02
   1 -18  -3    3.37    4.83
   0  18  -3    4.45    7.38
   0  18   3    1.94    9.84
   0 -18   3    5.01    7.39
   0  18  -3    5.77    2.83
   0  18   3    2.99    4.86
   0 -18  -3    2.82    4.81
   0 -18   3   11.52    4.32
  -1  18  -3    1.10    5.89
   1  18   3   -0.37    7.20
   1 -18   3    3.79    7.47
  -1  18  -3    1.96    2.60
   1  18   3    0.42    2.86
  -1 -18  -3   -0.03    3.01
   1 -18   3    3.15    2.77
  -2  18  -3    1.81    5.96
   2 -18   3    4.56    6.84
  -2  18  -3    6.13    4.46
   2 -18   3    2.91    3.27
   3 -18   3    1.41    3.48
  -3  19   3    0.91    4.18
   3 -19  -3    3.16    5.20
  -2  19   3    1.34   18.51
   2 -19  -3   -0.21    4.47
  -2  19   3    1.69    4.28
   1  19  -3    2.21    5.33
  -1  19   3    2.05    6.65
  -1  19   3    1.41    4.16
   0  19  -3    3.42    6.36
   0  19   3    2.06    6.80
   0 -19   3   -0.33    4.88
   0  19  -3   10.39    4.22
   0  19   3    2.14    4.15
   0 -19  -3    1.49    4.05
   0 -19   3    6.70    3.48
  -1  19  -3    1.08    4.97
   1 -19   3    2.65    5.95
  -1  19  -3    6.21    3.99
  -1 -19  -3    5.13    3.95
   1 -19   3    7.00    3.97
  -2  19  -3    0.86    3.02
   2  19   3    0.49    2.00
  -2 -19  -3   -0.06    1.99
   2 -19   3    0.68    2.53
  -2  20   3    0.43    3.65
   2 -20  -3   -1.27    3.32
  -1  20   3    1.12    3.62
   1 -20  -3   -0.43    3.05
   0  20  -3   14.21    5.40
   0  20   3    0.36    3.63
   0 -20  -3    1.27    3.58
   0 -20   3    9.55    4.20
  -1  20  -3    2.23    2.94
   1  20   3    2.22    2.76
  -1 -20  -3    1.95    2.77
   1 -20   3    4.16    3.47
   6   0  -4    1.83    9.26
   5   0  -4   55.42   34.79
  -5   0   4   34.37   27.36
  -4   0   4   34.78   32.38
   3   0  -4 1929.09  491.39
  -3   0   4 1837.96  469.52
   2   0  -4  274.47  172.74
  -2   0   4  263.27  166.17
  -2   0  -4  320.54   78.23
  -3   0  -4   10.00    4.15
   3   0   4    2.29    2.30
   4   0   4    0.16    2.32
   5   0   4    1.78    3.73
  -6   0  -4    6.31    2.51
   6   0   4    3.18    1.91
   6   1  -4    8.48   10.60
   6  -1  -4    5.25   10.71
   5   1  -4   26.46   25.67
  -5   1   4   31.60   26.31
   5  -1  -4   45.30   30.12
  -5  -1   4   42.78   29.31
   4   1  -4   60.90   41.56
  -4   1   4  154.12   62.69
   4  -1  -4   62.29   33.15
  -4  -1   4   71.66   45.20
   3   1  -4   60.60   55.82
  -3   1   4   55.92   49.10
   3  -1  -4   85.80   53.13
  -3  -1   4   44.28   50.99
  -2   1   4 1371.87  428.24
   2  -1  -4 2027.19  574.64
  -2  -1   4  967.53  313.91
  -2   1  -4  227.57   55.97
   2  -1   4  184.44   45.73
  -3   1  -4   19.68    6.66
   3   1   4   67.07   17.77
  -3  -1  -4  452.20  110.15
   3  -1   4   18.65    6.33
   4   1   4   -1.80    8.09
  -4  -1  -4   17.39    7.56
   4  -1   4   18.03    5.57
  -4   1  -4   21.70    8.27
   4   1   4   10.87    5.20
  -4  -1  -4    3.36    3.47
   4  -1   4    7.24    4.54
   5   1   4   24.38    8.19
  -5  -1  -4   24.50    9.15
   5   1   4   30.75   11.37
   5  -1   4   65.53   20.04
  -6  -1  -4    7.63    3.21
   6   2  -4    4.73    8.84
   6  -2  -4    3.12    8.77
   5   2  -4   10.26   19.97
  -5   2   4    8.71   20.27
   5  -2  -4   11.51   19.29
   4   2  -4   31.47   39.52
  -4   2   4   86.55   39.52
   4  -2  -4   53.13   31.80
  -4  -2   4   16.61   37.32
   3   2  -4   25.43   62.34
  -3   2   4   41.64   40.67
   3  -2  -4  295.89   93.57
  -3  -2   4   59.80   72.95
  -2   2   4  605.02  221.54
   2  -2  -4  672.74  226.42
   0   2  -4  165.42   49.90
   0  -2   4  228.46   67.82
  -1   2  -4  154.86   46.18
   1  -2   4  200.13   59.41
  -2   2  -4   70.41   21.50
   2  -2   4  102.28   30.76
  -2   2  -4   33.22    9.36
   2  -2   4   29.20    8.44
  -3   2  -4  230.21   67.67
   3   2   4  173.04   52.53
  -3  -2  -4  154.82   46.98
   3  -2   4  152.13   44.90
  -3   2  -4  112.49   29.01
   3   2   4   96.85   24.89
  -3  -2  -4  157.70   39.34
   3  -2   4  188.78   47.32
  -4   2  -4   88.24   26.25
   4   2   4   66.13   27.82
   4  -2   4   72.00   21.74
  -4   2  -4   93.87   25.77
   4   2   4  101.14   26.94
  -4  -2  -4   89.23   24.07
  -5   2  -4    4.52    2.76
   5   2   4    6.38    3.79
  -5  -2  -4    1.40    3.94
   5  -2   4    1.22 1113.43
   5   2   4    0.41    3.23
   5  -2   4    5.21    5.06
  -6   2  -4    1.53    1.74
   6   2   4    2.60    2.32
  -6  -2  -4    4.91    2.88
   6   2   4    0.60    4.00
   6   3  -4    6.73   11.21
   6  -3  -4    4.63    9.82
   5   3  -4   77.18   38.21
  -5   3   4  127.18   50.29
   5  -3  -4  119.36   47.29
  -5  -3   4   76.44   41.13
  -4  -3   4    0.09    2.73
   4   3  -4   31.22   47.78
  -4   3   4   18.70   21.95
   4  -3  -4   32.35   26.61
  -4  -3   4   29.07   43.45
   3   3  -4    2.29    3.66
  -3  -3   4    6.55    3.98
   3   3  -4  708.59  261.28
  -3   3   4   84.45   45.75
   3  -3  -4   89.88   42.69
  -3  -3   4  464.35  211.88
   2   3  -4   24.99    9.65
  -2  -3   4   50.99   16.52
  -2   3   4  395.48  140.77
   2  -3  -4  296.73  110.00
   1   3  -4  204.11   61.15
  -1  -3   4  230.75   68.82
   0   3  -4  432.63  127.63
   0  -3   4  487.45  143.61
  -1   3  -4   47.82   15.10
   1  -3   4   51.04   15.94
  -2   3  -4  120.95   35.97
   2   3   4  101.93   32.10
  -2  -3  -4  106.11   33.52
   2  -3   4  126.03   37.47
  -2   3  -4  103.63   26.29
   2  -3   4  120.41   30.34
  -3   3  -4   83.31   25.09
   3   3   4  247.88   85.40
  -3  -3  -4  171.15   55.32
   3  -3   4   94.96   28.69
  -3   3  -4   95.76   25.25
   3   3   4   86.84   22.44
  -3  -3  -4  144.86   36.13
   3  -3   4  103.18   26.83
  -4   3  -4   61.80   19.24
   4   3   4   38.84   21.27
  -4  -3  -4   30.06   19.28
   4  -3   4   46.80   15.05
  -4   3  -4   25.00    9.37
   4   3   4   36.78   11.40
  -4  -3  -4   48.36   14.16
   4  -3   4   64.59   18.57
  -5   3  -4    5.87    3.81
   5   3   4   13.56    6.41
  -5  -3  -4    9.46    6.55
   5  -3   4    7.64    6.60
   5   3   4    7.14    5.13
   5  -3   4    7.29    5.44
   6   3   4    2.63    2.12
  -6  -3  -4    5.71    3.69
   6  -3   4    3.72    2.76
   6   3   4    6.02    6.90
   6   4  -4   -0.04    3.28
  -6  -4   4    0.82    3.98
   6   4  -4    6.23   11.11
   6  -4  -4    4.90    9.62
   5   4  -4   -0.23    3.04
  -5  -4   4    0.18    2.74
   5   4  -4    8.14   25.92
  -5   4   4    7.69   17.51
   5  -4  -4   12.65   18.24
  -5  -4   4   17.58   26.96
   4   4  -4   27.14   10.35
  -4  -4   4  159.15   48.06
   4   4  -4  334.88  121.00
  -4   4   4  209.14   69.81
   4  -4  -4  199.88   68.07
  -4  -4   4  270.69   99.59
   3   4  -4   86.89   27.23
  -3  -4   4   57.41   18.28
   3   4  -4  201.03  185.64
  -3   4   4   86.50   41.34
   3  -4  -4   86.25   39.41
  -3  -4   4  152.23  161.34
   2   4  -4  446.12  132.16
  -2  -4   4  411.81  121.85
  -2   4   4  628.92  181.51
   2  -4  -4  820.64  222.29
   1   4  -4  570.66  168.11
  -1  -4   4  502.94  148.24
   1  -4  -4   33.39   99.74
   0   4  -4  357.53  105.42
   0  -4   4  305.60   90.28
  -1   4  -4  574.64  168.61
   1   4   4  479.28  142.91
  -1  -4  -4  502.94  149.69
   1  -4   4  516.88  151.88
   2   4   4  289.66   88.44
  -2  -4  -4  152.92   47.91
   2  -4   4  132.61   39.77
  -2   4  -4  128.72   32.50
   2  -4   4  158.50   39.52
  -3   4  -4   65.13   20.23
  -3  -4  -4    0.59   20.11
   3  -4   4   81.86   25.52
  -3   4  -4   80.42   21.83
   3   4   4   86.20   22.18
  -3  -4  -4   82.56   21.05
   3  -4   4  107.71   28.04
  -4   4  -4   69.02   21.76
   4   4   4   42.28   21.39
  -4  -4  -4   42.65   25.06
   4  -4   4   45.46   15.55
  -4   4  -4   50.29   15.58
   4   4   4   52.19   14.89
  -4  -4  -4   44.63   13.09
   4  -4   4   46.25   14.29
  -5   4  -4    0.46    3.06
   5   4   4    2.66    4.00
  -5  -4  -4    2.23    4.70
   5  -4   4    4.56    6.00
   5   4   4    3.14    3.72
   5  -4   4    2.88    4.18
  -6   4  -4    1.01    6.62
   6   4   4    2.34   28.03
  -6  -4  -4    1.22    2.68
   6  -4   4    0.77    3.40
   6   4   4    0.10    4.05
   6   5  -4    2.61    4.00
   6   5  -4    7.24    9.99
   6  -5  -4    4.88    9.94
   5   5  -4   12.50    6.10
  -5  -5   4   11.94    5.74
   5   5  -4   16.96   28.62
  -5   5   4   19.90   19.77
   5  -5  -4   16.02   17.87
  -5  -5   4   12.97   26.81
   4   5  -4   63.34   20.87
  -4  -5   4   63.44   20.44
   4   5  -4   43.18   54.53
  -4   5   4   54.58   33.09
   4  -5  -4   76.44   37.94
  -4  -5   4   47.20   49.17
   3   5  -4  204.56   61.45
  -3  -5   4  201.82   60.35
   3   5  -4  506.42  273.88
  -3   5   4  350.21  105.17
   3  -5  -4  182.25   59.41
  -3  -5   4  516.88  249.93
   2   5  -4  132.95   40.45
  -2  -5   4  117.97   35.85
  -2   5   4  181.66   76.79
   2  -5  -4  147.50   64.49
   1   5  -4   82.41   25.37
  -1  -5   4   89.93   27.51
  -1   5   4   30.97  130.17
   1  -5  -4   23.65  120.66
   0   5  -4  187.53   55.82
   0   5   4  183.75   57.41
   0  -5   4  192.71   57.46
  -1   5  -4  371.03  109.50
   1   5   4  379.79  114.38
  -1  -5  -4  369.09  110.70
   1  -5   4  428.94  126.53
  -2   5  -4   29.48    9.99
   2   5   4  113.39   51.09
  -2  -5  -4  169.75   59.46
   2  -5   4   19.35    7.31
  -2   5  -4   31.55    9.20
   2  -5   4   24.13    7.30
  -3   5  -4  134.75   41.12
   3   5   4   68.82   39.76
  -3  -5  -4   28.33   27.74
   3  -5   4  155.41   47.40
  -3   5  -4  108.70   28.75
   3   5   4  129.67   32.57
  -3  -5  -4   88.69   22.46
   3  -5   4  139.83   35.90
  -4   5  -4   31.51   11.90
   4   5   4   30.55   17.46
  -4  -5  -4   46.00   25.77
   4  -5   4   41.87   15.19
  -4   5  -4   31.19   11.19
   4   5   4   63.64   17.53
  -4  -5  -4   67.42   18.44
   4  -5   4   31.67   10.90
  -5   5  -4   12.23    6.73
   5   5   4   13.12    7.64
  -5  -5  -4   19.06   10.16
   5  -5   4   13.41    8.51
   5   5   4   23.87    8.96
   5  -5   4   18.42    8.98
   6   5   4    1.68    3.95
   6   6  -4    8.57    5.55
   6   6  -4    4.11    9.04
   6  -6  -4    5.32    9.22
   5   6  -4    5.21    4.51
  -5  -6   4    9.29    5.11
   5   6  -4   -3.33   28.92
  -5   6   4    5.57   14.56
   5  -6  -4    9.55   15.52
  -5  -6   4    2.22   29.07
   4   6  -4  180.41   54.68
  -4  -6   4  145.50   44.24
   4   6  -4  112.74   72.60
  -4   6   4  152.03   56.27
   4  -6  -4  161.24   57.86
  -4  -6   4  115.97   76.74
   3   6  -4  210.44   62.99
  -3  -6   4  158.90   47.86
   3   6  -4  173.74  184.64
  -3   6   4  103.63   41.19
   3  -6  -4  139.93   49.11
  -3  -6   4  115.92  147.35
   2   6  -4  196.25   58.76
  -2  -6   4  192.41   57.56
  -2   6   4  206.01   80.12
   2  -6  -4  287.22   92.92
   1   6  -4  232.15   69.07
  -1  -6   4  222.99   66.53
  -1   6   4   68.27  139.33
   1  -6  -4   23.37  118.02
   0   6  -4   77.33   23.94
   0   6   4   77.38   26.59
   0  -6  -4   61.75   22.04
   0  -6   4   86.25   26.68
  -1   6  -4   94.51   29.09
   1   6   4  158.75   53.78
  -1  -6  -4  110.25   37.20
   1  -6   4   86.00   26.72
  -2   6  -4   49.33   16.25
   2   6   4    0.35   34.59
  -2  -6  -4    7.77   28.15
   2  -6   4   87.34   27.38
  -2   6  -4  108.06   27.64
   2  -6   4   84.45   21.85
   3   6   4   97.45   49.10
  -3  -6  -4   23.04   27.66
   3  -6   4   42.00   14.65
  -3   6  -4   37.87   11.97
   3   6   4   15.64    5.16
  -3  -6  -4   36.28    9.81
   3  -6   4   14.19    5.95
  -4   6  -4   12.73    7.17
   4   6   4   15.98   12.42
  -4  -6  -4   22.15   18.90
   4  -6   4   20.68    9.74
  -4   6  -4   15.09    7.54
   4   6   4   21.90    7.37
  -4  -6  -4   14.88    5.76
   4  -6   4   12.42    6.39
  -5   6  -4    3.36    4.43
   5   6   4    5.82    5.94
  -5  -6  -4    6.81    6.53
   5  -6   4    5.72    6.41
   5   6   4    2.40    2.91
  -5  -6  -4    3.03    3.95
   5  -6   4    3.91    4.64
   6   6   4    1.56    3.35
   6   7  -4   17.73    8.47
   6   7  -4    6.09    7.72
   6  -7  -4    4.25    8.56
   5   7  -4    5.37    4.52
  -5  -7   4    4.36    3.95
   5   7  -4    8.53   28.85
  -5   7   4    3.61   12.53
   5  -7  -4    5.01   12.69
  -5  -7   4    2.67   26.35
   4   7  -4   41.64   14.26
  -4  -7   4   40.08   13.79
   4   7  -4   15.74   62.59
  -4   7   4   85.75   39.40
   4  -7  -4   69.47   33.93
  -4  -7   4   64.49   88.79
   3   7  -4   12.24    5.90
  -3  -7   4   17.87    7.27
  -3   7   4  111.34   42.05
   3  -7  -4   40.44   25.57
   2   7  -4   17.67    7.23
  -2  -7   4   14.19    6.04
  -2   7   4   20.39   32.01
   2  -7  -4   11.36   26.12
   1   7  -4  218.30   65.33
  -1   7   4  299.97   91.62
   1  -7  -4  186.54   58.61
  -1  -7   4  206.45   61.95
  -1   7   4    3.82   83.06
   1  -7  -4   47.34   78.28
   0   7  -4  224.23   67.07
   0   7   4  240.91   74.99
   0  -7  -4  234.29   72.50
   0  -7   4  212.43   63.74
  -1   7  -4   52.68   17.31
   1   7   4  326.41  113.78
  -1  -7  -4  221.49   75.89
   1  -7   4   48.73   16.29
  -2   7  -4   76.24   24.50
   2   7   4    6.04   28.11
  -2  -7  -4   14.37   30.93
   2  -7   4   81.17   25.99
  -2   7  -4   50.19   13.77
   2  -7   4   41.90   11.64
  -3   7  -4  139.73   43.64
   3   7   4  158.30   70.46
  -3  -7  -4  190.87   80.37
   3  -7   4  129.52   40.97
  -3   7  -4  154.72   40.15
   3   7   4  136.94   34.13
  -3  -7  -4  122.50   30.42
   3  -7   4  156.31   40.17
  -4   7  -4   27.24   11.74
   4   7   4   11.06   10.33
  -4  -7  -4   23.43   17.16
   4  -7   4    8.19    6.61
  -4   7  -4    7.57    5.72
   4   7   4    8.20    3.98
  -4  -7  -4   11.42    4.74
   4  -7   4   10.92    6.04
  -5   7  -4    3.48    4.63
   5   7   4    4.37    5.56
  -5  -7  -4    1.21    5.63
   5   7   4    3.28    2.99
  -5  -7  -4    2.31    3.19
   5  -7   4    2.90    4.26
   6   7   4    2.41    3.78
   6   8  -4   16.45    8.51
   6   8  -4    2.05    5.36
   6  -8  -4   -0.06    6.41
   5   8  -4   17.09    7.61
  -5  -8   4   11.32    5.94
   5   8  -4    8.72   18.81
  -5   8   4    8.99   12.29
   5  -8  -4    9.05   11.96
  -5  -8   4   10.47   16.94
   4   8  -4   15.51    6.95
  -4  -8   4   15.26    6.86
   4   8  -4    1.55   78.33
  -4   8   4    9.96   17.23
   4  -8  -4   12.18   17.31
  -4  -8   4   42.23   99.34
   3   8  -4   45.40   15.46
  -3  -8   4   32.84   11.68
  -3   8   4   26.59   22.88
   3  -8  -4   23.20   21.99
   2   8  -4  176.48   53.48
  -2   8   4  129.72   43.25
   2  -8  -4  134.65   44.58
  -2  -8   4  152.47   46.53
  -2   8   4  279.85   86.79
   2  -8  -4  214.72   68.57
   1   8  -4  192.71   58.21
  -1   8   4  206.80   65.33
   1  -8  -4   91.62   31.90
  -1  -8   4  186.34   56.37
  -1   8   4   40.53   52.93
   1  -8  -4   13.11   44.93
   0   8  -4  197.19   59.51
   0   8   4  464.35  144.76
   0  -8  -4  347.82  108.11
   0  -8   4  184.10   55.82
  -1   8  -4   84.60   27.08
   1   8   4    3.57   38.90
  -1  -8  -4   86.15   49.90
   1  -8   4  192.01   58.56
  -2   8  -4   48.82   17.03
   2   8   4   17.81   30.63
  -2  -8  -4   25.01   32.70
   2  -8   4   42.98   15.54
  -2   8  -4   47.48   13.26
   2  -8   4   48.17   13.22
  -3   8  -4  164.13   51.74
   3   8   4  213.47   88.19
  -3  -8  -4  195.75   82.91
   3  -8   4  122.30   39.79
  -3   8  -4  141.57   37.20
   3   8   4  120.90   30.17
  -3  -8  -4  106.61   26.57
   3  -8   4  145.15   37.59
  -4   8  -4    1.07    4.31
   4   8   4    1.75    7.21
  -4  -8  -4    1.60    9.12
   4  -8   4    1.08    4.88
  -4   8  -4    1.71    3.92
   4   8   4    4.63    2.80
  -4  -8  -4    1.68    2.03
   4  -8   4    1.42    3.21
  -5   8  -4    0.85    4.23
   5   8   4    1.92    4.95
  -5  -8  -4    2.16    5.30
   5  -8   4   -0.68    4.54
   5   8   4    1.42    2.45
  -5  -8  -4    0.28    2.19
   5  -8   4    4.60    4.83
   6   8   4    4.23    4.32
   6   9  -4   -0.52    5.32
   6  -9  -4    2.31    6.95
   5   9  -4    6.99    4.81
   5   9  -4    0.35   10.94
  -5   9   4    2.37    9.34
   5  -9  -4    8.02   10.90
  -5  -9   4    5.67   10.32
   4   9  -4   69.42   22.46
   4   9  -4   15.73   66.28
  -4   9   4   68.77   31.30
   4  -9  -4   60.30   29.38
  -4  -9   4   32.71   70.51
  -3   9   4  191.12   63.39
   3  -9  -4  211.53   69.22
  -3  -9   4  213.67   64.83
  -3   9   4  221.04   71.21
   3  -9  -4  262.92   79.97
   2   9  -4   88.79   28.25
  -2   9   4   62.00   24.18
   2  -9  -4   47.58   20.36
  -2  -9   4   97.05   30.69
  -2   9   4   59.51   33.36
   2  -9  -4   88.54   37.01
   1   9  -4   17.16    7.52
  -1   9   4   44.22   20.53
   1  -9  -4   58.26   23.63
  -1  -9   4   24.98    9.75
  -1   9   4    3.41   36.84
   1  -9  -4   20.12   39.46
   0   9  -4  120.66   37.64
   0  -9  -4  232.25   80.67
   0  -9   4  114.73   36.03
   0  -9  -4   -9.14  125.49
  -1   9  -4  115.68   36.65
   1   9   4   -3.10   30.96
  -1  -9  -4   -0.97   32.45
   1  -9   4  130.61   41.13
  -1   9  -4  157.60   39.34
  -2   9  -4   45.94   16.92
   2   9   4   29.50   36.32
  -2  -9  -4   20.35   32.20
   2  -9   4   41.11   15.66
  -2   9  -4   41.13   11.78
   2  -9   4   53.18   14.46
  -3   9  -4   23.21   11.58
   3   9   4   11.77   24.47
  -3  -9  -4   14.96   25.20
   3  -9   4   24.70   12.24
  -3   9  -4   11.45    5.93
  -3  -9  -4   17.98    5.29
   3  -9   4   30.92   10.12
  -4   9  -4   39.69   16.77
   4   9   4   15.87   12.75
  -4  -9  -4   19.28   15.14
   4  -9   4   33.70   15.65
  -4   9  -4   19.81    8.97
   4   9   4   50.74   13.80
  -4  -9  -4   45.71   12.66
   4  -9   4   17.79    7.91
   5   9   4    4.62    6.16
  -5  -9  -4    2.88    5.27
   5  -9   4    3.83    5.19
   5   9   4    5.81    3.76
  -5  -9  -4    2.04    2.99
   5  -9   4    2.49    4.46
   6  10  -4    2.31    5.40
   6 -10  -4    2.30    6.50
   5  10  -4    6.50    4.84
   5  10  -4    1.39    9.63
  -5  10   4    9.04   11.03
   5 -10  -4    2.26    8.35
  -5 -10   4   -0.23    8.88
   4  10  -4   19.00    8.31
  -4  10   4   15.69   14.68
   4 -10  -4   18.28   15.72
  -4 -10   4   19.41    8.74
   4  10  -4    5.56   48.73
  -4  10   4    7.65   13.72
   4 -10  -4    3.45   12.07
  -4 -10   4   -0.68   46.36
   3  10  -4  175.38   53.93
  -3  10   4  157.11   54.33
   3 -10  -4  162.09   55.87
  -3 -10   4  177.97   54.83
  -3  10   4  193.71   63.59
   3 -10  -4  225.28   70.21
   2  10  -4    0.95    3.62
  -2  10   4    3.90    9.35
   2 -10  -4   17.41   12.81
  -2 -10   4    0.67    3.84
  -2  10   4    6.15   15.73
   2 -10  -4   13.76   18.52
   1  10  -4   73.35   23.99
  -1  10   4  159.84   59.26
   1 -10  -4  104.92   40.01
  -1 -10   4   69.81   23.01
  -1  10   4   26.05   39.54
   1 -10  -4   10.91   37.95
   0  10  -4   88.74   28.77
   0  10   4  108.85   67.12
   0 -10  -4  285.83  103.97
   0 -10   4  137.14   43.04
   0  10   4   21.31  116.57
   0 -10  -4   17.44  131.26
  -1  10  -4  124.54   39.80
   1  10   4   14.80   34.08
   1 -10   4  112.74   36.29
  -1  10  -4  122.90   31.04
   1 -10   4  139.83   35.04
  -2  10  -4   92.37   30.89
   2  10   4  101.73   61.70
  -2 -10  -4   61.20   46.92
   2 -10   4  125.88   41.29
  -2  10  -4   82.31   21.83
   2 -10   4  113.68   29.08
  -3  10  -4   13.64    9.07
   3  10   4    6.86   19.55
  -3 -10  -4   17.00   25.20
   3 -10   4   20.29   11.50
  -3  10  -4   19.92    8.16
   3 -10   4   28.71    9.74
  -4  10  -4    4.52    6.51
   4  10   4    4.74    8.74
  -4 -10  -4    7.48   10.04
  -4  10  -4    3.02    4.44
   4  10   4    5.10    2.68
  -4 -10  -4    4.65    2.75
   4 -10   4    2.72    3.66
  -5  10  -4    4.30    5.22
   5  10   4    4.93    5.98
  -5 -10  -4    3.96    5.56
   5 -10   4    3.39    4.87
   5  10   4    7.32    4.12
  -5 -10  -4    5.06    3.71
   5 -10   4    5.46    5.52
   6  11  -4   -0.84    4.27
   6 -11  -4    0.13    5.53
   5  11  -4    7.41    5.14
  -5  11   4    5.85    7.72
   5  11  -4    2.03    7.23
  -5  11   4    4.54    7.88
   5 -11  -4    4.50    8.39
  -5 -11   4    0.44    6.86
   4  11  -4   14.27    7.37
  -4  11   4   22.32   15.60
   4 -11  -4   31.13   18.29
  -4 -11   4   16.34    8.11
   4  11  -4    0.66   35.69
  -4  11   4   13.61   14.84
   4 -11  -4   12.35   14.22
   3  11  -4   15.53    7.70
  -3  11   4    5.75   11.41
   3 -11  -4   19.37   16.39
  -3 -11   4   35.23   13.47
  -3  11   4   10.75   16.87
   3 -11  -4   26.28   20.10
   2  11  -4    8.43    5.95
  -2  11   4   14.94   15.61
   2 -11  -4   39.71   21.10
  -2 -11   4    5.67    5.48
  -2  11   4   19.05   22.03
   2 -11  -4    7.06   17.09
   1  11  -4   55.17   19.22
  -1  11   4  226.42   82.96
   1 -11  -4  199.08   70.81
  -1 -11   4   48.14   17.35
  -1  11   4   23.43   35.04
   1 -11  -4   18.45   30.44
   0  11  -4   93.72   30.85
   0  11   4    1.97   29.52
   0 -11  -4    3.95   23.54
   0 -11   4   66.08   22.99
   0  11   4   55.22  123.59
   0 -11  -4   38.71  107.06
  -1  11  -4   18.16    9.47
   1  11   4   13.73   31.87
  -1 -11  -4   12.57   27.96
   1 -11   4   20.94   10.38
  -1  11  -4   42.28   11.72
   1 -11   4   31.33    9.05
  -2  11  -4  109.50   36.95
   2  11   4  116.32   64.44
  -2 -11  -4   75.34   49.24
   2 -11   4  117.02   39.62
  -2  11  -4  110.00   28.50
   2 -11   4  104.87   27.10
  -3  11  -4    2.67    5.76
   3  11   4    5.65   14.60
  -3 -11  -4    1.08   13.85
   3 -11   4    4.65    6.36
  -3  11  -4    2.97    3.80
   3 -11   4   13.26    6.19
  -4  11  -4   18.09   11.36
   4  11   4   12.57   11.48
  -4 -11  -4    7.01   10.25
   4 -11   4   23.90   13.56
  -4  11  -4   21.37    9.73
   4  11   4   24.19    7.15
  -4 -11  -4   24.85    7.36
   4 -11   4   26.06   10.09
  -5  11  -4    0.72   17.29
   5  11   4    2.59    6.04
   5 -11   4    1.59    4.43
   5  11   4    2.75    2.76
  -5 -11  -4    1.74    2.61
   5 -11   4    1.95    4.21
   6  12  -4    1.62    4.48
   6 -12  -4   -0.88    4.95
  -5  12   4    1.82    5.89
   5 -12  -4    3.15    6.27
   5  12  -4   -0.82    5.10
  -5  12   4    3.43    6.77
   5 -12  -4    2.04    6.96
  -5 -12   4   -1.69    4.94
   4  12  -4   37.86   14.42
  -4  12   4    4.34    9.96
   4 -12  -4   18.02   14.68
   4  12  -4   -7.43   13.42
  -4  12   4   11.19   11.02
   4 -12  -4   10.32   11.34
   3  12  -4   13.33    7.34
  -3  12   4   10.60   13.83
   3 -12  -4   11.73   14.57
  -3 -12   4   12.02    6.86
  -3  12   4    4.08   13.02
   3 -12  -4    9.56   13.32
   2  12  -4   99.74   32.43
  -2  12   4  194.50   70.41
   2 -12  -4  109.35   43.91
  -2 -12   4  104.42   34.04
  -2  12   4  132.21   48.86
   2 -12  -4   99.94   40.61
   1  12  -4   28.38   11.96
  -1  12   4   47.92   37.50
   1 -12  -4  119.16   50.14
  -1 -12   4   19.01    9.40
  -1  12   4   16.08   29.24
   1 -12  -4   23.94   27.53
   0  12  -4   65.63   23.28
   0  12   4    1.23   27.36
   0 -12  -4    0.25   25.66
   0 -12   4   52.24   19.53
   0  12   4    5.33   66.08
  -1  12  -4    8.12    6.73
   1  12   4    3.65   23.70
  -1 -12  -4    6.90   24.47
   1 -12   4   13.08    8.30
  -1  12  -4   11.38    4.25
   1 -12   4    8.27    3.50
  -2  12  -4   28.89   14.01
   2  12   4   15.69   27.81
  -2 -12  -4   21.55   29.02
   2 -12   4   56.82   22.93
  -2  12  -4   34.58   10.70
   2 -12   4   25.44    8.20
  -3  12  -4   18.49   10.97
   3  12   4    5.66   12.10
  -3 -12  -4   10.30   15.71
   3 -12   4    7.60    7.76
  -3  12  -4    3.56    3.99
   3 -12   4    7.16    4.52
  -4  12  -4    8.78    8.63
   4  12   4   19.05   13.98
  -4 -12  -4    9.82   11.04
   4 -12   4   15.45   10.80
  -4  12  -4   71.51   22.24
   4  12   4   11.62    4.11
  -4 -12  -4   11.10    4.10
   4 -12   4   13.31    7.14
   5  12   4    6.72    4.00
  -5 -12  -4    1.25    2.40
   5 -12   4    1.46    4.18
  -5  13   4    3.34    6.09
   5 -13  -4    2.57    5.51
   5  13  -4    0.77    5.19
  -5  13   4   -0.96    4.62
   5 -13  -4    1.65    6.05
  -5 -13   4    0.85    5.10
   4  13  -4   14.54    7.97
  -4  13   4    7.40    8.79
   4 -13  -4    8.03    9.21
  -4  13   4    6.41    8.69
   4 -13  -4    3.67    7.69
   3  13  -4    5.09    4.81
  -3  13   4    8.11   12.08
   3 -13  -4    0.92    9.17
  -3 -13   4    2.22    4.19
  -3  13   4    1.13   10.30
   3 -13  -4    3.29   10.16
   2  13  -4   66.38   22.98
  -2  13   4  113.39   46.56
   2 -13  -4  103.58   41.85
  -2 -13   4   96.50   32.16
  -2  13   4   64.68   31.03
   2 -13  -4   86.69   34.43
   1  13  -4   56.77   20.51
  -1  13   4   -1.00   18.95
   1 -13  -4   14.30   20.07
  -1 -13   4   41.80   16.67
  -1  13   4   15.04   24.35
   1 -13  -4   41.17   25.42
   0  13  -4   30.51   12.40
   0  13   4    0.06   21.84
   0 -13  -4    6.86   25.17
   0 -13   4   44.08   17.40
   0  13   4    5.01   39.81
   0 -13  -4   12.67   38.01
  -1  13  -4   26.83   12.75
   1  13   4   13.68   25.75
  -1 -13  -4    7.10   24.17
   1 -13   4   18.38   11.04
  -1  13  -4   32.19    9.30
   1 -13   4   16.96    5.71
  -2  13  -4    3.23    6.16
   2  13   4    1.05   17.25
  -2 -13  -4    9.22   19.11
   2 -13   4    1.89    6.03
  -2  13  -4    1.55    2.51
   2 -13   4    7.75    3.99
  -3  13  -4   20.32   11.93
   3  13   4    4.59   10.74
  -3 -13  -4    4.02   10.71
   3 -13   4    4.36    6.60
  -3  13  -4    6.11    4.40
   3 -13   4    3.54    3.45
  -4  13  -4    0.78    4.90
   4  13   4    0.81    4.92
   4 -13   4    2.19    4.99
  -4  13  -4    2.56    4.00
   4  13   4    0.75    1.37
  -4 -13  -4    1.49    1.65
   4 -13   4    2.12    3.53
   5  13   4    1.35    2.31
  -5 -13  -4    2.02    2.50
   5 -13   4    3.93    5.01
   5  14  -4   31.68   11.88
  -5  14   4   -0.69    4.27
   5 -14  -4   -1.00    4.37
   4  14  -4    4.88    5.48
  -4  14   4    2.88    7.29
   4 -14  -4    2.58    6.72
   3  14  -4    2.41    4.34
  -3  14   4    7.69   10.90
   3 -14  -4    5.84   10.02
  -3 -14   4    5.29    5.68
  -3  14   4   34.75   16.66
   3 -14  -4    3.49    8.21
   2  14  -4   14.29    8.18
  -2  14   4   13.29   15.96
   2 -14  -4   18.32   15.00
  -2 -14   4   10.94    7.63
  -2  14   4   15.31   15.64
   2 -14  -4    8.35   12.48
   1  14  -4    9.13    6.92
  -1  14   4   -0.43   17.00
   1 -14  -4    4.79   15.38
  -1 -14   4    6.45    6.44
  -1  14   4    4.46   14.01
   1 -14  -4   -0.38   12.48
   0  14  -4   69.37   25.01
   0  14   4   16.53   26.02
   0 -14  -4   11.24   20.41
   0 -14   4   62.39   23.39
   0  14   4   13.14   32.28
  -1  14  -4  117.17   40.07
   1  14   4   46.58   38.47
  -1 -14  -4   48.79   37.26
   1 -14   4  100.39   35.72
  -1  14  -4  104.72   26.92
   1 -14   4  111.99   28.66
  -2  14  -4   11.54    9.38
   2  14   4    5.65   15.11
  -2 -14  -4    1.17   13.45
   2 -14   4   14.07   10.52
  -2  14  -4    9.99    4.90
   2 -14   4   14.70    5.70
  -3  14  -4    2.09    5.36
   3  14   4    5.09    9.31
   3 -14   4    5.38    7.43
  -3  14  -4    4.83    3.96
   3 -14   4    3.90    3.65
  -4  14  -4    2.78    5.29
   4  14   4    1.23    4.92
   4 -14   4    0.50    4.80
  -4  14  -4    1.77    3.53
   4  14   4    4.83    2.45
  -4 -14  -4    7.92    3.19
   4 -14   4    1.93    3.75
   5  15  -4    0.09    4.13
  -5  15   4    1.04    4.72
   5 -15  -4    0.77    4.85
  -4  15   4    0.99    5.72
   4 -15  -4    2.42    5.67
  -4  15   4    1.52    5.80
   4 -15  -4    1.21    4.91
   3  15  -4    1.10    3.81
  -3  15   4    0.14    7.36
   3 -15  -4    3.39    7.53
  -3  15   4    2.49    6.98
   3 -15  -4    3.09    6.48
   2  15  -4   18.61   10.08
  -2  15   4   -2.18    9.55
   2 -15  -4   10.19   11.94
  -2 -15   4   31.74   14.50
  -2  15   4    7.54   10.25
   2 -15  -4    8.43    9.69
   1  15  -4   55.07   21.08
  -1  15   4    1.31   12.11
   1 -15  -4    4.66   12.12
  -1 -15   4   53.88   21.04
  -1  15   4   29.02   19.36
   1 -15  -4   42.49   21.93
   0  15  -4    4.13    5.93
   0  15   4    4.90   14.79
   0 -15  -4    0.94   11.52
   0 -15   4    6.70    6.70
   0  15   4    4.32   27.21
   0 -15  -4    2.13   20.64
  -1  15  -4    9.32    8.48
   1  15   4    0.51   14.45
  -1 -15  -4   21.64   22.86
   1 -15   4   13.27    9.97
  -1  15  -4   11.51    4.50
   1  15   4    6.39   20.52
  -1 -15  -4   -0.65   18.40
   1 -15   4    3.89    2.63
  -2  15  -4    9.98    9.24
   2  15   4    7.95   13.19
   2 -15   4   10.47    9.44
  -2  15  -4   11.55    5.36
   2 -15   4   15.92    6.15
  -3  15  -4    5.49    7.10
   3  15   4    2.99    6.77
   3 -15   4    6.13    7.13
  -3  15  -4    6.10    4.56
   3 -15   4    3.92    3.82
  -4  15  -4    1.51    3.84
   4  15   4    2.79    1.98
  -4 -15  -4    5.74    2.66
   4 -15   4   -0.28    2.84
  -4  16   4    4.10    6.94
   4 -16  -4    3.19    7.09
  -4  16   4    0.20    4.43
   4 -16  -4    1.07    4.81
   3  16  -4    4.87    5.44
  -3  16   4    1.34    6.89
   3 -16  -4    2.83    6.79
  -3  16   4    1.68    5.60
   3 -16  -4    0.46    4.93
   2  16  -4    3.13    4.73
  -2  16   4    1.78    9.92
   2 -16  -4    0.27   17.34
  -2 -16   4    2.87    5.37
  -2  16   4    3.52    7.14
   2 -16  -4    0.77    5.63
   1  16  -4   23.39   11.66
  -1  16   4    0.59    9.51
  -1 -16   4   22.54   12.06
  -1  16   4    9.54   10.21
   1 -16  -4   15.36   10.30
   0  16  -4    7.15    6.94
   0  16   4    5.61   14.24
   0 -16  -4    1.63   43.19
   0 -16   4    5.69    7.14
   0 -16  -4    0.09    9.07
  -1  16  -4   10.48    9.18
   1  16   4    0.12   12.10
   1 -16   4    8.44    8.95
  -1  16  -4    3.75    2.56
   1  16   4    0.59    9.24
  -1 -16  -4   -0.85    8.24
   1 -16   4   36.96   10.64
  -2  16  -4    0.70    4.98
   2  16   4   -3.36    7.28
   2 -16   4    2.79    6.60
  -2  16  -4    0.58    2.22
   2 -16   4    1.88    2.49
  -3  16  -4    1.93    5.40
  -3  16  -4    1.54    2.98
   3 -16   4    2.34    3.42
  -4  16  -4    1.90    3.61
   4  16   4    0.80    1.39
  -4 -16  -4    1.19    1.42
   4 -16   4    0.94    3.56
   4 -17  -4    1.07    4.41
  -3  17   4   -0.35    6.58
   3 -17  -4    2.13    6.00
  -3  17   4    0.12    4.93
   3 -17  -4    1.26    4.47
   2  17  -4    0.64    4.12
  -2  17   4    2.51    9.80
   2 -17  -4    2.66    9.26
  -2  17   4   -0.46    4.50
   2 -17  -4    1.35    4.83
   1  17  -4    3.67    5.10
  -1  17   4    4.79   11.55
   1 -17  -4    1.38   31.19
  -1 -17   4    2.31    4.89
  -1  17   4   12.68    9.80
   1 -17  -4   12.91    8.68
   0  17  -4   12.66    9.33
   0  17   4    2.79   10.97
   0 -17   4   17.09   11.22
   0  17   4    4.63    8.40
   0 -17  -4   10.39    8.30
  -1  17  -4    2.23    6.10
   1  17   4    2.24    9.97
   1 -17   4    6.62    7.83
  -1  17  -4    6.21    3.36
  -1 -17  -4    0.84    5.76
   1 -17   4    8.96    3.98
  -2  17  -4    2.53    5.62
   2 -17   4    0.34    5.13
  -2  17  -4    0.70    2.42
   2 -17   4    1.80    2.59
  -3  17  -4    1.10    3.20
   3 -17   4    1.42    3.26
  -3  18   4    1.32    4.58
   3 -18  -4    0.38    4.02
   2  18  -4    7.75    7.08
  -2  18   4    0.57  292.25
   2 -18  -4   -0.82   81.22
  -2  18   4    2.89    5.02
   2 -18  -4    3.91    5.26
   1  18  -4   10.64    8.10
  -1  18   4   -0.15   22.12
  -1 -18   4    9.26    8.94
  -1  18   4    3.04    5.04
   1 -18  -4    4.89    5.21
   0  18  -4    8.02    7.89
   0  18   4    3.42    9.11
   0 -18   4   20.48   12.52
   0  18  -4   13.63    5.14
   0  18   4    1.87    3.73
   0 -18  -4    3.67    4.87
  -1  18  -4    2.45    6.11
   1 -18   4    0.18    5.06
  -1  18  -4    4.43    3.09
  -1 -18  -4   -0.88    4.45
   1 -18   4    2.52    2.48
  -2  18  -4    2.18    6.40
   2 -18   4    1.00    5.43
  -2  18  -4    6.66    4.78
   2 -18   4    2.62    3.33
   3 -18   4    3.02    3.72
  -3  19   4   -0.50    3.77
  -2  19   4    1.72    4.31
   2 -19  -4    0.76    3.55
   1  19  -4    3.09    5.29
  -1  19   4    1.14    6.04
  -1  19   4   -0.14    3.57
   1 -19  -4    0.01    3.47
   0  19  -4    9.44    8.54
   0 -19   4    4.84    7.09
   0  19  -4    7.99    3.86
   0  19   4    2.17    4.39
   0 -19  -4    4.55    4.72
  -1  19  -4    4.32    3.45
  -1 -19  -4    0.79    4.07
   1 -19   4    5.44    3.51
  -2  19  -4    0.12    2.43
  -2 -19  -4   -0.31    2.02
   2 -19   4    1.19    2.53
  -1  20   4    1.25    3.70
   1 -20  -4    1.50    3.65
   0  20  -4   10.63    4.64
   0  20   4    2.42    3.94
   0 -20  -4    3.43    4.10
   0 -20   4    9.60    4.42
  -1  20  -4    3.76    3.17
   1  20   4    0.21    3.10
  -1 -20  -4    0.96    2.90
   1 -20   4    2.48    2.77
   5   0  -5  100.84   50.54
  -5   0   5   69.76   42.89
   4   0  -5  101.93   64.44
  -4   0   5   72.20   61.05
   3   0  -5  586.59  240.36
  -3   0   5  206.60  170.15
  -3   0  -5   86.00   22.35
   3   0   5   78.98   20.72
  -4   0  -5   12.07    5.89
   4   0   5    8.46    4.73
   5   0   5    7.62    3.54
   5   0   5   11.35    6.03
   6   1  -5    5.42   10.29
   6  -1  -5   -0.66    8.29
   5   1  -5   83.06   47.36
  -5   1   5   55.42   36.76
   5  -1  -5   23.13   23.73
  -5  -1   5   29.92   35.07
   4   1  -5  137.93   75.29
  -4   1   5  218.26   91.67
   4  -1  -5  147.84   75.34
  -4  -1   5  113.68   71.26
   3   1  -5  478.64  291.45
  -3   1   5  222.79  129.07
   3  -1  -5  257.25  120.56
  -3  -1   5  530.82  269.25
   2  -1  -5   80.22  128.82
  -3   1  -5   18.02    6.07
   3   1   5   45.41   12.63
  -3  -1  -5   16.99    5.73
   3  -1   5   20.36    6.61
  -4   1  -5   64.63   18.47
   4   1   5   51.69   14.91
  -4  -1  -5   71.91   19.71
   4  -1   5   52.19   15.19
   5   1   5    0.80  157.35
  -5  -1  -5    2.74    2.77
   5  -1   5    1.42    1.28
   5   1   5    4.11    3.87
   5  -1   5    4.16    4.07
   6   2  -5    0.03    9.31
   6  -2  -5   -0.70    8.24
   5   2  -5   28.65   35.69
  -5   2   5   74.05   38.65
   5  -2  -5   41.14   28.79
  -5  -2   5   22.03   38.53
   4   2  -5   42.05   53.23
  -4   2   5   15.85   41.06
   4  -2  -5   17.31   39.45
  -4  -2   5   35.99   53.63
   3   2  -5  692.66  319.99
  -3   2   5  256.65  110.65
   3  -2  -5  263.62  105.42
  -3  -2   5  473.91  257.00
  -2   2   5  954.09  323.22
   2  -2  -5 1615.87  484.41
   2  -2   5  119.16   35.51
  -3   2  -5   10.28    4.24
   3  -2   5   40.27   12.64
  -3   2  -5   70.96   18.91
   3   2   5   30.13    8.97
  -3  -2  -5   30.01    8.73
   3  -2   5   51.19   14.09
  -4   2  -5  114.13   33.80
   4   2   5   84.20   28.20
  -4  -2  -5   71.06   24.05
   4  -2   5   99.79   29.66
  -4   2  -5   95.81   26.19
   4   2   5   79.18   21.42
  -4  -2  -5   84.01   22.53
  -5   2  -5   14.67    4.71
   5   2   5   -0.36    4.01
  -5  -2  -5    0.78    6.74
   5   2   5    9.80    5.60
   5  -2   5   13.38    6.68
   6   3  -5    1.28    8.28
   6  -3  -5    8.35   11.01
   5   3  -5   40.18   45.49
  -5   3   5   18.24   21.52
   5  -3  -5    3.89   19.02
  -5  -3   5   29.05   41.46
   4   3  -5   76.79   69.71
  -4   3   5   83.71   53.93
   4  -3  -5   83.31   48.49
   3   3  -5   32.01  158.00
  -3   3   5   26.02   45.02
   3  -3  -5   24.18   43.32
  -3  -3   5   25.64  144.66
  -2  -3   5   56.37   18.13
  -2   3   5   13.34  139.88
   2  -3  -5   26.21  142.17
   1   3  -5   95.71   29.65
  -1  -3   5  106.66   32.62
   0   3  -5  189.62   56.87
   0  -3   5  211.08   63.04
  -1   3  -5  396.57  117.12
   1  -3   5  404.19  119.31
  -2   3  -5  121.65   36.53
   2  -3   5   90.43   27.31
  -3   3  -5   47.83   14.90
   3   3   5   36.70   14.66
  -3  -3  -5   30.12   12.75
  -3   3  -5   44.76   12.69
   3   3   5   68.72   18.23
  -3  -3  -5   42.12   11.58
   3  -3   5   64.88   17.37
  -4   3  -5    7.06    2.89
   4   3   5   23.91   12.82
  -4  -3  -5    9.79    8.36
   4  -3   5    9.89    4.24
  -4   3  -5   19.75    7.95
   4   3   5   11.67    5.13
  -4  -3  -5   12.76    5.16
   4  -3   5   46.36   14.11
  -5   3  -5    4.47    2.47
   5   3   5    3.59    5.71
  -5  -3  -5    3.32    5.51
   5  -3   5   16.00    6.05
   5   3   5   23.81    8.99
   5  -3   5    7.73    5.19
   6   4  -5   19.41   17.47
   6  -4  -5  101.53   34.26
   5   4  -5   -0.68    3.20
  -5  -4   5    1.21    3.10
   5   4  -5   40.66   49.26
  -5   4   5   10.91   18.03
   5  -4  -5   15.02   20.76
  -5  -4   5   30.65   42.45
   4   4  -5   10.20    6.06
   4   4  -5  250.22  126.23
  -4   4   5  103.92   54.28
   4  -4  -5  110.15   53.83
  -4  -4   5  290.36  156.96
  -3  -4   5   44.41   14.59
   3   4  -5  201.13  188.53
  -3   4   5  109.65   65.48
   3  -4  -5   75.39   56.97
   2   4  -5   20.58    8.84
  -2  -4   5   33.00   11.65
  -2   4   5    4.00  131.26
   2  -4  -5   16.78  122.20
   1   4  -5   59.95   19.76
  -1  -4   5   36.06   12.61
   0   4  -5  223.73   66.98
   0  -4   5  185.64   55.72
  -1   4  -5   24.91    8.75
   1  -4   5   18.22    6.77
  -2   4  -5  108.55   32.59
   2   4   5   89.48   30.13
  -2  -4  -5  106.76   35.91
   2  -4   5  114.48   34.34
  -3   4  -5   28.14    9.33
   3   4   5   59.90   22.94
  -3  -4  -5   34.81   14.68
   3  -4   5   42.34   13.67
  -3   4  -5   31.56    9.70
  -3  -4  -5   37.96   10.53
   3  -4   5   29.38    8.98
  -4   4  -5   47.00   14.96
   4   4   5    1.29   10.55
  -4  -4  -5   26.87   15.25
   4  -4   5    8.00    4.36
  -4   4  -5   46.66   14.73
   4   4   5   65.38   17.89
  -4  -4  -5   62.44   17.01
   4  -4   5   56.87   16.78
   5   4   5    0.83    5.06
  -5  -4  -5    0.35    5.24
   5  -4   5    3.84    3.30
   5   4   5    1.52    3.05
   5  -4   5    0.74    2.86
   6   5  -5   66.48   21.56
   6   5  -5    3.86    9.94
   6  -5  -5    4.68    8.63
   5   5  -5    2.41    3.97
  -5  -5   5    9.28    5.37
   5   5  -5   14.17   42.79
  -5   5   5   10.71   17.77
   5  -5  -5    7.94   17.45
  -5  -5   5   13.11   35.49
   4   5  -5  102.08   32.05
  -4  -5   5   80.02   25.39
   4   5  -5  124.39  123.19
  -4   5   5   92.12   50.04
   4  -5  -5   63.49   37.76
  -4  -5   5  252.61  173.99
   3   5  -5  234.99   70.61
  -3  -5   5  227.92   68.22
  -3   5   5  766.36  219.15
   3  -5  -5  466.39  146.05
   2   5  -5   65.43   21.14
  -2  -5   5   63.19   20.18
  -2   5   5   31.32  106.07
   2  -5  -5   95.21  101.53
   1   5  -5   83.96   26.21
  -1  -5   5   80.22   24.97
   0   5  -5   95.66   29.24
   0  -5   5   88.84   27.27
  -1   5  -5   31.08   10.38
   1   5   5    5.08    7.79
   1  -5   5   10.59    4.81
  -2   5  -5   32.73   10.75
   2   5   5   13.89    9.15
  -2  -5  -5   25.43   12.29
   2  -5   5   19.22    7.15
  -2   5  -5   15.52    5.53
   2  -5   5   15.76    5.65
  -3   5  -5  348.77  103.38
   3   5   5 1145.30  344.14
  -3  -5  -5  592.57  179.41
   3  -5   5  329.70   97.85
  -3   5  -5  305.90   75.69
  -3  -5  -5  309.38   75.69
   3  -5   5  326.11   80.27
  -4   5  -5    4.38    3.43
   4   5   5    1.80   10.24
  -4  -5  -5    1.46    9.38
   4  -5   5    1.83    3.24
  -4   5  -5    7.25    4.94
   4   5   5   26.98    8.46
  -4  -5  -5    8.14    3.88
   4  -5   5    2.69    3.38
  -5   5  -5    6.23    3.73
   5   5   5    2.87    6.08
  -5  -5  -5    5.55    7.96
   5  -5   5    3.52    3.78
   5   5   5    7.74    4.81
   5  -5   5   10.69    6.27
   6   6  -5   30.15   11.93
   6   6  -5   -0.88    7.25
   6  -6  -5    5.57    8.35
   5   6  -5   11.85    6.59
  -5  -6   5    8.45    5.25
   5   6  -5    2.13   31.31
  -5   6   5    8.89   16.07
   5  -6  -5    1.45   13.11
  -5  -6   5    7.03   26.80
   4   6  -5  274.23   82.26
  -4  -6   5  247.49   74.20
   4   6  -5  247.73  176.78
  -4   6   5  132.51   54.33
   4  -6  -5  165.37   62.54
  -4  -6   5  469.03  240.96
   3   6  -5   41.47   14.59
  -3  -6   5   45.11   15.20
  -3   6   5   42.84   45.33
   3  -6  -5   45.04   41.97
   2   6  -5    7.46    4.72
  -2  -6   5    4.94    3.80
  -2   6   5   12.19   72.25
   2  -6  -5   12.56   51.94
   1   6  -5  100.44   30.74
  -1  -6   5  106.02   32.35
   0   6  -5   55.82   17.70
   0  -6   5   63.24   19.94
  -1   6  -5   33.53   11.25
   1   6   5   32.31   15.10
  -1  -6  -5   44.40   17.94
   1  -6   5   39.04   13.10
  -2   6  -5   32.17   11.23
   2   6   5   74.69   29.91
  -2  -6  -5   50.14   20.93
   2  -6   5   47.49   15.74
  -2   6  -5   31.13    9.28
   2  -6   5   28.69    8.60
  -3   6  -5   19.21    7.98
   3   6   5   -5.48   20.07
  -3  -6  -5   22.84   19.22
   3  -6   5    4.38    4.10
  -3   6  -5   25.71    8.56
   3  -6   5   19.53    6.66
  -4   6  -5   15.11    6.92
   4   6   5   -0.10    9.65
  -4  -6  -5    5.06   10.60
   4  -6   5   10.84    5.93
  -4   6  -5   13.28    6.68
   4   6   5    8.78    3.89
  -4  -6  -5    8.45    3.70
   4  -6   5   10.23    5.56
  -5   6  -5   13.36    6.50
   5   6   5    4.73    6.43
  -5  -6  -5    2.35    6.24
   5  -6   5    6.25    4.83
   5   6   5   12.55    5.89
   5  -6   5   15.40    7.97
   6   7  -5    2.02    7.69
   6  -7  -5    1.67    7.35
   5   7  -5   44.65   15.76
  -5  -7   5   28.72   11.34
   5   7  -5    2.91   20.54
  -5   7   5   13.89   15.03
   5  -7  -5   12.79   14.56
  -5  -7   5   16.10   21.46
   4   7  -5    3.49    4.20
  -4  -7   5    5.27    4.11
   4   7  -5    4.69  104.72
  -4   7   5   25.99   26.51
   4  -7  -5   16.55   21.76
  -4  -7   5   -0.42  100.44
   3   7  -5   62.10   20.26
  -3  -7   5   95.91   29.90
  -3   7   5  100.84   53.23
   3  -7  -5   68.02   43.42
   2   7  -5   68.67   21.81
  -2  -7   5   59.90   19.19
  -2   7   5   29.22   54.23
   2  -7  -5   26.44   42.56
   1   7  -5   30.25   10.49
  -1  -7   5   48.29   15.71
  -1   7   5   17.40  120.16
   1  -7  -5    9.80  127.88
   0   7  -5   29.59   10.32
   0   7   5   41.98   18.48
   0  -7  -5   21.26   12.02
   0  -7   5   38.64   13.15
  -1   7  -5   19.78    7.88
   1   7   5   16.05   11.74
  -1  -7  -5   11.71    9.09
   1  -7   5   35.33   12.48
  -2   7  -5   59.61   19.51
   2   7   5  164.23   62.94
  -2  -7  -5  138.33   50.79
   2  -7   5   65.08   21.35
  -2   7  -5   70.36   18.73
   2  -7   5   65.83   17.53
  -3   7  -5   21.89    9.13
   3   7   5    7.66   23.56
  -3  -7  -5   -0.82   15.47
   3  -7   5   20.83    8.90
  -3   7  -5   12.72    5.53
   3  -7   5   66.08   17.95
  -4   7  -5    6.86    4.80
   4   7   5   -0.04   10.16
  -4  -7  -5    3.09   11.83
   4  -7   5    4.16    4.37
  -4   7  -5   33.10   11.78
   4   7   5   16.34    5.63
  -4  -7  -5   37.29   10.46
   4  -7   5   13.32    6.38
  -5   7  -5    7.57    5.18
   5   7   5    3.79    5.45
  -5  -7  -5    3.10    5.24
   5  -7   5    6.76    5.37
   5   7   5    5.91    3.93
   5  -7   5   11.59    7.05
   6   8  -5    0.00    5.99
   6  -8  -5    1.30    6.69
   5   8  -5    9.07    5.62
   5   8  -5    0.94   13.49
  -5   8   5    3.80    9.48
   5  -8  -5    3.02    9.36
  -5  -8   5   -3.48   12.13
   4   8  -5    9.09    5.28
  -4  -8   5    7.74    4.90
   4   8  -5   20.01   69.86
  -4   8   5    8.25   17.88
   4  -8  -5  252.07   77.78
  -4  -8   5   -2.09   61.45
   3   8  -5   90.68   28.55
  -3  -8   5   98.55   30.84
  -3   8   5  207.80   75.04
   3  -8  -5  141.92   58.01
   2   8  -5   96.50   29.99
  -2  -8   5  101.78   31.58
  -2   8   5   95.91   61.70
   2  -8  -5   97.55   57.61
   1   8  -5   15.13    6.33
  -1   8   5   33.07   16.07
   1  -8  -5   20.36   12.18
  -1  -8   5   11.02    5.33
  -1   8   5  -37.22  148.09
   1  -8  -5   15.08  164.13
   0   8  -5   27.88   10.44
   0   8   5   27.07   14.57
   0  -8  -5   28.15   14.22
   0  -8   5   34.64   12.49
  -1   8  -5   64.09   21.02
   1   8   5  101.19   40.75
  -1  -8  -5   84.15   32.12
   1  -8   5   68.07   22.28
  -2   8  -5  176.97   54.28
   2   8   5   39.77   37.54
  -2  -8  -5  416.19  135.54
   2  -8   5  159.89   49.37
  -2   8  -5  174.09   43.64
   2  -8   5  126.73   32.17
  -3   8  -5    8.99    6.04
   3   8   5    7.83   18.59
  -3  -8  -5    3.11   18.04
   3  -8   5   18.32    8.55
  -3   8  -5    6.31    4.06
   3  -8   5    7.14    3.89
  -4   8  -5   12.32    6.86
   4   8   5    2.33   10.64
  -4  -8  -5    1.67   11.19
  -4   8  -5    0.86    3.18
   4   8   5    1.55    1.79
  -4  -8  -5    2.04    1.85
   4  -8   5    1.96    3.03
  -5   8  -5    7.30    5.44
   5   8   5    4.78    5.65
  -5  -8  -5    3.90    5.90
   5  -8   5    7.72    5.84
   5   8   5    7.99    4.33
   5  -8   5    8.97    6.31
   6   9  -5   -0.84    4.91
   6  -9  -5   -0.24    5.01
   5   9  -5    8.51    5.30
   5   9  -5    0.93   11.67
  -5   9   5    6.92   10.35
   5  -9  -5    3.67    8.91
   4   9  -5   14.65    6.96
  -4  -9   5    7.49    4.94
   4   9  -5    0.89   49.09
  -4   9   5   10.36   18.13
   4  -9  -5    5.16   16.03
   3   9  -5  162.83   49.72
  -3  -9   5  168.86   51.54
  -3   9   5  177.82   67.17
   3  -9  -5  122.45   49.99
   2   9  -5    6.14    4.31
  -2   9   5   20.27   13.56
   2  -9  -5    9.47   10.77
  -2  -9   5    6.55    4.61
  -2   9   5   -3.83   37.57
   2  -9  -5   -4.67   34.00
   1   9  -5   25.95   10.00
  -1   9   5   21.90   13.10
   1  -9  -5   23.32   13.67
  -1  -9   5   33.75   12.24
  -1   9   5   17.76  150.33
   1  -9  -5  -29.80  130.32
   0   9  -5   20.26    8.57
   0   9   5   16.94   13.05
   0  -9  -5    8.43    9.62
   0  -9   5   13.28    6.74
  -1   9  -5   83.76   27.15
   1   9   5  258.74   92.47
  -1  -9  -5  108.21   43.64
   1  -9   5   64.98   21.93
  -2   9  -5   62.24   21.47
   2   9   5    3.83   24.77
  -2  -9  -5    3.03   21.62
   2  -9   5   43.80   16.19
  -2   9  -5   45.05   12.70
   2  -9   5   44.15   12.39
  -3   9  -5    3.57    4.30
   3   9   5   -0.67   16.49
  -3  -9  -5    1.85   15.68
   3  -9   5    2.58    4.15
  -3   9  -5    1.12    2.74
   3  -9   5    0.64    1.85
  -4   9  -5   14.02    8.21
   4   9   5   14.75   15.38
  -4  -9  -5   12.47   14.25
   4  -9   5   16.04    9.25
  -4   9  -5   21.01    9.04
   4   9   5   21.78    6.73
  -4  -9  -5   30.34    8.64
   4  -9   5   26.97    9.91
  -5   9  -5    1.25    6.56
   5   9   5    1.18 1363.41
  -5  -9  -5    0.35   18.76
   5  -9   5   -0.41    3.30
   5   9   5    1.96    2.41
   5  -9   5    1.90    3.55
   6  10  -5   -1.99    4.52
   6 -10  -5    0.28    5.20
   5  10  -5   38.65   14.18
   5  10  -5    0.59    9.20
  -5  10   5   19.73   13.73
   5 -10  -5   15.72   12.71
   4  10  -5   10.74    6.16
  -4 -10   5   11.96    6.43
  -4  10   5    7.27   16.04
   4 -10  -5    9.62   15.70
   3  10  -5    4.52    4.17
  -3  10   5  225.87   74.84
   3 -10  -5    7.68   12.93
  -3 -10   5    5.08    4.48
  -3  10   5    8.94   19.60
   3 -10  -5   88.14   39.55
   2  10  -5   64.59   21.62
  -2  10   5   39.61   19.69
   2 -10  -5   46.57   21.96
  -2 -10   5   49.85   17.52
  -2  10   5   18.98   38.77
   2 -10  -5   48.37   43.28
   1  10  -5   18.78    8.33
  -1  10   5   19.21   13.74
   1 -10  -5   23.32   14.71
  -1 -10   5   14.38    7.05
  -1  10   5   22.11   90.78
   1 -10  -5   10.17   67.17
   0  10  -5   16.13    7.81
   0 -10  -5   18.16   15.11
   0 -10   5   12.06    6.76
  -1  10  -5    9.21    6.24
   1  10   5   16.58   28.31
  -1 -10  -5   43.21   28.46
   1 -10   5   17.17    8.67
  -2  10  -5  111.29   36.22
   2  10   5   -5.08   16.39
  -2 -10  -5    0.07   15.71
   2 -10   5   90.78   30.34
  -2  10  -5   99.69   25.83
   2 -10   5  131.41   33.36
  -3  10  -5    6.86    6.02
   3  10   5    2.25   12.95
  -3 -10  -5    1.75   13.71
   3 -10   5    2.33    4.35
  -3  10  -5    3.74    3.50
   3 -10   5    5.29    3.58
  -4  10  -5   12.80    8.27
   4  10   5    5.82   11.37
  -4 -10  -5    2.35    9.95
   4 -10   5    9.21    7.41
  -4  10  -5   15.28    7.56
   4  10   5   21.32    6.65
  -4 -10  -5   10.05    3.73
   4 -10   5   19.28    8.08
   5  10   5    4.11    3.23
   5 -10   5    3.08    4.60
   6  11  -5   -0.56    4.50
   6 -11  -5    3.51    6.36
   5  11  -5    0.35    5.77
  -5  11   5   10.60    9.22
   5 -11  -5    7.12    8.54
   4  11  -5    3.38    3.87
  -4  11   5    1.24    8.71
  -4  11   5    0.91   10.06
   4 -11  -5    2.73    9.76
   3  11  -5   25.01   10.39
  -3  11   5   18.20   15.94
   3 -11  -5   34.17   21.24
  -3 -11   5   23.13    9.94
  -3  11   5   13.18   18.82
   3 -11  -5   15.03   18.35
   2  11  -5   85.75   27.90
  -2  11   5   72.75   30.88
   2 -11  -5   70.31   30.39
  -2 -11   5   88.89   29.00
  -2  11   5   41.16   41.86
   2 -11  -5   49.51   39.50
   1  11  -5   18.69    8.54
  -1  11   5   34.34   20.30
   1 -11  -5   25.28   16.45
  -1 -11   5   21.46    9.25
  -1  11   5   -4.07   48.53
   1 -11  -5    4.45   44.28
   0  11  -5   16.83    8.40
   0  11   5  156.76   63.14
   0 -11  -5   41.29   25.06
   0 -11   5   18.59    9.03
  -1  11  -5   28.77   12.35
   1  11   5    4.31   24.02
  -1 -11  -5    2.39   19.47
   1 -11   5   36.62   14.53
  -2  11  -5   13.11    8.06
   2  11   5   -4.91   16.70
  -2 -11  -5    3.19   16.20
   2 -11   5   15.46    8.55
  -2  11  -5    8.62    4.06
   2 -11   5    3.33    2.57
  -3  11  -5   21.28   10.74
   3  11   5   11.08   17.21
  -3 -11  -5   13.57   16.35
   3 -11   5   26.50   12.68
  -3  11  -5   46.57   14.43
   3 -11   5   25.35    8.66
  -4  11  -5    8.00    7.04
   4  11   5    2.15    8.26
  -4 -11  -5    8.28   11.02
   4 -11   5    8.19    7.22
  -4  11  -5    8.17    6.01
   4  11   5   17.47    5.89
  -4 -11  -5   33.62    9.58
   4 -11   5   12.00    6.64
   5  11   5    5.27    3.48
   5 -11   5   -0.32    3.34
  -5  12   5    0.81    5.01
   5  12  -5  317.00   80.72
  -5  12   5   -0.13    5.40
   5 -12  -5    2.08    6.22
  -4  12   5    9.56   10.04
   4 -12  -5    5.53    8.27
  -4  12   5    5.11    8.97
   4 -12  -5    8.90   10.09
   3  12  -5    0.57    3.47
  -3  12   5   -0.19    9.19
   3 -12  -5    4.27   10.44
  -3 -12   5    2.59    3.74
  -3  12   5    0.86   15.27
   3 -12  -5   -0.95   12.69
   2  12  -5   42.47   15.50
  -2  12   5   65.43   30.82
   2 -12  -5   68.77   31.77
  -2 -12   5   44.35   16.30
  -2  12   5   27.75   31.54
   2 -12  -5   34.78   29.26
   1  12  -5   35.39   13.52
  -1  12   5   49.95   27.44
   1 -12  -5   24.77   18.62
  -1 -12   5   29.00   11.97
  -1  12   5  -14.73   36.25
   1 -12  -5   21.66   41.63
   0  12  -5    5.99    5.63
   0  12   5   17.19   22.29
   0 -12  -5   15.82   17.59
   0 -12   5   11.51    7.41
   0  12   5    8.25   75.64
   0 -12  -5  -13.52   81.07
  -1  12  -5   92.42   31.20
   1  12   5   -2.35   17.81
   1 -12   5   81.12   28.06
  -2  12  -5   12.70    8.17
   2  12   5   10.32   18.79
  -2 -12  -5   -0.49   13.73
   2 -12   5   15.56    9.24
  -2  12  -5   20.09    6.96
   2 -12   5   40.18   11.70
  -3  12  -5    4.85    5.81
   3  12   5    2.68   11.58
  -3 -12  -5    4.70   12.56
   3 -12   5    9.53    7.84
  -3  12  -5    6.59    4.41
   3 -12   5    8.75    4.57
  -4  12  -5    1.06    4.31
   4  12   5   -0.46    5.22
   4 -12   5    0.32    4.32
  -4  12  -5   55.37   17.70
   4  12   5    0.73    1.55
  -4 -12  -5    1.37    1.70
   4 -12   5    0.39    2.79
  -5  13   5    2.15    5.99
   5 -13  -5    0.85    6.19
   5  13  -5   -0.59    4.38
  -5  13   5    0.28    4.56
   5 -13  -5    1.20    5.17
   4  13  -5   21.23   10.15
  -4  13   5   10.81    9.82
   4 -13  -5   10.56    9.41
  -4  13   5    6.56    8.56
   4 -13  -5    8.02    9.17
   3  13  -5   14.69    7.69
  -3  13   5   20.42   15.67
   3 -13  -5   13.19   12.69
  -3 -13   5   11.28    6.95
  -3  13   5    7.34   12.08
   3 -13  -5    7.09   11.28
   2  13  -5   33.16   12.89
  -2  13   5   34.44   21.21
   2 -13  -5   69.66   31.34
  -2 -13   5   27.17   11.54
  -2  13   5    8.46   21.57
   2 -13  -5  108.75   41.65
   1  13  -5   18.65    9.14
  -1  13   5   63.54   31.76
   1 -13  -5   15.30   15.73
  -1 -13   5   21.19   10.10
  -1  13   5    8.04   32.27
   1 -13  -5    3.30   35.16
   0  13  -5   14.25    8.15
   0  13   5    0.32   17.40
   0 -13  -5    1.65   14.09
   0 -13   5   23.80   11.35
   0  13   5  -14.18   52.34
  -1  13  -5   22.71   11.29
   1  13   5   -0.88   13.00
  -1 -13  -5   -1.61   13.11
   1 -13   5    7.70    6.61
  -1  13  -5   10.60    4.37
  -2  13  -5    7.53    6.72
   2  13   5    4.42   14.26
  -2 -13  -5    1.48   12.29
   2 -13   5    3.50    5.80
  -2  13  -5    3.66    2.79
   2 -13   5    4.51    3.00
  -3  13  -5    2.78    5.12
   3  13   5    2.03   67.82
   3 -13   5    1.99    5.55
  -3  13  -5    3.79    3.48
   3 -13   5    2.98    2.85
   4  13   5    2.12    6.37
   4 -13   5    1.47    4.49
  -4  13  -5   18.00    8.56
  -4 -13  -5    3.72    2.33
   4 -13   5    1.49    3.32
   5  14  -5   -1.12    4.42
  -5  14   5    2.15    5.33
   5 -14  -5    1.49    5.20
  -4  14   5    1.37    6.02
   4 -14  -5    2.21    6.32
  -4  14   5    1.91    5.81
   4 -14  -5    2.03    5.66
   3  14  -5    3.88    4.41
  -3  14   5    3.31    7.58
   3 -14  -5    3.37    7.43
  -3  14   5    1.76    7.72
   3 -14  -5    2.11    7.40
   2  14  -5    4.40    4.62
  -2  14   5   24.01   16.64
   2 -14  -5   18.78   14.76
  -2 -14   5    6.36    5.69
  -2  14   5    4.09   11.02
   2 -14  -5    2.57   11.26
   1  14  -5   28.17   12.34
  -1  14   5   31.25   21.30
   1 -14  -5   31.48   18.65
  -1 -14   5   20.93   10.65
  -1  14   5    8.20   31.30
   1 -14  -5   14.56   31.62
   0  14  -5    7.61    6.65
   0  14   5    1.31   13.09
   0 -14  -5    6.18   14.58
   0 -14   5   10.83    8.11
   0  14   5    1.69   45.52
   0 -14  -5   -4.08   38.40
  -1  14  -5   20.70   10.92
   1  14   5    1.49   13.43
  -1 -14  -5    2.88   13.34
   1 -14   5   16.17    9.96
  -1  14  -5    7.83    3.72
  -2  14  -5   10.63    7.75
   2  14   5    1.76   10.98
   2 -14   5   18.69   11.24
  -2  14  -5   10.77    4.71
   2 -14   5   15.70    5.79
  -3  14  -5    7.99    7.44
   3  14   5    1.55    8.24
  -3  14  -5    7.54    5.00
   3 -14   5    4.85    3.90
  -4  15   5    2.97    6.25
   4 -15  -5    5.33    6.88
  -4  15   5    2.86    5.85
   4 -15  -5    2.88    5.59
   3  15  -5    2.83    4.36
  -3  15   5    1.20    6.70
   3 -15  -5    7.45    8.36
  -3  15   5    3.79    7.21
   3 -15  -5    3.77    6.86
   2  15  -5   11.88    7.36
  -2  15   5    2.00    8.84
   2 -15  -5    4.65    8.69
  -2 -15   5    4.24    5.47
  -2  15   5    1.33    7.30
   2 -15  -5    2.62    7.03
   1  15  -5    7.75    6.45
  -1  15   5    4.45   49.01
   1 -15  -5    9.13   11.80
  -1 -15   5   21.32   11.25
  -1  15   5    5.65   13.72
   1 -15  -5    6.93   12.40
   0  15  -5   27.70   13.41
   0  15   5   -0.15 1920.13
   0 -15  -5   -0.15   10.62
   0 -15   5   23.82   12.34
   0  15   5    3.44   16.15
   0 -15  -5   -1.02   13.49
  -1  15  -5    1.15    4.23
   1  15   5   -1.84    9.35
   1 -15   5    2.42    5.04
  -1  15  -5    3.22    2.55
   1 -15   5    1.49    1.97
  -2  15  -5    2.10    5.24
   2  15   5    2.72   10.82
   2 -15   5    2.95    5.84
  -2  15  -5    4.92    3.29
   2 -15   5    1.90    2.23
  -3  15  -5    3.86    5.92
   3 -15   5    3.29    5.93
  -3  15  -5    9.47    5.52
   3 -15   5    4.11    3.73
  -4  15  -5    0.37    2.80
  -4 -15  -5    2.04    1.85
   4 -15   5    0.79    2.97
  -4  16   5    0.48    4.43
   4 -16  -5   -0.30    3.96
   3  16  -5    2.73    4.80
  -3  16   5    3.90    6.41
   3 -16  -5    2.42    5.92
  -3  16   5    1.98    5.31
   3 -16  -5    0.40    5.49
   2  16  -5    6.20    5.82
  -2  16   5    6.43    9.48
   2 -16  -5   14.05   11.00
   2 -16  -5    3.37    6.49
   1  16  -5   11.42    7.76
  -1  16   5   -0.56   49.06
   1 -16  -5   -0.38   77.38
  -1 -16   5    5.39    6.24
  -1  16   5    2.52    8.79
   1 -16  -5    4.68    9.19
   0  16  -5    9.94    7.83
   0  16   5   -0.10   84.25
   0 -16   5    9.84    7.47
   0  16   5    3.69   10.66
   0 -16  -5    4.11   10.13
  -1  16  -5    7.34    6.88
   1  16   5    0.60    9.93
   1 -16   5    8.11    7.48
  -1  16  -5    6.44    3.40
   1 -16   5    5.56    3.18
  -2  16  -5    1.41    5.14
   2 -16   5    3.37    5.75
  -2  16  -5   19.07    7.37
   2 -16   5   15.95    6.36
  -3  16  -5    0.92    2.95
   3 -16   5    0.57    2.73
  -4  17   5    0.54    4.37
   4 -17  -5   63.74   20.96
  -3  17   5    1.36    6.11
   3 -17  -5   66.98   25.79
  -3  17   5    0.02    4.62
   3 -17  -5    1.56    4.53
   2  17  -5    2.77    4.66
  -2  17   5   -0.07   10.69
  -2  17   5    2.31    5.29
   2 -17  -5    1.69    4.80
   1  17  -5    1.62    4.50
  -1  17   5    0.16   61.65
  -1 -17   5    0.06    4.47
  -1  17   5    0.89    5.79
   1 -17  -5    3.56    5.64
   0  17  -5    4.26    5.43
   0  17   5    0.05   12.26
   0 -17   5    7.32    6.77
   0  17   5   -0.69    5.66
  -1  17  -5    4.12    5.71
   1 -17   5    5.20    6.81
  -1  17  -5    3.99    3.05
   1 -17   5    4.85    3.20
  -2  17  -5    1.27  198.09
   2 -17   5    0.22    5.16
  -2  17  -5    3.15    3.27
   2 -17   5    4.78    3.50
  -3  17  -5    1.04    2.96
   3 -17   5    0.83    2.67
  -3  18   5    0.43    4.29
   3 -18  -5    0.63    4.15
   2  18  -5    5.19    6.47
  -2  18   5    0.60   11.30
  -2  18   5    1.63    4.70
   2 -18  -5    1.40    4.14
   1  18  -5    3.47    5.14
  -1  18   5    0.68  978.99
  -1  18   5   -0.31    4.15
   0  18  -5    1.72    4.53
   0 -18   5    1.80    4.63
   0  18   5    0.31    4.66
  -1  18  -5    0.16    4.37
   1 -18   5    1.71    5.46
  -1  18  -5    2.17    2.44
   1  18   5    0.23    3.82
  -1 -18  -5    0.94    3.93
   1 -18   5    0.88    2.17
  -2  18  -5    0.07    2.22
   2 -18   5   -0.16    2.01
  -2  19   5    1.34    4.12
   2 -19  -5    0.67    3.74
  -1  19   5    1.48    3.66
   1 -19  -5   -0.15    3.25
   0  19   5    0.87    4.37
   0 -19  -5    1.11    4.79
  -1  19  -5    8.93    4.62
   1  19   5   -0.22    3.57
  -1 -19  -5    0.03    3.53
   1 -19   5    6.08    3.72
   6   0  -6    2.21   10.07
   5   0  -6   86.55   59.61
  -5   0   6   44.33   50.59
   4   0  -6   -6.10   45.57
  -4   0   6    7.93   63.14
   3   0  -6  207.45  212.18
  -3   0   6  303.51  236.68
  -3   0  -6    6.26    3.34
  -4   0  -6    1.83    2.62
   4   0   6    2.04    2.39
   5   0   6   13.80    6.60
   6   1  -6    3.82    9.80
   6  -1  -6    1.98    7.76
  -5   1   6   18.69   39.39
   5  -1  -6   13.95   34.47
  -5  -1   6   16.12   41.92
   4   1  -6   41.14   68.97
  -4   1   6   53.58   62.79
   4  -1  -6   30.59   52.34
  -4  -1   6   34.05   93.77
   3   1  -6   30.21  163.88
  -3   1   6  100.34  209.34
   3  -1  -6  135.79  204.36
  -3  -1   6   93.02  162.98
  -3   1  -6    2.99    2.58
   3  -1   6    6.02    3.21
  -4   1  -6   20.65    7.99
   4   1   6   33.25   10.30
  -4  -1  -6   16.54    6.46
   4  -1   6   22.53    7.74
   5   1   6    1.00    2.88
   5  -1   6    6.16    4.62
   6   2  -6    3.19    9.21
   6  -2  -6    4.18    8.25
   5   2  -6   20.27   40.24
  -5   2   6   10.47   32.58
   5  -2  -6    0.13   25.34
  -5  -2   6   19.15   40.90
   4   2  -6   41.05  105.47
  -4   2   6   21.65   47.92
   4  -2  -6   29.19   48.63
  -4  -2   6  136.09  153.37
  -3   2   6  121.00  193.51
   3  -2  -6   92.92  162.93
   3  -2   6    0.55    2.28
  -3   2  -6   30.92    9.38
   3  -2   6   22.23    7.21
   4  -2   6   22.44    7.57
   4   2   6   24.84    8.32
  -4  -2  -6   37.88   11.29
   4  -2   6   21.45    7.79
  -5   2  -6    0.81    1.73
   5   2   6    6.11    4.14
  -5  -2  -6    4.11    3.43
   5  -2   6   20.92    7.00
   5   2   6    9.00    5.43
   5  -2   6    9.71    6.14
   6   3  -6    1.00    8.14
   6  -3  -6   -1.12    5.76
   5   3  -6   26.01   41.36
  -5   3   6   23.06   31.57
   5  -3  -6   14.01   27.74
   4   3  -6   -2.77  108.90
  -4   3   6   24.65   46.83
   4  -3  -6   34.86   47.59
  -4  -3   6   -5.61  133.50
  -3   3   6   45.64  140.82
   3  -3  -6   83.46  121.45
   0  -3   6   79.92   24.93
  -1   3  -6    8.41    4.53
   1  -3   6    8.90    4.45
  -2   3  -6  104.37   31.70
   2  -3   6  130.86   39.25
  -3   3  -6    3.51    3.11
   3  -3   6    4.71    3.08
  -3   3  -6    5.29    3.25
   3  -3   6    4.53    2.94
  -4   3  -6   23.05    7.81
   4   3   6    7.43    6.92
   4  -3   6   14.40    5.47
   4   3   6   13.29    5.54
  -4  -3  -6    8.74    4.06
   4  -3   6    8.73    4.45
  -5   3  -6    3.09    2.17
   5   3   6    2.44    3.22
  -5  -3  -6    1.04    2.77
   5  -3   6    4.29    2.73
   5   3   6   32.25   11.21
   5  -3   6    1.01    3.02
   6   4  -6    3.71    8.15
   6  -4  -6    2.97    6.96
   5   4  -6   36.35   38.95
  -5   4   6    8.40   21.72
   5  -4  -6   21.08   25.20
  -4  -4   6    7.05    4.52
   4   4  -6  198.39  181.06
  -4   4   6  102.28   71.41
   4  -4  -6  133.45   72.40
  -4  -4   6  194.70  187.28
   3   4  -6    4.77    4.58
  -3  -4   6   28.77   10.32
  -3   4   6  246.24  143.01
   3  -4  -6  218.21  116.77
   2   4  -6   10.72    5.74
  -2  -4   6   12.31    5.57
  -2   4   6   23.93  133.20
   2  -4  -6  -48.05  151.88
   1   4  -6   41.00   13.83
  -1  -4   6   40.94   13.64
   0   4  -6   18.28    7.82
   0  -4   6   26.23    9.69
  -1   4  -6   84.20   26.12
   1  -4   6   44.82   14.64
  -2   4  -6   23.55    8.70
   2  -4   6   16.09    6.23
  -3   4  -6  176.23   52.48
   3   4   6  146.25   48.70
   3  -4   6  202.57   60.15
  -3   4  -6  169.55   42.82
   3  -4   6  170.70   43.02
  -4   4  -6   12.13    4.75
   4   4   6   23.83   12.01
  -4  -4  -6    7.68    7.23
   4  -4   6   12.15    5.00
   4   4   6   16.41    6.22
  -4  -4  -6    8.88    3.97
   4  -4   6    8.84    4.54
  -5   4  -6    7.98    3.80
   5   4   6    0.91  129.67
  -5  -4  -6    3.06    3.65
   5  -4   6    4.63    3.32
   5   4   6    4.46    3.84
   5  -4   6    2.23    3.54
   6   5  -6    4.46    8.54
   6  -5  -6    0.42    6.55
   5   5  -6    0.60    3.61
  -5  -5   6    2.20    3.86
   5   5  -6    1.34   21.32
  -5   5   6    3.33   14.92
   5  -5  -6   -1.31   11.42
   4   5  -6   11.38    6.05
  -4  -5   6   24.50    9.39
   4   5  -6   87.89  129.32
  -4   5   6   55.22   53.23
   4  -5  -6   62.10   51.79
  -4  -5   6  145.55  141.47
   3   5  -6   47.22   16.19
  -3  -5   6   98.55   30.74
  -3   5   6  103.23   81.02
   3  -5  -6  108.01   72.65
   2   5  -6   11.75    6.10
  -2  -5   6   17.06    7.08
  -2   5   6  -43.07  149.14
   2  -5  -6    7.14  166.77
   1   5  -6  125.39   38.34
  -1  -5   6   22.69    8.64
   0   5  -6   45.16   15.16
   0  -5   6   49.04   16.03
  -1   5  -6   20.89    7.86
   1  -5   6   20.10    7.44
  -2   5  -6   33.31   11.22
   2   5   6   20.80   13.03
   2  -5   6   26.70    9.27
   3   5   6   55.87   23.88
  -3  -5  -6   56.97   23.51
   3  -5   6   61.95   19.41
  -3   5  -6   53.08   15.05
   3  -5   6   58.56   16.20
  -4   5  -6    3.40    2.72
   4   5   6    4.48    7.15
  -4  -5  -6    1.88    5.75
   4   5   6    1.61    2.21
  -4  -5  -6    3.30    2.57
   4  -5   6    3.26    3.03
   5   5   6    0.47    8.52
  -5  -5  -6   -0.98    3.35
   5  -5   6    3.61    3.41
   5   5   6    2.71    3.06
   5  -5   6    5.08    4.60
   6   6  -6   -1.02    6.69
   6  -6  -6   -0.03    5.86
   5   6  -6    6.54    5.30
   5   6  -6    3.60   19.07
  -5   6   6    4.24   10.67
   5  -6  -6    2.36   10.33
   4   6  -6  112.29   35.19
  -4  -6   6   93.32   29.32
   4   6  -6   36.65   95.46
  -4   6   6  116.87   65.58
   4  -6  -6   79.37   50.84
  -4  -6   6   63.79   91.82
   3   6  -6   20.48    9.06
  -3  -6   6   23.90    9.58
  -3   6   6   -0.58   41.00
   3  -6  -6   18.98   44.01
   2   6  -6   63.34   20.66
  -2  -6   6   51.99   17.03
  -2   6   6   35.34  175.43
   2  -6  -6    4.21  166.72
   1   6  -6   83.81   26.19
  -1  -6   6   80.52   25.10
   0   6  -6   19.90    7.81
   0  -6   6    7.89    4.55
  -1   6  -6   31.47   10.82
   1  -6   6   50.04   16.18
  -2   6  -6   19.47    7.63
   2   6   6   13.11   11.56
  -2  -6  -6   12.16   10.73
   2  -6   6   36.63   12.35
   3   6   6    7.80   11.82
  -3  -6  -6   16.05   12.48
   3  -6   6   16.15    6.90
  -3   6  -6   18.59    6.82
   3  -6   6   18.37    6.54
  -4   6  -6    2.38    2.74
   4   6   6    0.19    8.23
  -4  -6  -6   10.94    8.61
   4  -6   6    1.87    3.08
   4   6   6    3.72    2.78
  -4  -6  -6    9.33    3.99
   4  -6   6    3.00    2.92
  -5   6  -6    2.37    2.99
   5   6   6    0.33   44.61
  -5  -6  -6    1.04    6.02
   5  -6   6    2.08    3.39
   5   6   6    7.32    4.33
   5  -6   6    0.81    2.81
   6   7  -6   31.29   14.63
   6  -7  -6    1.24    6.05
   5   7  -6    8.67    6.10
   5   7  -6    0.80   15.60
  -5   7   6    2.94    9.20
   5  -7  -6    1.32    9.01
  -4  -7   6    1.96    3.52
   4   7  -6    7.15   61.30
  -4   7   6   -8.53   26.21
   4  -7  -6    6.98   26.38
   3   7  -6   77.33   25.04
  -3  -7   6   87.24   27.62
  -3   7   6   67.47   57.86
   3  -7  -6  135.49   70.81
   2   7  -6   14.45    6.68
  -2  -7   6    9.05    5.05
  -2   7   6  -55.42  150.38
   2  -7  -6   10.94  121.60
   1   7  -6    4.76    3.65
  -1  -7   6    7.80    4.46
   0   7  -6  134.45   40.93
   0  -7   6  170.95   51.64
  -1   7  -6   28.16    9.95
   1   7   6   19.55   13.30
  -1  -7  -6   22.69   13.50
   1  -7   6   45.26   15.12
  -2   7  -6   93.47   29.34
   2   7   6   44.23   21.56
  -2  -7  -6   35.51   17.68
   2  -7   6   41.57   14.61
  -3   7  -6   12.70    6.17
   3   7   6   29.60   18.18
  -3  -7  -6   17.01   13.82
   3  -7   6   18.83    8.02
  -3   7  -6   19.97    7.22
   3  -7   6   15.86    6.02
  -4   7  -6    4.59    3.91
   4   7   6   -0.30    9.97
  -4  -7  -6   -2.81   62.44
   4  -7   6    8.16    5.21
   4   7   6   11.49    4.63
  -4  -7  -6    8.39    3.59
   4  -7   6    8.23    4.61
  -5   7  -6    6.45    4.95
   5   7   6    1.79    4.41
  -5  -7  -6    0.40    5.02
   5   7   6    6.08    3.86
   5  -7   6    8.17    6.10
   6   8  -6    0.44    6.81
   6  -8  -6    0.73    5.68
   5   8  -6    1.44    4.17
   5   8  -6   -0.71   13.74
  -5   8   6    2.02    8.52
   5  -8  -6    0.13    8.07
  -4  -8   6    7.07    4.89
  -4   8   6   10.66   26.46
   4  -8  -6   36.02   29.76
   3   8  -6   51.04   17.24
  -3  -8   6   87.24   27.58
  -3   8   6   25.68   43.62
   3  -8  -6   56.37   50.74
   2   8  -6  109.90   34.14
  -2  -8   6  115.38   35.67
  -2   8   6   -0.79  101.78
   2  -8  -6   15.42   77.58
   1   8  -6   43.24   14.53
  -1  -8   6   36.67   12.70
   0   8  -6   67.77   21.84
   0   8   6   86.50   33.27
   0  -8  -6   62.44   25.38
   0  -8   6   79.57   25.32
  -1   8  -6   25.44    9.89
   1   8   6   19.25   14.03
  -1  -8  -6   28.58   15.78
   1  -8   6   26.21   10.38
  -2   8  -6   74.74   24.34
   2   8   6  103.38   41.53
  -2  -8  -6   78.43   32.05
   2  -8   6   85.35   27.68
  -3   8  -6    9.61    5.44
   3   8   6    1.28   10.85
  -3  -8  -6   15.70   12.42
   3  -8   6    7.85    5.24
  -3   8  -6   14.07    5.88
   3  -8   6   10.62    4.74
  -4   8  -6   19.70    8.68
   4   8   6    0.78    8.10
  -4  -8  -6   -1.58    6.44
   4  -8   6   15.09    7.65
  -4  -8  -6   10.11    4.03
   4  -8   6   19.98    7.73
   5   8   6   10.09    4.88
   5  -8   6    6.32    5.77
   6  -9  -6    4.48    6.90
   5   9  -6    4.96    4.83
   5   9  -6    0.94   10.10
  -5   9   6    3.59    7.98
   5  -9  -6    2.84    7.72
   4   9  -6   11.01    6.37
  -4  -9   6    7.89    5.51
  -4   9   6   23.75   23.61
   4  -9  -6   -0.53   13.00
   3   9  -6   36.24   13.24
  -3  -9   6   40.45   14.24
  -3   9   6   49.79   49.44
   3  -9  -6   36.53   43.19
   2   9  -6   48.86   16.56
  -2  -9   6   48.16   16.41
  -2   9   6    7.42   65.58
   2  -9  -6   -2.77   50.29
   1   9  -6   26.85   10.07
  -1   9   6   20.35   14.43
   1  -9  -6   21.36   14.52
  -1  -9   6   19.71    8.15
  -1   9   6    3.43  113.04
   1  -9  -6   40.53  118.46
   0   9  -6   33.82   12.48
   0   9   6   20.88   14.59
   0  -9  -6   23.40   14.32
   0  -9   6   25.08   10.19
  -1   9  -6   10.11    5.94
   1   9   6    5.34   11.10
  -1  -9  -6    6.30   10.22
   1  -9   6    2.43    3.96
  -2   9  -6   66.08   22.04
   2   9   6  183.55   64.73
  -2  -9  -6  425.36  133.35
   2  -9   6   78.43   26.00
  -2   9  -6   57.07   15.89
  -3   9  -6    0.63    3.59
   3   9   6   -2.82    7.90
  -3  -9  -6   -1.01    8.24
   3  -9   6    7.18    5.53
  -3   9  -6    1.13    2.27
   3  -9   6    1.62    2.16
  -4   9  -6   14.96    7.87
   4   9   6    1.71    8.80
  -4  -9  -6    0.93    7.46
   4  -9   6   40.31   15.27
  -4  -9  -6   26.43    8.11
   4  -9   6   14.80    6.91
   5   9   6    3.20    2.92
   5  -9   6    4.50    5.49
   6 -10  -6    1.73    5.60
   5  10  -6   -0.81    6.06
  -5  10   6    4.91    7.41
   5 -10  -6    5.69    7.99
   4  10  -6   11.68    6.64
  -4  10   6    2.07    8.51
   4 -10  -6    4.06   10.59
   3  10  -6   71.71   23.40
  -3 -10   6   67.17   22.14
  -3  10   6   54.83   46.64
   3 -10  -6   74.15   47.19
   2  10  -6    9.42    5.49
  -2  10   6   11.28   13.55
  -2 -10   6   10.50    5.91
  -2  10   6  -12.13   44.70
   2 -10  -6   12.51   40.49
   1  10  -6   11.41    6.20
  -1  10   6   22.12   15.04
   1 -10  -6   19.31   14.19
  -1 -10   6   10.82    6.18
  -1  10   6    4.29  105.52
   1 -10  -6   -4.80  104.77
   0  10  -6   17.76    8.29
   0  10   6   12.16   12.55
   0 -10  -6   14.21   12.45
   0 -10   6   45.04   16.13
  -1  10  -6   91.28   29.65
   1  10   6  148.69   56.27
  -1 -10  -6  125.83   47.05
   1 -10   6   84.70   27.88
  -2  10  -6   10.11    6.56
   2  10   6   10.60   15.16
  -2 -10  -6   15.21   15.03
   2 -10   6    3.66    4.81
  -2  10  -6    7.83    4.16
   2 -10   6    3.82    2.81
  -3  10  -6    5.49    5.54
  -3 -10  -6   -0.44    9.19
   3 -10   6    5.64    5.31
  -3  10  -6   20.12    7.44
   3 -10   6   22.36    7.61
  -4  10  -6    3.88    4.48
   4  10   6   -0.14    6.05
  -4 -10  -6   -0.60  809.68
   4 -10   6    1.19    3.54
  -4 -10  -6    4.81    2.91
   4 -10   6    1.52    3.05
   5  10   6    5.78    3.59
   5 -10   6    1.01    3.93
   5  11  -6    0.21    5.54
  -5  11   6    3.64    6.65
   5 -11  -6    5.90    7.89
   4  11  -6    5.59    4.81
  -4  11   6    2.07    8.26
   4 -11  -6    2.16    8.29
   3  11  -6    6.22    4.58
  -3  11   6   10.74   12.22
  -3 -11   6    9.00    5.58
  -3  11   6   10.03   29.54
   3 -11  -6    6.24   23.25
   2  11  -6   18.01    8.08
  -2  11   6   37.66   21.94
   2 -11  -6   28.57   19.48
  -2 -11   6   19.83    9.00
  -2  11   6    2.16   37.54
   2 -11  -6   25.47   42.12
   1  11  -6   26.82   10.81
  -1  11   6   11.69   13.65
   1 -11  -6   15.80   15.28
  -1 -11   6   16.11    7.95
  -1  11   6   19.17   97.45
   1 -11  -6  -39.21   92.22
   0  11  -6   18.63    8.62
   0  11   6   39.75   23.38
   0 -11  -6   25.60   18.23
   0 -11   6   23.77   10.40
  -1  11  -6   77.28   25.88
   1  11   6  104.07   43.45
  -1 -11  -6  112.84   44.49
   1 -11   6   85.50   28.53
  -2  11  -6    6.53    5.72
   2  11   6   -3.09   10.99
  -2 -11  -6    2.17    9.51
   2 -11   6    2.57    4.88
  -2  11  -6    3.28    2.79
   2 -11   6   15.68    5.89
  -3  11  -6    6.46    5.85
   3  11   6   -1.07    7.61
  -3 -11  -6    0.96    8.61
  -3  11  -6   23.10    8.22
   3 -11   6   23.99    8.12
   4  11   6    3.69    8.48
   4 -11   6   17.36    9.48
   4 -11   6   27.16   10.42
   5  12  -6    1.05    5.14
  -5  12   6    1.70    5.44
   5 -12  -6    4.73    6.62
   4  12  -6    4.26    4.43
  -4  12   6    1.48    6.25
  -4  12   6    0.13    6.81
   4 -12  -6    1.71    7.11
   3  12  -6    5.54    4.64
  -3  12   6    2.88    9.38
   3 -12  -6    8.02   11.19
  -3 -12   6    4.56    4.59
  -3  12   6    6.90   16.39
   3 -12  -6    6.74   14.62
   2  12  -6   43.71   15.81
  -2  12   6   43.13   22.80
   2 -12  -6   24.78   17.66
  -2 -12   6   76.74   25.56
  -2  12   6    6.05   37.33
   2 -12  -6   33.59   45.70
   1  12  -6   49.99   17.80
  -1  12   6   53.88   27.47
   1 -12  -6   64.63   30.48
  -1 -12   6   51.94   18.53
  -1  12   6   16.65   58.41
   1 -12  -6   -4.47   53.13
   0  12  -6   76.98   25.70
   0 -12  -6   42.31   24.01
   0 -12   6   28.19   12.00
  -1  12  -6   26.51   11.69
   1  12   6   10.14   14.61
  -1 -12  -6   22.10   16.00
   1 -12   6   14.64    8.33
  -2  12  -6    2.85    4.99
   2  12   6   -0.68   10.63
  -2 -12  -6    2.87   12.08
   2 -12   6    2.67    4.81
  -2  12  -6    4.57    3.11
   2 -12   6    4.93    3.18
  -3  12  -6    3.66    5.11
   3  12   6    0.32    7.81
   3 -12   6    4.76    4.95
  -3  12  -6    9.49    4.95
   3 -12   6    1.95    2.52
   4 -12   6    7.82    5.57
  -5  13   6    0.13    4.25
   5 -13  -6    3.38    6.07
  -4  13   6    3.89    7.30
   4 -13  -6    9.10    8.63
  -4  13   6    1.84    5.65
   4 -13  -6   -0.85    5.40
   3  13  -6   44.82   16.27
  -3  13   6    0.34    6.93
   3 -13  -6    5.62    8.14
  -3  13   6    3.60   10.21
   3 -13  -6    0.46    7.93
   2  13  -6   61.95   21.13
  -2  13   6   32.43   19.58
   2 -13  -6   28.48   18.63
  -2 -13   6   66.68   22.94
  -2  13   6 1257.34  320.34
   2 -13  -6   30.02   30.60
   1  13  -6   30.36   12.32
  -1  13   6   36.73   21.55
   1 -13  -6   11.25   12.96
  -1 -13   6   20.36    9.44
  -1  13   6  -18.51   40.34
   1 -13  -6   -4.09   40.24
   0  13  -6    6.38    5.58
   0  13   6   23.54   18.95
   0 -13  -6   20.42   15.62
   0 -13   6   10.14    7.00
  -1  13  -6   24.07   11.57
   1  13   6    5.45   13.92
   1 -13   6   37.85   15.85
  -2  13  -6    3.21    5.00
   2  13   6   -0.22    7.27
   2 -13   6    2.33    4.59
  -2  13  -6    1.39    1.99
   2 -13   6    1.22    1.83
  -3  13  -6    7.86    6.45
   3  13   6   -0.05    5.45
   3 -13   6    4.35    5.20
  -3  13  -6    4.50    3.87
   3 -13   6    4.30    3.59
   4 -13   6    4.77    4.52
  -5  14   6    1.08    4.48
   5 -14  -6    0.64    4.78
  -4  14   6    4.80    6.82
   4 -14  -6    6.40    7.63
  -4  14   6    2.79    5.92
   4 -14  -6    5.12    7.35
   3  14  -6   13.76    7.62
  -3  14   6   13.09   10.58
   3 -14  -6    4.46    7.29
  -3  14   6    3.80    8.30
   3 -14  -6    1.32    6.69
   2  14  -6    6.68    5.26
  -2  14   6   10.31   11.25
   2 -14  -6    7.58   10.08
  -2 -14   6   10.42    6.75
  -2  14   6   -0.13   10.77
   2 -14  -6    6.40   12.90
   1  14  -6    5.99    5.15
  -1  14   6   10.40   12.25
   1 -14  -6    3.72    9.99
  -1 -14   6    6.64    5.88
  -1  14   6   -1.24   14.54
   1 -14  -6    0.94   15.22
   0  14  -6   23.60   11.31
   0  14   6   32.21   21.03
   0 -14  -6   34.63   22.19
   0 -14   6   27.33   12.75
   0 -14  -6   -0.70   14.37
  -1  14  -6    0.02    4.00
   1  14   6    0.01   10.44
   1 -14   6    4.28    5.48
  -2  14  -6    7.45    6.66
   2  14   6    2.44   19.10
   2 -14   6    8.87    7.01
  -2  14  -6    7.30    3.87
   2 -14   6    4.63    3.18
  -3  14  -6   11.04    8.25
   3 -14   6   12.98    8.82
  -3  14  -6   21.85    8.49
   3 -14   6   27.74    9.77
  -4  15   6    3.45    5.82
   4 -15  -6    2.93    5.66
   3  15  -6    4.25    4.88
  -3  15   6    3.16    6.20
   3 -15  -6    4.33    6.45
  -3  15   6    0.58    5.09
   3 -15  -6    0.55    4.73
   2  15  -6    8.07    5.97
  -2  15   6    8.20    9.91
   2 -15  -6    4.67    8.18
  -2 -15   6    6.18    5.56
  -2  15   6    3.07    8.79
   2 -15  -6    1.56    8.43
   1  15  -6    7.67    6.14
  -1  15   6  164.23   56.17
  -1 -15   6    8.45    6.91
   1 -15  -6    1.87   10.24
   0  15  -6   17.32    9.75
   0  15   6    3.32   11.28
   0 -15   6   14.04    8.85
   0  15   6   -1.21    9.91
   0 -15  -6   -0.36    9.48
  -1  15  -6    1.64    4.74
   1  15   6   -0.75   10.97
   1 -15   6    1.74    4.64
  -2  15  -6    1.32    4.17
   2 -15   6    7.22    6.81
  -2  15  -6    5.70    3.67
   2 -15   6    3.29    2.99
  -3  15  -6    8.39    5.20
   3 -15   6    9.80    5.54
   4 -16  -6    1.03    4.55
  -3  16   6    0.51    4.55
   3 -16  -6    0.65    5.20
  -3  16   6    1.87    5.16
   3 -16  -6    0.32    4.45
   2  16  -6    2.97    4.22
  -2  16   6    3.67    6.68
  -2  16   6    0.67    5.89
   2 -16  -6  120.16   34.51
   1  16  -6   20.48   10.62
  -1  16   6   15.44   12.47
  -1 -16   6   29.76   13.79
  -1  16   6   -0.13    5.75
   1 -16  -6    1.94    6.96
   0  16  -6    0.50    4.09
   0  16   6   -1.05   53.78
   0 -16   6    1.23    4.38
   0  16   6    0.51    5.83
   0 -16  -6   -0.97    5.07
  -1  16  -6    2.50    4.91
   1 -16   6  485.31  147.84
  -2  16  -6    2.33    4.64
   2 -16   6    1.00    4.56
  -2  16  -6    2.94    3.01
   2 -16   6    1.76    2.47
  -3  16  -6    4.44    3.94
   3 -16   6    4.79    3.96
  -3  17   6   -0.41    4.48
   3 -17  -6   -0.10    3.65
   2  17  -6    2.06    3.87
  -2  17   6    2.12    5.83
  -2  17   6   97.95   28.79
   2 -17  -6    0.84    4.49
   1  17  -6   -0.94    3.96
  -1  17   6    1.36    6.96
  -1 -17   6    1.34    4.62
  -1  17   6    0.79    4.89
   1 -17  -6    0.08    5.26
   0  17  -6    9.19    7.82
   0 -17   6    5.21    6.49
   0  17   6    1.07    4.85
   0 -17  -6    0.26    4.52
  -1  17  -6    3.39    5.74
   1 -17   6    2.97    5.05
  -2  17  -6    6.23    4.17
   2 -17   6   12.06    5.70
  -2  18   6    0.15    4.93
   2 -18  -6    1.55    4.47
  -1  18   6    0.53    4.15
   1 -18  -6   -0.23    4.22
   0  18   6   -0.46    4.20
   0 -18  -6  177.72   46.27
  -1  18  -6    0.41    2.04
  -1  19   6    0.69    4.08
   1 -19  -6    1.05    4.56
   0  19   6   -1.11    4.22
   0 -19  -6    0.05    4.05
   6   0  -7    1.57    7.06
   5   0  -7    0.85   17.30
   4   0  -7   21.55   86.10
  -4   0   7   -3.77   99.24
   4   0   7    2.84    2.83
   6   1  -7    0.24    6.73
   6  -1  -7    1.61    6.87
   5   1  -7    6.62   19.78
   5  -1  -7    3.01   17.12
   4   1  -7   29.65  100.99
  -4   1   7  -10.28   94.36
   4  -1  -7   16.79   73.15
  -4  -1   7   52.78  115.68
  -3   1   7   25.33  120.36
   3  -1  -7   16.96  121.45
   4   1   7    6.43    3.83
   4  -1   7    7.75    4.19
   6   2  -7    0.57    7.53
   6  -2  -7    2.22    7.21
   5   2  -7    3.71   18.45
   5  -2  -7   13.10   18.32
   4   2  -7   88.99  119.51
  -4   2   7   77.03   92.97
   4  -2  -7   74.84   73.70
  -4  -2   7   94.66  118.66
  -3   2   7   44.05  131.51
   3  -2  -7   20.37  129.72
   4   2   7    1.90    2.51
   4  -2   7    3.27    2.88
   5  -2   7    0.38    2.54
   6  -3  -7    3.06    7.79
   5   3  -7   11.52   18.62
   5  -3  -7    2.59   13.34
   4   3  -7    7.87   80.12
  -4   3   7   14.09   55.72
   4  -3  -7   14.59   48.42
  -4  -3   7   23.08   78.73
  -3   3   7   49.54  142.57
   3  -3  -7    2.05  138.18
   2  -3   7   65.13   20.25
   3  -3   7   18.79    6.94
  -4   3  -7   10.30    4.53
   4  -3   7   21.76    7.95
   4   3   7    9.26    4.66
   4  -3   7   17.33    6.70
   6  -4  -7    2.71    7.67
   5   4  -7   -0.66   16.30
  -5   4   7    1.18   12.76
   5  -4  -7    1.72   12.54
   4   4  -7   23.32   74.15
  -4   4   7   35.24   52.98
   4  -4  -7   25.97   46.13
  -4  -4   7   45.62   79.87
  -3   4   7   13.50  131.26
   3  -4  -7   38.70  125.83
  -2  -4   7   29.25   10.55
   1   4  -7   24.04    9.30
  -1  -4   7   48.29   15.79
   0   4  -7  172.84   52.34
   0  -4   7  212.18   63.54
  -1   4  -7   19.30    7.96
   1  -4   7   19.33    7.67
  -2   4  -7   95.36   29.59
   2  -4   7   92.57   28.40
  -3   4  -7   13.69    5.99
   3  -4   7   13.85    5.76
  -3   4  -7   11.85    5.27
  -4   4  -7    8.35    4.10
   4   4   7    4.86    5.41
   4  -4   7    4.06    3.14
   6  -5  -7   -0.83    5.48
   5   5  -7   -3.05   15.47
  -5   5   7    0.39   11.14
   5  -5  -7    4.66   11.56
   4   5  -7   -0.32    3.42
  -4  -5   7    2.73    3.69
   4   5  -7   -0.60   67.03
  -4   5   7   11.30   43.05
   4  -5  -7   12.38   38.19
   3   5  -7    7.44    5.38
  -3  -5   7   12.76    6.25
  -3   5   7   27.18  119.96
   3  -5  -7   42.40  112.39
   2   5  -7    7.41    5.22
  -2  -5   7    4.53    3.99
   1   5  -7   62.84   20.52
  -1  -5   7  108.90   33.67
   0   5  -7   94.56   29.80
   0  -5   7   91.43   28.60
  -1   5  -7   44.59   15.21
   1  -5   7   43.43   14.60
  -2   5  -7   52.63   17.24
   2  -5   7   78.83   24.43
  -3   5  -7   29.19   10.24
   3   5   7   10.50   10.54
   3  -5   7   14.88    6.18
  -3   5  -7   10.00    4.79
  -4   5  -7   21.16    7.54
   4   5   7    1.22    4.67
  -4  -5  -7    2.02    4.74
   4  -5   7    4.76    3.20
   4  -5   7    5.02    3.48
   6  -6  -7   -0.36    4.57
   5   6  -7    1.88    4.00
   5   6  -7    1.36   15.79
  -5   6   7    7.19   12.47
   5  -6  -7    3.40   11.37
   4   6  -7    5.96    5.23
  -4  -6   7    2.32    3.99
  -4   6   7    5.32   35.70
   4  -6  -7    4.85   35.75
   3   6  -7   41.90   14.87
  -3  -6   7   22.40    8.95
  -3   6   7    7.87   95.36
   3  -6  -7   23.21   84.75
   2   6  -7   77.63   25.06
  -2  -6   7  124.19   38.25
   2  -6  -7   -0.22  115.87
   1   6  -7   61.55   20.35
  -1  -6   7   42.86   14.75
   0   6  -7   19.28    8.40
   0  -6   7   15.41    6.95
  -1   6  -7   23.75    9.12
   1  -6   7   21.59    8.36
  -2   6  -7   24.28    9.00
   2  -6   7   24.46    8.97
  -3   6  -7    9.79    4.93
   3   6   7   19.13   13.39
  -3  -6  -7   16.13   11.58
   3  -6   7   17.49    6.88
  -3   6  -7   15.54    6.16
   3  -6   7    8.34    4.22
  -4   6  -7    5.15    3.34
   4   6   7    2.67    5.39
  -4  -6  -7    1.64    4.88
   4  -6   7    1.14    2.94
   4  -6   7    3.33    3.14
   6  -7  -7   -0.77    4.80
   5   7  -7    5.49    5.53
   5   7  -7   -2.79   10.50
  -5   7   7    2.56   10.37
   5  -7  -7    2.22    9.79
   4   7  -7   10.18    6.77
  -4  -7   7   12.39    6.80
  -4   7   7   11.66   32.54
   4  -7  -7   14.28   29.26
   3   7  -7   27.29   10.78
  -3  -7   7   22.37    9.20
  -3   7   7    2.51   62.00
   3  -7  -7   34.37   60.75
   2   7  -7   99.29   31.37
  -2  -7   7   79.18   25.24
  -2   7   7   -6.17  106.91
   2  -7  -7   10.77  120.41
   1   7  -7  202.72   61.30
  -1  -7   7  172.49   52.29
   0   7  -7   25.50    9.78
   0  -7   7   17.98    7.60
  -1   7  -7   93.91   29.21
   1  -7   7   57.71   18.79
  -2   7  -7   15.49    6.65
   2   7   7   15.18   14.69
  -2  -7  -7    6.83   11.25
   2  -7   7   42.35   14.23
  -3   7  -7   18.56    7.54
   3   7   7    5.59   10.35
  -3  -7  -7    0.06    7.75
   3  -7   7    5.75    4.29
  -3   7  -7    5.45    3.63
   3  -7   7    4.57    3.30
   4   7   7    4.72    6.08
  -4  -7  -7    5.50    5.72
   4  -7   7    9.74    5.64
   4  -7   7   10.76    5.59
   6  -8  -7    2.32    5.59
   5   8  -7    1.08    8.27
  -5   8   7    2.00    8.26
   5  -8  -7    4.78    9.50
   4   8  -7   20.02    9.49
  -4  -8   7   11.59    6.84
  -4   8   7    7.83   21.11
   4  -8  -7   24.35   24.47
   3   8  -7  101.53   32.06
  -3  -8   7   91.52   28.99
  -3   8   7   53.73   59.66
   3  -8  -7   49.41   53.53
   2   8  -7  112.44   35.00
  -2  -8   7  120.06   37.10
  -2   8   7  -27.72  112.39
   2  -8  -7   29.54  117.57
   1   8  -7   22.09    8.79
  -1  -8   7   27.04   10.24
   0   8  -7   21.12    8.58
   0  -8   7   40.14   13.91
  -1   8  -7   52.14   17.21
   1   8   7   64.54   29.35
  -1  -8  -7   79.82   32.30
   1  -8   7   46.75   15.77
  -2   8  -7   28.35   10.50
   2   8   7   37.85   21.18
  -2  -8  -7   37.20   19.47
   2  -8   7   48.38   16.62
  -3   8  -7    9.01    5.25
   3   8   7    5.15    8.96
  -3  -8  -7    7.17    8.56
  -3   8  -7   12.99    5.58
   3  -8   7    7.57    4.14
   4   8   7    1.52    5.82
  -4  -8  -7    1.32    4.40
   4  -8   7    4.53    4.72
   4  -8   7   10.66    5.54
   6  -9  -7   -0.46    4.16
   5   9  -7    1.42    7.28
  -5   9   7   82.06   27.31
   5  -9  -7   -0.43    5.61
   4   9  -7    5.72    5.07
  -4   9   7   -2.70   11.21
   4  -9  -7   -0.43   10.45
   3   9  -7    4.99    4.36
  -3  -9   7    9.01    5.46
  -3   9   7   -8.69   40.26
   3  -9  -7   23.34   44.44
   2   9  -7   44.98   15.66
  -2  -9   7   41.53   14.53
  -2   9   7   -1.81   94.21
   2  -9  -7    4.56   88.19
   1   9  -7   21.69    8.78
  -1  -9   7   44.25   15.22
   0   9  -7   39.63   14.03
   0   9   7   42.75   23.17
   0  -9  -7   29.27   18.31
   0  -9   7   31.66   11.63
  -1   9  -7   85.15   27.17
   1   9   7   64.14   30.20
  -1  -9  -7   70.51   30.57
   1  -9   7  105.97   33.63
  -2   9  -7   17.72    7.92
   2   9   7    5.33   10.08
  -2  -9  -7   10.39   11.07
   2  -9   7    8.34    5.62
  -3   9  -7    5.60    4.70
   3   9   7    2.78    7.72
  -3  -9  -7    2.95    6.61
   3  -9   7    8.79    5.60
  -3   9  -7    9.13    4.70
   3  -9   7   19.11    7.08
  -4   9  -7    1.71    4.01
   4   9   7    1.22    6.93
  -4  -9  -7    3.03    5.65
   4  -9   7    2.96    4.08
   4  -9   7    3.02    3.32
   5  10  -7    0.25    6.20
  -5  10   7   87.49   28.31
   5 -10  -7    0.38    5.44
   4  10  -7    2.78    3.99
  -4  10   7   12.08   13.92
   4 -10  -7    2.21    9.92
   3  10  -7   34.03   12.89
  -3 -10   7   42.69   15.31
  -3  10   7   12.84   32.30
   3 -10  -7   23.09   32.54
   2  10  -7   57.07   19.14
  -2 -10   7   42.39   14.88
  -2  10   7   -0.90   62.94
   2 -10  -7    0.60   55.12
   1  10  -7   13.72    6.78
  -1  10   7    2.57   11.86
  -1 -10   7    8.00    4.95
   0  10  -7    7.12    4.82
   0  10   7    7.73   12.21
   0 -10  -7    3.63   11.32
   0 -10   7    8.09    5.43
  -1  10  -7   41.02   14.98
   1  10   7   27.50   19.37
  -1 -10  -7   37.10   20.66
   1 -10   7   35.71   13.71
  -2  10  -7   10.26    6.02
   2  10   7   12.67   12.35
  -2 -10  -7    2.98    9.33
   2 -10   7    6.76    5.39
  -3  10  -7    3.05    4.02
   3  10   7    2.27    7.33
  -3 -10  -7    3.35    7.27
   3 -10   7    2.58    3.79
  -3  10  -7    1.17    2.37
   3 -10   7    2.41    2.66
   4 -10   7    5.20    4.25
   4  11  -7    5.57    5.19
  -4  11   7    4.09    8.21
   4 -11  -7    0.34    7.70
   3  11  -7   10.17    5.95
  -3 -11   7   18.03    8.43
  -3  11   7    3.53   13.91
   3 -11  -7    8.01   15.67
   2  11  -7   26.65   10.72
  -2  11   7   27.22   17.56
  -2 -11   7   22.65    9.46
  -2  11   7   -4.98   45.57
   2 -11  -7    2.39   42.36
   1  11  -7    9.69    5.88
  -1  11   7    7.07   13.58
   1 -11  -7    8.91   12.24
  -1 -11   7   12.29    6.70
   1 -11  -7  713.57  214.37
   0  11  -7   14.64    7.39
   0  11   7   13.66   14.41
   0 -11  -7   10.48   13.21
   0 -11   7   25.51   10.82
  -1  11  -7   45.82   16.57
   1  11   7   34.64   20.35
  -1 -11  -7   30.29   18.23
   1 -11   7   25.52   11.11
  -2  11  -7   17.40    8.54
   2  11   7    6.45    9.34
  -2 -11  -7   10.18   10.97
   2 -11   7   19.54    9.42
  -3  11  -7   31.82   13.28
   3  11   7    0.69   20.69
   3 -11   7   52.58   19.20
  -3  11  -7   14.18    6.64
   3 -11   7    9.79    5.23
   4 -11   7    3.77    3.78
  -5  12   7    1.14    4.83
   5 -12  -7    1.30    4.86
  -4  12   7    2.94    6.71
   4 -12  -7    0.76    6.67
   3  12  -7    4.56    4.44
  -3  12   7    0.47    6.91
  -3 -12   7    0.59    3.48
  -3  12   7    2.59   10.88
   3 -12  -7    3.88   11.93
   2  12  -7   32.36   12.42
  -2  12   7   26.06   17.09
   2 -12  -7   26.93   17.54
  -2 -12   7   35.56   13.55
  -2  12   7    1.70   19.70
   2 -12  -7    7.40   20.17
   1  12  -7   62.69   21.55
  -1  12   7   52.83   25.85
   1 -12  -7   47.80   24.18
  -1 -12   7   67.67   23.08
  -1  12   7    7.06   36.75
   1 -12  -7   24.39   40.77
   0  12  -7    7.81    5.55
   0  12   7    8.90   12.40
   0 -12  -7    1.49    9.86
   0 -12   7   11.33    6.91
  -1  12  -7    4.59    4.84
   1  12   7   29.08   18.40
   1 -12   7    9.83    6.47
  -2  12  -7   10.84    7.12
   2  12   7   14.23   11.90
   2 -12   7   12.61    7.63
  -3  12  -7   10.91    7.15
   3  12   7    0.11  661.79
   3 -12   7   10.62    7.29
  -3  12  -7   13.84    6.28
   3 -12   7    4.01    3.57
   4 -12   7    3.99    3.92
  -5  13   7    2.48    5.09
   5 -13  -7   -0.29   38.25
  -4  13   7    3.87    6.84
  -4  13   7    0.63    5.92
   4 -13  -7    2.57    5.84
   3  13  -7    4.32    4.35
  -3  13   7    9.20    9.13
   3 -13  -7    6.18    8.15
  -3  13   7    2.27    8.39
   3 -13  -7    0.82    8.93
   2  13  -7   13.14    7.23
  -2  13   7    2.25    7.33
   2 -13  -7    2.26    7.30
  -2 -13   7   17.16    8.70
  -2  13   7    1.76   11.57
   2 -13  -7    3.11   12.11
   1  13  -7    4.04    4.51
  -1  13   7    4.24    9.94
   1 -13  -7    9.87   12.41
  -1 -13   7    6.91    5.48
  -1  13   7   -3.15   14.15
   1 -13  -7   -1.77   13.91
   0  13  -7   51.59   18.77
   0 -13   7   42.08   16.25
  -1  13  -7    2.01    4.05
   1  13   7    0.67    8.01
   1 -13   7    3.49    4.95
  -2  13  -7    2.22    4.66
   2  13   7   -0.84    7.50
   2 -13   7   -0.11    3.64
  -2  13  -7    1.65    2.57
   3 -13   7    0.30    4.19
  -3  13  -7    1.16    2.70
   3 -13   7    1.71    2.69
  -4  14   7    0.88    5.60
   4 -14  -7    0.74    4.59
   3  14  -7    1.47    3.92
  -3  14   7   -0.79    5.25
   3 -14  -7    1.69    5.59
  -3  14   7    0.09    6.05
   3 -14  -7    0.27    6.01
   2  14  -7    5.29    4.94
  -2  14   7    4.68    7.22
  -2 -14   7    7.32    5.97
  -2  14   7   -0.34    8.59
   2 -14  -7    0.34    9.57
   1  14  -7    8.76    6.33
  -1  14   7    5.74    8.55
  -1 -14   7    6.51    5.67
  -1  14   7   -0.75   11.80
   1 -14  -7   -1.19   10.03
   0  14  -7   20.39   10.28
   0  14   7   23.36   15.70
   0 -14   7   29.95   13.34
  -1  14  -7    1.29    4.10
   1  14   7    4.28    8.32
   1 -14   7    2.34    4.53
  -2  14  -7    4.95    5.85
   2 -14   7   15.48    9.96
  -2  14  -7    9.13    4.73
  -3  14  -7    1.68    2.80
   3 -14   7    3.52    3.53
  -4  15   7   -0.47    4.50
   4 -15  -7    1.24    4.61
  -3  15   7   -0.63    5.21
   3 -15  -7   -1.08    5.56
   2  15  -7    5.33    5.24
  -2  15   7    2.27    5.66
  -2  15   7    1.74    6.02
   2 -15  -7   -0.27    5.92
   1  15  -7   16.64    9.09
  -1  15   7    8.30    9.03
  -1 -15   7   18.58    9.75
  -1  15   7   -0.62    5.20
   1 -15  -7    0.42    6.01
   0  15  -7    0.77    3.78
   0  15   7    2.19    7.77
   0 -15   7    1.23    4.26
  -1  15  -7    0.76    4.43
   1 -15   7    2.79    4.78
  -2  15  -7    8.03    4.46
   2 -15   7    6.82    4.54
  -3  16   7   -0.81    4.84
   3 -16  -7   -0.35    5.10
   2  16  -7    2.35    4.73
  -2  16   7    2.39    5.35
  -2  16   7   -0.81    4.71
   2 -16  -7    0.01    5.32
   1  16  -7    7.92    6.66
  -1 -16   7   15.39    9.41
  -1  16   7    0.32    4.54
   1 -16  -7    0.28    5.02
   0  16  -7   13.05    8.60
   0 -16   7    6.33    6.51
  -1  16  -7    3.83    6.03
   1 -16   7    9.32    8.09
  -2  16  -7    2.91    3.08
   2 -16   7    0.80    2.15
  -2  17   7    1.03    4.73
  -1  17   7   -0.54    4.17
   1 -17  -7    0.97    4.55
   0  17   7   -0.69    3.94
   0 -17  -7   -0.86    3.75
  -1  18   7    0.99    4.21
   1 -18  -7    0.07    4.30
   0  18   7    0.12    3.93
   0 -18  -7   -0.37    3.75
   5   0  -8    0.18   12.74
   4   0  -8   17.96   62.39
  -4   0   8   26.98   72.00
   5   1  -8    3.37   14.49
   5  -1  -8    1.02   13.19
   4   1  -8  -10.63   60.95
  -4   1   8    0.68   62.44
   4  -1  -8    0.15   55.87
  -4  -1   8    5.02   60.40
   5   2  -8   -0.84   12.58
   5  -2  -8    2.65   11.37
   4   2  -8    9.16   58.31
  -4   2   8  -19.94   62.94
   4  -2  -8   -8.62   53.33
   4  -2   8    8.59    4.78
   5   3  -8   -2.06   11.82
   5  -3  -8    2.09   10.93
  -4   3   8   31.04   67.03
   4  -3  -8    2.63   51.69
   3  -3  -8   22.85   90.78
   4  -3   8    7.22    4.47
   4  -3   8   16.76    7.08
   6  -4  -8    3.02    7.06
   5   4  -8    6.08   13.18
   5  -4  -8    1.02    9.84
  -4   4   8    9.94   50.79
   4  -4  -8   20.89   44.05
  -3   4   8   30.40   85.70
   3  -4  -8    9.87   86.20
   0  -4   8  167.96   50.89
  -1   4  -8    6.96    4.70
   1  -4   8    7.74    4.58
  -2   4  -8   46.09   15.48
   2  -4   8   74.30   23.23
  -3   4  -8   12.26    5.91
   4  -4   8    4.30    3.90
   4  -4   8    3.54    3.35
   6  -5  -8   -0.99    5.20
   5   5  -8   -0.20    9.57
   5  -5  -8    8.67   10.71
  -4  -5   8    1.03    3.97
  -4   5   8    1.71   29.14
   4  -5  -8   12.86   25.84
   3   5  -8    5.50    4.86
  -3  -5   8   13.52    6.33
  -3   5   8   17.04   78.18
   3  -5  -8   30.70   77.23
   2   5  -8   17.65    8.07
  -2  -5   8   33.00   11.83
   1   5  -8    7.61    5.68
  -1  -5   8   10.02    5.89
   0   5  -8   52.68   18.03
   0  -5   8   57.96   19.00
  -1   5  -8  124.29   38.26
   1  -5   8   99.54   30.78
  -2   5  -8   24.66    9.71
   2  -5   8   29.02   10.42
  -3   5  -8    3.93    4.13
   3  -5   8    5.61    3.99
  -4   5  -8    4.87    4.19
   4   5   8    0.79    3.81
   4  -5   8    2.97    3.59
   4  -5   8   17.97    7.50
   6  -6  -8    2.12    6.47
   5   6  -8   -0.79    7.11
   5  -6  -8    0.57    6.24
   4   6  -8    1.77    4.40
  -4  -6   8   11.95    7.01
  -4   6   8    0.33   18.34
   4  -6  -8    6.63   17.12
   3   6  -8    6.79    5.02
  -3  -6   8    7.19    4.88
  -3   6   8   -9.90   64.93
   3  -6  -8   -8.27   65.33
   2   6  -8   25.10   10.09
  -2  -6   8   40.19   14.08
   1   6  -8  212.83   64.49
  -1  -6   8  179.96   54.68
   0   6  -8   96.35   30.51
   0  -6   8   61.80   20.28
  -1   6  -8   91.77   28.92
   1  -6   8   54.48   17.92
  -2   6  -8   29.39   11.01
   2  -6   8   29.58   10.63
  -3   6  -8   18.48    7.79
   3  -6   8   13.06    6.00
   4   6   8    1.48    4.57
  -4  -6  -8    2.44    4.45
   4  -6   8    4.67    4.12
   4  -6   8    3.45    3.49
   6  -7  -8    1.31    6.28
   5   7  -8   -0.44    6.92
   5  -7  -8    0.94    6.93
   4   7  -8    6.61    5.61
  -4   7   8   -1.68   12.05
   4  -7  -8   -0.07   11.79
   3   7  -8   35.92   13.56
  -3  -7   8   28.63   11.21
  -3   7   8    0.90   64.14
   3  -7  -8   -6.56   57.51
   2   7  -8   17.79    8.11
  -2  -7   8   16.84    7.53
   1   7  -8   77.83   25.26
  -1  -7   8  101.73   31.94
   0   7  -8    8.25    5.46
   0  -7   8    9.68    5.61
  -1   7  -8   79.52   25.29
   1  -7   8   59.41   19.36
  -2   7  -8   44.08   15.07
   2  -7   8   61.40   19.94
  -3   7  -8   15.13    6.72
   3   7   8    2.93    6.91
  -3  -7  -8    7.59    7.40
   3  -7   8   12.66    5.90
  -4   7  -8    0.15    3.05
   4   7   8    1.66    5.91
   4  -7   8    1.60    3.55
   4  -7   8    5.05    4.27
   5   8  -8    0.27    6.86
   5  -8  -8    0.98    6.70
   4   8  -8    7.47    6.10
  -4   8   8   -1.66   11.67
   4  -8  -8    2.81   10.43
   3   8  -8  111.84   35.51
  -3  -8   8   84.15   27.39
  -3   8   8    2.46   44.30
   3  -8  -8   23.14   41.53
   2   8  -8   16.39    8.00
  -2  -8   8   16.40    7.52
   2  -8  -8   -9.05   56.17
   1   8  -8   74.49   24.20
  -1  -8   8   63.84   21.03
   0   8  -8   29.56   11.10
   0  -8   8   19.18    8.25
  -1   8  -8   14.87    6.94
   1  -8   8   21.37    8.76
  -2   8  -8   11.25    5.84
   2   8   8    7.85   10.34
  -2  -8  -8    4.82    9.12
   2  -8   8    9.11    5.26
  -3   8  -8    6.67    4.60
   3   8   8  613.98  184.94
  -3  -8  -8    0.98    5.13
   3  -8   8    4.06    3.69
   4  -8   8    2.64    3.30
   5  -9  -8    2.71    6.86
   4   9  -8   25.50   11.29
  -4   9   8   -0.64    8.61
   4  -9  -8    1.08    9.09
   3   9  -8    2.05    4.08
  -3  -9   8    2.90    3.98
  -3   9   8    7.83   20.80
   3  -9  -8    6.26   18.32
   2   9  -8   15.65    7.63
  -2  -9   8    9.23    5.63
  -2   9   8    1.91   56.87
   2  -9  -8   -0.20   53.73
   1   9  -8    5.37    4.27
  -1  -9   8    7.85    5.14
   0   9  -8   49.53   16.95
   0  -9   8   39.22   14.01
  -1   9  -8   52.78   17.83
   1   9   8   11.39   12.28
   1  -9   8   11.14    6.15
  -2   9  -8   14.86    6.89
   2   9   8    9.69    9.59
  -2  -9  -8   11.82    9.86
   2  -9   8   14.93    7.24
  -3   9  -8   15.96    7.93
   3   9   8    4.83    6.97
   3  -9   8   11.37    6.70
   4  -9   8    2.61    3.42
  -5  10   8    0.45    5.28
   5 -10  -8    0.31    5.73
   4  10  -8   15.41    8.61
  -4  10   8    2.99    7.11
   4 -10  -8    3.88    7.47
   3  10  -8   11.92    6.57
  -3 -10   8    9.31    5.77
  -3  10   8   -1.53   13.80
   3 -10  -8    4.13   13.57
   2  10  -8    5.23    4.80
  -2 -10   8    7.03    5.19
  -2  10   8    1.51   29.95
   2 -10  -8   -2.95   28.80
   1  10  -8   10.80    6.15
  -1 -10   8   20.77    8.99
   0  10  -8   32.67   12.33
   0  10   8    3.85   10.54
   0 -10   8   70.06   23.01
  -1  10  -8   19.04    8.29
   1  10   8   20.31   15.36
  -1 -10  -8   11.71   12.11
   1 -10   8   31.87   12.30
  -2  10  -8   33.75   12.93
   2  10   8   10.63    9.33
   2 -10   8   20.93    9.60
  -3  10  -8    5.16    4.87
   3  10   8    1.12    5.58
   3 -10   8    0.68    3.60
   4 -10   8    8.63    5.48
  -5  11   8   -0.91    4.67
   5 -11  -8    0.43    5.32
  -4  11   8    2.14    6.47
   4 -11  -8    0.94    6.05
   3  11  -8   30.47   12.12
   2  11  -8   19.93    9.02
  -2 -11   8   16.97    8.10
  -2  11   8    0.33   15.33
   2 -11  -8   -6.23   13.61
   1  11  -8    6.29    4.85
  -1  11   8    1.15   10.15
  -1 -11   8    0.66    2.90
   0  11  -8   37.90   13.99
   0  11   8   23.77   16.64
   0 -11   8   29.87   12.09
  -1  11  -8   27.12   11.17
   1  11   8   10.71   10.21
   1 -11   8   13.38    7.54
  -2  11  -8   12.90    7.27
   2  11   8    6.48    8.10
   3  11   8    1.26    5.49
   3 -11   8    0.90    3.98
   3 -11   8    0.97    2.62
  -4  12   8    2.46    5.97
   4 -12  -8   -0.25    5.52
   3  12  -8    6.10    5.19
  -3  12   8    1.13    6.84
   3 -12  -8    2.17    7.17
   2  12  -8   17.20    8.37
  -2  12   8    6.77    8.22
  -2 -12   8   18.56    8.72
  -2  12   8   -5.14   12.73
   2 -12  -8   -2.40   12.34
   1  12  -8   17.31    8.20
  -1  12   8   10.81   10.95
  -1 -12   8    3.52    4.11
   0  12  -8    9.14    6.18
   0  12   8   -1.46    6.94
   0 -12   8    5.86    5.29
  -1  12  -8    2.29    3.90
   1  12   8   -1.52    5.54
   1 -12   8    1.65    3.89
  -2  12  -8    5.17    5.35
   2  12   8    3.94    6.54
   2 -12   8    7.02    5.99
   3 -12   8    2.94    3.41
  -4  13   8    1.35    5.06
   4 -13  -8    0.01    4.97
   3  13  -8    1.63    4.11
  -3  13   8   -1.30    5.24
   3 -13  -8    0.93    6.18
   2  13  -8   13.14    7.13
  -2  13   8    4.43    7.01
  -2 -13   8    5.46    5.12
  -2  13   8   -0.74    6.89
   2 -13  -8    0.96    6.79
   1  13  -8   11.80    6.98
  -1  13   8    6.40    8.41
  -1 -13   8   19.12    9.39
   1 -13  -8    1.06    8.76
   0  13  -8    6.21    5.47
   0  13   8    2.31    7.36
   0 -13   8    5.98    5.42
  -1  13  -8   11.48    7.33
   1 -13   8    5.75    5.64
  -2  13  -8    1.83    4.17
   2 -13   8    2.74    4.96
   3 -13   8   12.54    6.34
  -4  14   8   -0.67    4.79
   4 -14  -8   -0.57    5.07
   3  14  -8    6.98    6.77
  -3  14   8    6.83    7.77
  -3  14   8    0.76    6.01
   3 -14  -8    0.58    5.72
   2  14  -8    4.62    5.17
  -2  14   8    3.28    5.71
  -2 -14   8    4.48    5.72
   2 -14  -8    2.29    5.78
   1  14  -8    6.87    6.01
  -1  14   8    2.92    6.54
  -1 -14   8    4.70    5.23
  -1  14   8   -0.70    5.11
   1 -14  -8  113.53   32.40
   0  14  -8    9.17    6.75
   0 -14   8    2.32    4.42
  -1  14  -8    4.61    5.30
   1 -14   8    7.61    6.62
  -3  15   8   -0.54    4.43
   3 -15  -8    1.71    5.49
   2  15  -8    1.52    4.65
  -2  15   8   -1.11    4.96
   2 -15  -8    0.21    5.07
   1  15  -8    1.87    4.52
  -1 -15   8    1.44    4.05
  -1  15   8    0.12    4.53
   1 -15  -8   -0.40    4.79
   0  15  -8    3.97    5.07
   0 -15   8    3.88    5.68
  -2  16   8    0.46    4.60
   2 -16  -8    0.09    4.97
  -1  16   8    0.75    4.50
   1 -16  -8   -0.72    4.14
  -1  17   8   -0.49    4.03
   1 -17  -8    1.03    4.53
   5   0  -9   -0.81    6.73
   4   0  -9   -1.03   16.14
   5   1  -9    2.02    6.90
   5  -1  -9    0.02    6.59
  -4   1   9   -0.24   19.01
   4  -1  -9    3.23   16.58
   5   2  -9    0.80    6.62
   5  -2  -9    1.20    6.76
  -4   2   9   -0.02   15.83
   4  -2  -9    2.51   15.06
   5   3  -9    1.43    6.80
   5  -3  -9    0.49    6.26
  -4   3   9   -1.55   16.22
   4  -3  -9    1.06   14.60
   5   4  -9    0.41    6.98
   5  -4  -9   -0.49    5.72
  -4   4   9   -2.86   15.11
   4  -4  -9    2.14   14.58
   1  -4   9    4.84    4.03
   2  -4   9   12.08    5.95
  -3   4  -9    0.89    3.63
   3  -4   9    7.24    4.77
   5  -5  -9    0.63    6.33
  -4   5   9    1.78   14.65
   4  -5  -9    2.79   14.15
  -3  -5   9    9.72    5.82
   3  -5  -9   -2.17   32.44
  -2  -5   9   13.14    6.66
   1   5  -9   -0.63    3.51
  -1  -5   9    5.45    4.42
   0   5  -9   47.86   16.76
   0  -5   9   57.02   18.84
  -1   5  -9   23.68    9.99
   1  -5   9   35.49   12.85
  -2   5  -9   17.99    8.37
   2  -5   9   23.13    9.14
  -3   5  -9   14.94    7.75
   3  -5   9   13.59    6.80
   5  -6  -9    1.89    6.92
   4   6  -9    0.11    4.17
  -4   6   9   -1.78   12.86
   4  -6  -9    1.90   11.75
   3   6  -9    3.60    4.83
  -3  -6   9    5.00    4.64
  -3   6   9    4.58   22.91
   3  -6  -9    3.12   21.84
   2   6  -9    9.67    6.32
  -2  -6   9   17.80    8.07
   1   6  -9   21.64    9.40
  -1  -6   9   37.68   13.50
   0   6  -9   15.98    7.88
   0  -6   9   11.86    6.34
  -1   6  -9    6.93    5.55
   1  -6   9  295.14   88.09
  -2   6  -9   15.55    7.73
   2  -6   9    4.76    4.20
  -3   6  -9    6.10    5.44
   3  -6   9    2.59    3.63
   5  -7  -9   -1.57    5.15
   4   7  -9    4.14    5.10
  -4   7   9   -0.88    8.77
   4  -7  -9    1.71    9.22
   3   7  -9    1.89    4.58
  -3  -7   9    4.81    4.70
  -3   7   9    1.48   16.82
   3  -7  -9    1.29   14.95
   2   7  -9  100.74   32.41
  -2  -7   9   50.24   17.60
   1   7  -9   11.76    6.97
  -1  -7   9   10.62    6.21
   0   7  -9   15.22    7.81
   0  -7   9    9.73    5.86
  -1   7  -9   14.24    7.41
   1  -7   9  138.28   42.62
  -2   7  -9   12.04    6.53
   3  -7   9    8.32    5.33
   5  -8  -9    1.44    5.70
   4   8  -9   16.26    9.18
  -4   8   9    0.76    6.92
   4  -8  -9    2.03    6.92
   3   8  -9   23.78   10.61
  -3  -8   9   29.49   11.89
  -3   8   9   46.69   27.01
   3  -8  -9    1.05   13.87
   2   8  -9   22.13   10.15
  -2  -8   9   24.58   10.43
   1   8  -9   38.59   14.59
  -1  -8   9   38.26   14.15
   0   8  -9   32.35   12.68
   0  -8   9   28.97   11.38
  -1   8  -9   10.89    6.30
   1  -8   9   19.04    8.19
  -2   8  -9   10.39    5.75
   2  -8   9    8.31    5.03
  -3   8  -9    6.19    5.37
   3   8   9   -0.19    5.28
   3  -8   9    6.37    5.21
   5  -9  -9   -0.88    4.90
  -4   9   9    0.48    6.21
   4  -9  -9    0.07    6.44
   3   9  -9   28.39   12.08
  -3  -9   9   20.16    9.52
  -3   9   9    0.43   12.24
   3  -9  -9   -0.48   10.83
   2   9  -9   45.68   16.79
  -2  -9   9   22.85    9.86
   1   9  -9    2.12    4.12
  -1  -9   9    1.99    3.76
   0   9  -9   20.02    8.89
   0  -9   9    6.86    5.22
  -1   9  -9   45.56   16.04
   1  -9   9   32.00   12.15
  -2   9  -9   21.72    9.40
   2   9   9    2.81    6.04
   2  -9   9    7.22    5.17
   5 -10  -9    0.12    5.48
  -4  10   9   -0.07    5.80
   4 -10  -9    1.44    6.21
   3  10  -9    3.18    4.65
  -3  10   9    0.89    7.88
   3 -10  -9    0.48    6.77
   2  10  -9   19.31    9.07
  -2 -10   9   12.58    6.84
   2 -10  -9    4.05   12.69
   1  10  -9    3.49    4.04
  -1 -10   9    8.07    5.56
   0  10  -9   10.67    6.39
   0 -10   9   24.42   10.30
  -1  10  -9    6.09    4.77
   1  10   9    2.99    7.18
   1 -10   9    4.03    4.22
  -2  10  -9    7.45    5.83
   2  10   9    0.86    5.30
   2 -10   9    4.65    4.57
  -4  11   9    0.40    5.33
   4 -11  -9   -1.30    5.09
   3  11  -9   41.03   16.22
  -3  11   9   -0.55    5.74
   3 -11  -9    1.22    6.07
   2  11  -9    0.59    3.26
  -2 -11   9    1.06    3.26
  -2  11   9    2.22    9.80
   2 -11  -9    1.96    7.90
   1  11  -9   30.40   12.04
  -1 -11   9   20.19    9.19
   0  11  -9    4.82    4.58
   0  11   9    3.29    7.27
   0 -11   9    4.82    4.79
  -1  11  -9    4.27    4.53
   1  11   9    1.15    5.68
   1 -11   9   10.04    6.47
  -2  11  -9   11.59    7.20
   2 -11   9   15.55    8.58
  -4  12   9    1.29    4.92
   4 -12  -9    2.15    5.64
   3  12  -9   11.52    7.87
  -3  12   9    0.82    5.77
   3 -12  -9    0.50    5.41
   2  12  -9    6.05    5.55
  -2 -12   9    6.41    5.93
  -2  12   9    0.14    6.08
   2 -12  -9   -0.07    5.74
   1  12  -9   17.18    8.66
  -1  12   9    1.43    6.48
  -1 -12   9   14.69    8.03
   0  12  -9   10.27    6.65
   0 -12   9    8.05    5.97
  -1  12  -9    6.97    5.57
   1 -12   9    8.90    6.77
  -3  13   9    0.94    5.18
   3 -13  -9    0.24    5.12
   2  13  -9    3.44    5.18
  -2 -13   9    7.18    6.95
   2 -13  -9    0.25    5.43
   1  13  -9    1.30    4.29
  -1 -13   9    9.97    6.65
   0  13  -9   15.56    8.72
   0 -13   9   11.21    7.55
   1 -13   9    1.68    4.98
  -3  14   9   -0.21    5.18
   3 -14  -9    1.42    5.43
  -2  14   9    0.29    5.09
   2 -14  -9   -0.11    4.47
   1  14  -9    9.45    8.14
  -1 -14   9    7.01    6.85
  -2  15   9   -0.32    4.82
   2 -15  -9    0.53    4.74
   5  -1 -10    0.18    6.22
   5  -2 -10    1.12    6.59
   4  -2 -10    0.94    8.01
   5  -3 -10   -1.60    5.74
   4  -3 -10   -0.67    7.07
   5  -4 -10   -1.04    5.62
   4  -4 -10    1.18    7.16
   5  -5 -10    1.48    6.09
   4  -5 -10    0.99    6.38
  -1  -5  10   14.58    7.48
   0  -5  10    8.94    6.10
  -1   5 -10    3.27    5.05
   1  -5  10    8.87    5.66
  -2   5 -10    5.15    5.63
   2  -5  10   17.98    8.24
   5  -6 -10    0.06    5.08
  -4   6  10    0.71    6.81
   4  -6 -10   -0.27    6.18
   3   6 -10    4.13    5.40
  -3  -6  10   11.44    6.88
   2   6 -10    2.42    4.96
  -2  -6  10   10.09    6.21
   1   6 -10   32.32   13.10
  -1  -6  10   39.89   14.63
   0   6 -10   17.11    8.68
   0  -6  10   15.20    7.81
  -1   6 -10    7.01    5.88
   1  -6  10    9.57    5.87
  -2   6 -10    1.77    6.11
   2  -6  10    7.78    5.60
   5  -7 -10   -0.32    5.71
  -4   7  10   19.64   12.98
   4  -7 -10    0.32    6.43
   3   7 -10    1.55    4.56
  -3  -7  10    1.37    4.26
   3  -7 -10   -0.03    7.46
   2   7 -10    6.28    5.92
  -2  -7  10   17.35    8.42
   1   7 -10    5.00    5.60
  -1  -7  10   12.58    7.16
   0   7 -10   18.15    9.12
   0  -7  10   29.83   11.98
  -1   7 -10   52.63   18.76
   1  -7  10   23.21    9.90
  -2   7 -10    1.63    4.62
   2  -7  10    9.82    6.11
  -4   8  10   -0.56    5.71
   4  -8 -10    0.31    5.59
   3   8 -10    6.81    6.45
   3  -8 -10    2.01    6.65
   2   8 -10   12.49    7.71
  -2  -8  10   10.38    6.59
   1   8 -10   95.71   31.55
  -1  -8  10   79.72   26.37
   0   8 -10    6.50    5.85
   0  -8  10    3.52    4.31
  -1   8 -10   24.79   11.29
   1  -8  10   24.02   10.42
  -2   8 -10    3.92    5.44
   2  -8  10    1.63    3.63
   3   9 -10    2.43    5.75
  -3   9  10   -1.55    5.86
   3  -9 -10   -0.27    5.63
   2   9 -10   10.16    7.32
  -2  -9  10   12.80    7.48
   1   9 -10   23.74   10.88
  -1  -9  10   56.62   19.46
   0   9 -10    2.78    4.78
   0  -9  10    2.72    4.24
  -1   9 -10   10.79    7.15
   1  -9  10   34.44   13.62
  -4  10  10    0.34    5.41
   4 -10 -10    0.55    5.56
   3  10 -10    5.87    6.89
  -3  10  10    0.36    5.53
   3 -10 -10   -0.45    5.08
   2  10 -10    7.78    6.82
  -2 -10  10    8.02    6.61
   1  10 -10    1.90    4.57
  -1 -10  10    0.25    3.77
   0  10 -10   30.12   12.80
   0 -10  10   14.64    8.43
  -1  10 -10    6.48    5.92
  -3  11  10   -0.23    4.79
   3 -11 -10   -2.33    4.79
   2  11 -10    5.87    6.48
  -2 -11  10   66.23   23.07
   1  11 -10    6.59    6.13
  -1 -11  10    6.02    5.85
   0  11 -10    8.86    6.66
   0 -11  10    7.58    6.40
  -3  12  10    1.01    5.60
   3 -12 -10   -1.07    5.38
   2 -12 -10    1.88    5.48
   1  12 -10    7.30    6.98
  -1 -12  10   15.55    9.73
   2 -13 -10   -0.12    4.69
   4  -4 -11   -0.16    5.53
   4  -5 -11   -0.05    5.63
   4  -6 -11    0.27    5.82
  -2  -6  11    4.01    5.43
   1   6 -11    1.28    4.69
  -1  -6  11    3.50    4.81
   0   6 -11    2.88    5.33
   0  -6  11    2.38    4.65
  -1   6 -11    7.56    7.46
   1  -6  11   11.97    7.40
   4  -7 -11   -0.72    5.44
   3   7 -11    1.91    5.94
   2   7 -11    3.55    5.92
  -2  -7  11    1.86    4.81
   1   7 -11    2.93    6.04
  -1  -7  11    6.64    5.95
   0   7 -11    6.68    6.88
   0  -7  11    5.95    5.98
  -1   7 -11    0.93    5.45
   1  -7  11    4.00    5.48
   4  -8 -11    0.50    5.39
   2   8 -11    0.77    5.56
  -2  -8  11    0.82    4.82
   1   8 -11   12.25    8.71
  -1  -8  11   19.78   10.16
   0   8 -11   22.06   11.72
   0  -8  11   18.52    9.87
  -2  -9  11   71.86   25.68
   1   9 -11    2.59    5.95
  -1  -9  11    6.50    6.61
   0  -9  11    6.59    7.48
   3 -10 -11    0.38    5.02
   0   0   0    0.00    0.00
_computing_structure_solution     'SHELXT 2018/2 (Sheldrick, 2018)'
;
_shelx_hkl_checksum     4681
_shelx_res_file
;
TITL L_ARG_a.res in P2(1)
    L-arginine.res
    created by SHELXL-2019/3 at 09:59:53 on 10-Jan-2025
REM Old TITL L_ARG in P2(1)/m
REM SHELXT solution in P2(1): R1 0.281, Rweak 0.222, Alpha 0.063
REM <I/s>   0.283 for   10 systematic absences,  Orientation as input
REM Flack x = -2.873 ( 5.129 ) from   520 Parsons' quotients
REM Formula found by SHELXT:  C13 N5 O7
REM CELL  0.02508   5.7200  16.4600  10.0500   90.000   99.446   90.000
REM cellopt from grade server restraints
CELL 0.02508   5.57907 16.79423 10.04999 90.0000  94.8272 90.0000
ZERR   4.000   0.0011   0.0033   0.0020    0.000    0.030    0.000
LATT -1
SYMM -X, 1/2+Y, -Z
SFAC  C  0.141 64.084  0.697 27.940  0.974 11.364  0.564  3.176  0.101 =
   0.0 0.0 0.000 0.760 12.011
SFAC  H  0.032 1629.609  0.164 33.297  0.245 10.873  0.116  1.959  0.002 =
   0.0 0.0 0.000 0.120 1.008
SFAC  N  0.089 53.770  0.514 23.989  0.884  9.879  0.613  2.850  0.107 =
   0.0 0.0 0.000 0.710 14.007
SFAC  O  0.058 46.213  0.386 21.039  0.788  8.731  0.641  2.556  0.113 =
   0.0 0.0 0.000 0.660 15.999
UNIT 24 56 16 8
OMIT -2 -1 1
ACTA
LIST 4
REM LIST 6
OMIT 2 -6 0
OMIT 2 6 0
OMIT 2 -8 0
OMIT 2 8 0
OMIT 1 -3 0
OMIT 0 1 2
OMIT 1 3 0
OMIT 1 4 0
OMIT 1 -4 0
OMIT -1 6 1
OMIT 0 -1 2
OMIT 1 2 0
RIGU
SIMU 0.02 0.04
TEMP -110
L.S. 100
REM +ARG/ARG.restraints.dfix
BOND
FMAP 2
PLAN 20
DFIX_ARG 1.25 C2 H2
SADI_ARG C2 H2
SADI_ARG N2 H2na N2 H2nb N4 H4na N4 H4nb
SADI_ARG H2na H2nb H4na H4nb
SADI_ARG 0.01 C3 H3a C3 H3b C4 H4a C4 H4b C5 H5a C5 H5b
SADI_ARG H3a H3b H4a H4b H5a H5b
SADI_ARG N3 H3na N3 H3nb
SADI_ARG H3na H3nb
REM SADI_ARG C3 H3na C3 H3nb
REM from DL-structure
DANG_ARG 1.887 H3NA H3NB
DFIX_ARG 1.148 0.03 N3 H3NA N3 H3NB
DANG_ARG 2.171 C2 H3NA C2 H3NB
WPDB 1
WGHT    0.002400
FVAR       2.29103
RESI 1 ARG
O1    4    0.466786    0.704709    0.545972    11.00000    0.07171    0.06623 =
         0.01921    0.00885    0.00337    0.02876
O2    4    0.457725    0.660589    0.334753    11.00000    0.05346    0.05049 =
         0.03405    0.00058    0.00500    0.02581
N1    3    0.204578    0.376024    0.654114    11.00000    0.03613    0.04658 =
         0.03481   -0.00171    0.00175   -0.01337
H1    2    0.275881    0.382145    0.758205    11.00000    0.02608
N2    3   -0.038674    0.295862    0.492224    11.00000    0.04761    0.03817 =
         0.02724    0.00131    0.00449   -0.01490
H2NA  2    0.012743    0.326223    0.411827    11.00000    0.04498
H2NB  2   -0.183073    0.258805    0.473955    11.00000    0.06058
N3    3    0.858268    0.617599    0.656727    11.00000    0.03420    0.05091 =
         0.03885    0.00177    0.00447   -0.00826
H3NA  2    1.054667    0.590623    0.656684    11.00000   -1.50000
H3NB  2    0.896644    0.686858    0.656869    11.00000   -1.50000
N4    3   -0.089914    0.293258    0.719546    11.00000    0.05204    0.07535 =
         0.01319    0.01954    0.00041   -0.03922
H4NA  2   -0.003880    0.296857    0.813097    11.00000    0.07130
H4NB  2   -0.247772    0.261540    0.713699    11.00000    0.04514
C1    1    0.541607    0.657472    0.456566    11.00000    0.04038    0.03301 =
         0.02654    0.00341    0.00911    0.01379
C2    1    0.749662    0.599562    0.508019    11.00000    0.03410    0.03376 =
         0.02313    0.00535    0.00509    0.00143
H2    2    0.915139    0.598413    0.429214    11.00000    0.01983
C3    1    0.660088    0.508357    0.490677    11.00000    0.03140    0.03673 =
         0.03042    0.00600    0.00711    0.00563
H3A   2    0.593610    0.497686    0.368225    11.00000    0.06963
H3B   2    0.845904    0.466429    0.521589    11.00000    0.05089
C4    1    0.471422    0.488151    0.588047    11.00000    0.05131    0.02885 =
         0.03732   -0.00620    0.01445   -0.01302
H4A   2    0.311657    0.540399    0.558004    11.00000   -1.50000
H4B   2    0.544470    0.496773    0.710301    11.00000   -1.50000
C5    1    0.361764    0.406572    0.547457    11.00000    0.04249    0.04245 =
         0.06072   -0.01403    0.03013   -0.01997
AFIX  23  1.2700
H5A   2    0.235651    0.413010    0.436748    11.00000   -1.20000
H5B   2    0.529267    0.357002    0.532432    11.00000   -1.20000
AFIX   0
C6    1    0.032262    0.321447    0.621456    11.00000    0.03114    0.05424 =
         0.01746    0.01541    0.00662   -0.01970
RESI 0
RESI 2 ARG
O1    4    1.010261    0.289507    0.001310    11.00000    0.06416    0.06243 =
         0.02059   -0.01372    0.01156   -0.03383
O2    4    0.993944    0.320703    0.220512    11.00000    0.09679    0.08561 =
         0.02881   -0.00775    0.01734   -0.05463
N1    3    0.680303    0.614144   -0.069572    11.00000    0.02790    0.03582 =
         0.03817   -0.01175   -0.00427    0.01264
AFIX  43  1.0300
H1    2    0.719083    0.591804   -0.160766    11.00000   -1.20000
AFIX   0
N2    3    0.422706    0.689195    0.050745    11.00000    0.03515    0.03296 =
         0.01992   -0.00252    0.00175    0.00076
H2NA  2    0.286313    0.727319    0.035256    11.00000    0.04763
H2NB  2    0.458764    0.666115    0.144305    11.00000    0.03474
N3    3    1.377964    0.393952   -0.026640    11.00000    0.03979    0.05017 =
         0.05737    0.00498    0.01203    0.00572
H3NA  2    1.543333    0.437897   -0.010649    11.00000    0.06853
H3NB  2    1.472260    0.330967   -0.025447    11.00000    0.68974
N4    3    0.391288    0.700862   -0.186397    11.00000    0.02471    0.05329 =
         0.02038    0.00180    0.00324    0.01231
H4NA  2    0.263254    0.744166   -0.182156    11.00000    0.03714
H4NB  2    0.432033    0.686061   -0.280202    11.00000    0.07116
C1    1    1.073631    0.329436    0.103468    11.00000    0.04519    0.03824 =
         0.02020   -0.00110   -0.00428   -0.01136
C2    1    1.267457    0.396749    0.112283    11.00000    0.03359    0.03292 =
         0.04151    0.00389    0.00135   -0.00446
H2    2    1.425068    0.384005    0.207795    11.00000    0.08175
C3    1    1.168414    0.480883    0.133638    11.00000    0.03507    0.04052 =
         0.04627    0.00489    0.00178    0.00329
H3A   2    1.046353    0.484859    0.234928    11.00000    0.04736
H3B   2    1.329646    0.534492    0.147903    11.00000    0.07118
C4    1    0.992467    0.514043    0.012140    11.00000    0.03287    0.03519 =
         0.03269    0.00581    0.01232    0.00741
AFIX  23  1.2700
H4A   2    1.118386    0.536812   -0.080312    11.00000   -1.20000
H4B   2    0.858715    0.457534   -0.033834    11.00000   -1.20000
AFIX   0
C5    1    0.832682    0.583361    0.049886    11.00000    0.03574    0.03073 =
         0.02911   -0.00745    0.00073    0.00253
AFIX  23  1.2700
H5A   2    0.697367    0.560182    0.137724    11.00000    0.27114
H5B   2    0.964227    0.639314    0.099981    11.00000    0.11988
AFIX   0
C6    1    0.494121    0.668863   -0.072134    11.00000    0.03580    0.02899 =
         0.01692   -0.00336    0.00255    0.01253
REM <hkl>
REM L-arginine.hkl
REM </hkl>
HKLF 4
REM  L_ARG_a.res in P2(1)
REM wR2 = 0.3239, GooF = S = 0.941, Restrained GooF = 0.899 for all data
REM R1 = 0.1462 for 1566 Fo > 4sig(Fo) and 0.2073 for all 3552 data
REM 299 parameters refined using 412 restraints
END
WGHT      0.0001      0.0000
REM Highest difference peak  0.129,  deepest hole -0.142,  1-sigma level  0.033
Q1    1   0.8446  0.6425  0.2612  11.00000  0.05    0.13
Q2    1  -0.2002  0.2201  0.6442  11.00000  0.05    0.11
Q3    1   0.9306  0.6176  0.3141  11.00000  0.05    0.11
Q4    1   1.5743  0.3051  0.0752  11.00000  0.05    0.10
Q5    1   0.4967  0.3999  0.6372  11.00000  0.05    0.10
Q6    1   0.6047  0.4025  0.6734  11.00000  0.05    0.10
Q7    1   1.7012  0.4072  0.0207  11.00000  0.05    0.10
Q8    1   0.7121  0.4016  0.5056  11.00000  0.05    0.10
Q9    1   0.9129  0.5414 -0.2124  11.00000  0.05    0.10
Q10   1   0.6866  0.6535  0.0843  11.00000  0.05    0.10
Q11   1   0.2598  0.2925  0.4524  11.00000  0.05    0.09
Q12   1   0.1940  0.6505 -0.2504  11.00000  0.05    0.09
Q13   1   1.6066  0.3846  0.1220  11.00000  0.05    0.09
Q14   1   0.7173  0.3343  0.2605  11.00000  0.05    0.09
Q15   1   0.6648  0.4292  0.2810  11.00000  0.05    0.09
Q16   1   0.5720  0.6543  0.1409  11.00000  0.05    0.09
Q17   1   0.7869  0.5498  0.7218  11.00000  0.05    0.09
Q18   1   0.7245  0.6219 -0.0010  11.00000  0.05    0.09
Q19   1   1.0091  0.6564  0.3964  11.00000  0.05    0.09
Q20   1   0.3102  0.6112 -0.0453  11.00000  0.05    0.09
;
_shelx_res_checksum     73219
data_DL-arginine
_audit_creation_method     'SHELXL-2019/3'
_chemical_name_systematic
;
DL-Arginine monohydrate
;
_chemical_name_common
;
DL-Arginine monohydrate
;
_chemical_formula_moiety     'C6 H14 N4 O2, H2 O1'
_chemical_formula_sum     'C6 H16 N4 O3'
_chemical_formula_iupac     'C6 H14 N4 O2, H2 O1'
_chemical_formula_weight     192.22
_chemical_melting_point     ?
_space_group_crystal_system     orthorhombic
_space_group_name_H-M_alt     'P b c a'
_space_group_name_Hall     '-P 2ac 2ab'
loop_
    _space_group_symop_operation_xyz
    'x, y, z'
    '-x+1/2, -y, z+1/2'
    '-x, y+1/2, -z+1/2'
    'x+1/2, -y+1/2, -z'
    '-x, -y, -z'
    'x-1/2, y, -z-1/2'
    'x, -y-1/2, z-1/2'
    '-x-1/2, y-1/2, z'
_cell_length_a     11.718(2)
_cell_length_b     10.095(2)
_cell_length_c     16.294(3)
_cell_angle_alpha     90
_cell_angle_beta     90
_cell_angle_gamma     90
_cell_volume     1927.5(7)
_cell_formula_units_Z     8
_cell_measurement_reflns_used     ?
_cell_measurement_theta_min     ?
_cell_measurement_theta_max     ?
_cell_measurement_temperature     293(2)
_exptl_crystal_description     ?
_exptl_crystal_colour     ?
_exptl_crystal_size_max     1500
_exptl_crystal_size_mid     ?
_exptl_crystal_size_min     ?
_exptl_crystal_density_diffrn     1.325
_exptl_crystal_density_meas     ?
_exptl_crystal_density_method     ?
_exptl_crystal_F_000     309
_exptl_absorpt_coefficient_mu     0.000
_exptl_absorpt_correction_type     ?
_exptl_absorpt_process_details     ?
_exptl_absorpt_correction_T_min     ?
_exptl_absorpt_correction_T_max     ?
_diffrn_ambient_temperature     293(2)
_diffrn_source     'transmission electron microscope'
_diffrn_source_voltage     200000
_diffrn_radiation_type     electron
_diffrn_radiation_wavelength     0.02508
_diffrn_measurement_device_type     'JEOL JEM2100Plus'
_diffrn_measurement_method     'continuous-rotation 3D electron diffraction'
_diffrn_detector_area_resol_mean     ?
_diffrn_reflns_number     9374
_diffrn_reflns_av_R_equivalents     0.1469
_diffrn_reflns_av_unetI/netI     0.1200
_diffrn_reflns_theta_min     0.104
_diffrn_reflns_theta_max     0.984
_diffrn_reflns_theta_full     0.862
_diffrn_measured_fraction_theta_max     0.777
_diffrn_measured_fraction_theta_full     0.848
_diffrn_reflns_limit_h_min     -13
_diffrn_reflns_limit_h_max     12
_diffrn_reflns_limit_k_min     -13
_diffrn_reflns_limit_k_max     13
_diffrn_reflns_limit_l_min     -17
_diffrn_reflns_limit_l_max     20
_refine_special_details     ?
_reflns_number_total     2013
_reflns_number_gt     1478
_reflns_threshold_expression     'I > 2\s(I)'
_refine_ls_structure_factor_coef     Fsqd
_refine_ls_matrix_type     full
_refine_ls_R_factor_all     0.2077
_refine_ls_R_factor_gt     0.1849
_refine_ls_wR_factor_gt     0.4418
_refine_ls_wR_factor_ref     0.4576
_refine_ls_goodness_of_fit_ref     1.154
_refine_ls_restrained_S_all     1.105
_refine_ls_number_reflns     2013
_refine_ls_number_parameters     182
_refine_ls_number_restraints     241
_refine_ls_hydrogen_treatment     refall
_refine_ls_weighting_scheme     calc
_refine_ls_weighting_details
              'w=1/[\s^2^(Fo^2^)+(0.2352P)^2^+0.9600P] where P=(Fo^2^+2Fc^2^)/3'
_atom_sites_solution_hydrogens     difmap
_atom_sites_solution_primary     ?
_atom_sites_solution_secondary     ?
_refine_ls_shift/su_max     0.000
_refine_ls_shift/su_mean     0.000
_refine_diff_density_max     0.241
_refine_diff_density_min     -0.285
_refine_ls_extinction_method     none
_refine_ls_extinction_coef     .
loop_
    _atom_type_symbol
    _atom_type_description
    _atom_type_scat_dispersion_real
    _atom_type_scat_dispersion_imag
    _atom_type_scat_source
    'C' 'C' 0.0000 0.0000
                         'International Tables Vol C Tables 4.2.6.8 and 6.1.1.4'
    'H' 'H' 0.0000 0.0000
                         'International Tables Vol C Tables 4.2.6.8 and 6.1.1.4'
    'N' 'N' 0.0000 0.0000
                         'International Tables Vol C Tables 4.2.6.8 and 6.1.1.4'
    'O' 'O' 0.0000 0.0000
                         'International Tables Vol C Tables 4.2.6.8 and 6.1.1.4'
_computing_data_collection     ?
_computing_cell_refinement     ?
_computing_data_reduction     ?
_computing_structure_solution
;
SHELXT2018 (Sheldrick, 2015<i>a</i>)
;
_computing_structure_refinement
;
SHELXL2019 (Sheldrick, 2015<i>b</i>)
;
_computing_molecular_graphics     ?
_computing_publication_material     ?
loop_
    _atom_site_type_symbol
    _atom_site_label
    _atom_site_fract_x
    _atom_site_fract_y
    _atom_site_fract_z
    _atom_site_U_iso_or_equiv
    _atom_site_adp_type
    _atom_site_calc_flag
    _atom_site_occupancy
    _atom_site_disorder_assembly
    _atom_site_disorder_group
    O O1 0.4039(7) 0.6469(5) 0.3761(3) 0.0227(16) Uani d 1 . .
    O O2 0.3164(7) 0.4969(5) 0.4570(3) 0.0235(16) Uani d 1 . .
    O O3 0.5810(9) 0.9882(6) 0.6139(4) 0.0309(19) Uani d 1 . .
    H H1 0.541(5) 0.911(4) 0.582(3) 0.044(11) Uiso d 1 . .
    H H1AA 0.658(4) 0.982(3) 0.596(2) 0.019(7) Uiso d 1 . .
    N N1 0.1146(7) 0.7602(5) 0.6973(3) 0.0163(15) Uani d 1 . .
    H H1N 0.039(4) 0.758(3) 0.663(2) 0.022(7) Uiso d 1 . .
    N N2 0.0391(7) 0.5746(5) 0.7629(3) 0.0193(17) Uani d 1 . .
    H H2NA 0.060(4) 0.490(3) 0.8022(17) 0.018(7) Uiso d 1 . .
    H H2NB -0.018(5) 0.544(5) 0.713(3) 0.060(15) Uiso d 1 . .
    N N3 0.4997(8) 0.7787(6) 0.5143(4) 0.0246(18) Uani d 1 . .
    H H3NA 0.584(7) 0.735(6) 0.497(4) 0.061(15) Uiso d 1 . .
    H H3NB 0.467(5) 0.853(5) 0.463(3) 0.045(11) Uiso d 1 . .
    N N4 0.2028(7) 0.6736(6) 0.8159(3) 0.0199(17) Uani d 1 . .
    H H4NA 0.266(4) 0.751(4) 0.819(3) 0.045(11) Uiso d 1 . .
    H H4NB 0.212(4) 0.601(3) 0.8647(19) 0.031(9) Uiso d 1 . .
    C C1 0.3744(7) 0.6022(6) 0.4460(4) 0.0135(16) Uani d 1 . .
    C C2 0.4090(7) 0.6772(6) 0.5259(4) 0.0167(16) Uani d 1 . .
    H H2 0.441(4) 0.597(3) 0.569(2) 0.023(8) Uiso d 1 . .
    C C3 0.2953(8) 0.7373(6) 0.5621(4) 0.0151(16) Uani d 1 . .
    H H3A 0.226(3) 0.659(4) 0.574(3) 0.047(12) Uiso d 1 . .
    H H3B 0.260(4) 0.814(4) 0.517(2) 0.047(12) Uiso d 1 . .
    C C4 0.3163(8) 0.8087(6) 0.6470(4) 0.0175(17) Uani d 1 . .
    H H4A 0.355(4) 0.739(3) 0.6953(19) 0.029(8) Uiso d 1 . .
    H H4B 0.372(5) 0.903(4) 0.645(3) 0.067(16) Uiso d 1 . .
    C C5 0.2040(7) 0.8638(6) 0.6825(4) 0.0144(16) Uani d 1 . .
    H H5A 0.215(4) 0.916(3) 0.7447(16) 0.037(10) Uiso d 1 . .
    H H5B 0.154(4) 0.934(3) 0.640(2) 0.039(10) Uiso d 1 . .
    C C6 0.1204(7) 0.6726(6) 0.7584(4) 0.0135(16) Uani d 1 . .
loop_
    _atom_site_aniso_label
    _atom_site_aniso_U_11
    _atom_site_aniso_U_22
    _atom_site_aniso_U_33
    _atom_site_aniso_U_12
    _atom_site_aniso_U_13
    _atom_site_aniso_U_23
    O1 0.041(5) 0.019(2) 0.008(2) -0.005(3) 0.001(2) 0.0021(17)
    O2 0.043(5) 0.015(2) 0.012(3) -0.010(2) 0.007(2) -0.0041(18)
    O3 0.040(6) 0.026(3) 0.027(3) -0.005(3) 0.002(3) -0.011(2)
    N1 0.025(4) 0.013(2) 0.011(2) 0.000(2) -0.003(2) 0.0052(18)
    N2 0.033(5) 0.016(2) 0.009(3) -0.006(3) -0.005(2) 0.0000(19)
    N3 0.039(5) 0.023(3) 0.012(3) -0.004(3) -0.001(3) -0.011(2)
    N4 0.036(5) 0.019(3) 0.005(3) -0.003(3) -0.003(2) 0.0012(19)
    C1 0.022(4) 0.013(2) 0.005(2) -0.006(2) 0.006(2) -0.0026(19)
    C2 0.024(4) 0.018(3) 0.009(3) -0.001(3) 0.003(2) 0.001(2)
    C3 0.022(4) 0.016(2) 0.007(3) 0.002(2) 0.002(2) -0.001(2)
    C4 0.022(4) 0.017(3) 0.013(3) -0.004(3) 0.001(3) -0.003(2)
    C5 0.024(4) 0.013(2) 0.006(3) 0.002(2) 0.000(2) -0.003(2)
    C6 0.022(4) 0.013(2) 0.006(3) -0.004(2) 0.000(2) 0.0066(19)
_geom_special_details
;
 All esds (except the esd in the dihedral angle between two l.s. planes)
 are estimated using the full covariance matrix.  The cell esds are taken
 into account individually in the estimation of esds in distances, angles
 and torsion angles; correlations between esds in cell parameters are only
 used when they are defined by crystal symmetry.  An approximate (isotropic)
 treatment of cell esds is used for estimating esds involving l.s. planes.
;
loop_
    _geom_bond_atom_site_label_1
    _geom_bond_atom_site_label_2
    _geom_bond_site_symmetry_2
    _geom_bond_distance
    _geom_bond_publ_flag
    O1 C1 . 1.272(8) ?
    O2 C1 . 1.274(9) ?
    N1 C6 . 1.334(7) ?
    N1 C5 . 1.499(10) ?
    N2 C6 . 1.376(10) ?
    N3 C2 . 1.488(11) ?
    N4 C6 . 1.345(10) ?
    C1 C2 . 1.560(9) ?
    C2 C3 . 1.578(11) ?
    C3 C4 . 1.579(9) ?
    C4 C5 . 1.541(11) ?
loop_
    _geom_angle_atom_site_label_1
    _geom_angle_atom_site_label_2
    _geom_angle_atom_site_label_3
    _geom_angle_site_symmetry_1
    _geom_angle_site_symmetry_3
    _geom_angle
    _geom_angle_publ_flag
    C6 N1 C5 . . 123.2(7) ?
    O1 C1 O2 . . 124.6(6) ?
    O1 C1 C2 . . 120.2(6) ?
    O2 C1 C2 . . 115.2(5) ?
    N3 C2 C1 . . 114.5(5) ?
    N3 C2 C3 . . 112.7(5) ?
    C1 C2 C3 . . 106.2(6) ?
    C2 C3 C4 . . 111.9(7) ?
    C5 C4 C3 . . 111.2(6) ?
    N1 C5 C4 . . 113.9(5) ?
    N1 C6 N4 . . 123.5(7) ?
    N1 C6 N2 . . 118.8(7) ?
    N4 C6 N2 . . 117.7(5) ?
_shelx_space_group_comment
;
The symmetry employed for this shelxl refinement is uniquely defined
by the following loop, which should always be used as a source of
symmetry information in preference to the above space-group names.
They are only intended as comments.
;
_shelx_estimated_absorpt_T_min     ?
_shelx_estimated_absorpt_T_max     ?
_shelx_hkl_file
;
   0   0  -1   10.42    7.04
   0   0   1   13.58    7.61
   0   0  -2  345.19   50.89
   0   0   2  334.81   49.56
   0   0  -3    3.80    9.70
   0   0   3    0.49   10.00
   0   0  -4 2983.73  421.41
   0   0   4 3308.91  467.43
   0   0  -5   -0.15   12.89
   0   0   5   -1.98   13.77
   0   0  -6 1208.32  175.03
   0   0   6 1205.66  175.11
   0   0  -7   10.08   11.11
   0   0   7    6.54   12.21
   0   0  -8  507.75   80.78
   0   0   8  594.84   91.36
   0   0   9    1.06   12.28
   0   0  10 1665.49  243.15
   0   0 -11   -6.16   15.02
   0   0  11    1.22   14.49
   0   0 -13   -0.65   16.54
   0   0  13    1.14   15.97
   0   0 -14 1095.36  167.58
   0   0  14 1179.42  179.33
   0   0 -15   -1.52   17.19
   0   0  15   -3.23   17.61
   0   0 -16 2475.98  361.81
   0   0  16 2139.76  314.92
   0   0  17    4.56   16.70
   0   0  18   63.29   25.52
   0   0  19    6.62   13.20
   1   0  -1   -0.49   14.38
  -1   0   1   36.70   15.97
   1   0  -2  474.28   69.60
  -1   0  -2  413.80   61.42
  -1   0   2  455.26   66.86
   1   0   2  524.10   76.90
   1   0  -3   14.64    9.89
  -1   0   3   16.51   10.69
   1   0  -4 1428.92  204.35
  -1   0  -4 2498.04  353.56
  -1   0   4 1527.42  218.50
   1   0   4 2129.87  302.37
   1   0  -5   82.27   18.98
  -1   0  -5   39.90   12.59
  -1   0   5   54.46   15.86
   1   0   5   36.85   12.59
   1   0  -6  104.93   22.55
  -1   0  -6   88.58   20.46
  -1   0   6   83.48   19.89
   1   0   6  115.09   24.15
   1   0  -7   17.19   11.83
  -1   0  -7   21.49   12.13
  -1   0   7    8.41   11.41
   1   0   7   26.78   13.20
  -1   0  -8  813.54  122.47
  -1   0   8  876.67  131.14
   1   0   8 1052.77  155.98
  -1   0  -9  642.01  100.98
   1   0   9  414.56   67.47
  -1   0  11   53.13   20.20
   1   0  11   15.86   12.28
  -1   0  12   18.37   14.72
   1   0  12   26.51   14.87
   1   0 -13   -2.55   12.25
  -1   0 -13    5.02   11.71
  -1   0  13    7.57   14.45
   1   0  13    2.02   11.26
   1   0 -14  224.55   47.92
  -1   0 -14  216.90   44.35
  -1   0  14  204.70   43.70
   1   0  14  212.95   44.12
   1   0 -15    3.61   14.60
  -1   0 -15   35.98   19.55
  -1   0  15   -0.19   13.27
   1   0  15   15.14   15.14
   1   0 -16 1439.19  217.89
  -1   0 -16 1283.25  195.26
  -1   0  16 1272.60  193.25
   1   0  16 1305.69  198.23
  -1   0  17  -11.90   13.16
   1   0  17   31.23   18.64
  -1   0  18   37.92   19.24
   1   0  18   43.81   20.65
  -1   0  19   12.44   13.43
   1   0  19   11.79  194.54
   2   0  -2 1313.68  190.97
  -2   0   2 1069.50  157.23
   2   0  -3  129.77   32.75
  -2   0   3  169.06   38.57
   2   0   3   77.63   25.10
   2   0  -4 2752.10  390.22
  -2   0  -4 1883.42  269.54
  -2   0   4 2593.12  368.20
   2   0   4 1587.90  228.54
   2   0  -5    6.50   10.38
  -2   0   5   19.02   12.51
   2   0   5   55.00   17.80
   2   0  -6 1102.21  161.45
  -2   0  -6  714.27  106.95
  -2   0   6 1012.07  149.21
   2   0   6  774.36  115.43
   2   0  -7   35.18   15.52
  -2   0   7   48.68   18.60
   2   0   7   22.63   13.01
   2   0  -8 4894.91  695.25
  -2   0  -8 6058.73  856.51
  -2   0   8 4719.95  668.63
   2   0   8 4970.98  704.00
  -2   0  -9   43.62   17.34
  -2   0   9   83.37   20.39
   2   0   9  126.54   27.76
  -2   0 -10 1132.64  168.94
  -2   0  10 1154.70  172.48
   2   0  10  955.02  144.15
   2   0 -11   66.37   22.97
  -2   0 -11  103.53   27.19
  -2   0  11   32.59   17.76
   2   0 -12   26.97   16.73
  -2   0  12   38.41   18.71
   2   0  12   36.47   17.19
   2   0 -13   35.33   17.95
  -2   0  13   22.63   15.29
   2   0  13   58.46   20.99
   2   0 -14   27.00   17.50
  -2   0  14   47.24   20.77
   2   0  14   23.24   15.06
   2   0 -15   23.54   17.99
  -2   0 -15   26.05   17.15
  -2   0  15    3.65   12.78
   2   0  15   16.43   14.38
   2   0 -16  116.34   33.32
  -2   0 -16  109.12   30.39
  -2   0  16  139.96   36.06
   2   0  16  120.03   31.91
  -2   0  17   15.63   14.72
   2   0  17   30.81   17.27
  -2   0  18   10.12   14.60
   2   0  18   28.37   17.27
  -2   0  19   23.31   18.29
   2   0  19   29.78   18.37
   3   0  -3    7.07   22.33
  -3   0   3    1.60   21.49
   3   0  -4 1593.60  233.18
  -3   0  -4 1247.12  186.82
  -3   0   4 1619.08  237.52
   3   0   4 1409.14  210.40
  -3   0  -5    1.94   13.77
   3   0   5   24.34   18.52
   3   0  -6 1701.62  246.49
  -3   0   6 1613.00  233.91
   3   0  -7   22.21   15.33
  -3   0  -7    8.10   11.41
  -3   0   7   29.51   15.86
   3   0   7   10.73   11.45
   3   0  -8 1633.54  238.74
  -3   0  -8 1705.80  249.46
  -3   0   8 1554.81  227.44
   3   0   8 1592.46  233.15
   3   0  -9   40.70   19.66
  -3   0  -9  166.93   35.79
  -3   0   9   96.95   25.86
   3   0   9   91.96   24.27
  -3   0 -10  772.46  119.81
  -3   0  10  810.49  125.40
   3   0  10  891.88  136.16
  -3   0 -11   28.68   15.59
  -3   0  11    5.59   13.62
   3   0  11   35.07   16.47
   3   0 -12 1539.98  229.57
  -3   0 -12 1719.11  252.85
  -3   0  12 1495.10  223.18
   3   0  12 1684.50  248.43
   3   0 -13   33.93   18.33
  -3   0 -13   74.20   24.42
  -3   0  13   65.87   25.18
   3   0  13   40.32   17.88
   3   0 -14   82.72   28.94
  -3   0  14  124.60   34.12
   3   0  14   96.64   27.84
   3   0 -15   30.69   19.44
  -3   0  15   20.99   17.34
   3   0  15   12.21   13.08
   3   0 -16  396.31   74.81
  -3   0  16  457.92   82.42
   3   0  16  473.14   82.53
  -3   0  17    5.63   13.88
   3   0  17   14.45   13.54
  -3   0  18  303.09   62.91
   3   0  18  308.60   61.65
  -4   0   3   55.30   29.44
   4   0  -4  609.30  102.01
  -4   0   4  586.10   98.47
   4   0  -5   33.20   22.78
  -4   0  -5   61.58   24.08
  -4   0   5   -2.85   22.36
   4   0  -6 1101.07  168.07
  -4   0  -6 1140.24  175.60
  -4   0   6 1343.34  203.75
   4   0   6 1050.10  166.66
   4   0  -7   49.63   24.99
  -4   0  -7   10.69   15.48
  -4   0   7  102.99   30.65
   4   0   7   20.01   16.28
   4   0  -8  428.64   72.83
  -4   0  -8  354.85   63.63
  -4   0   8  448.79   74.66
   4   0   8  251.59   49.94
  -4   0  -9    3.46   12.21
  -4   0   9   33.28   17.69
   4   0   9    8.60   12.44
   4   0 -10  298.33   57.43
  -4   0 -10  180.05   38.15
  -4   0  10  221.47   44.65
   4   0  10  142.13   32.67
  -4   0 -11   17.65   15.02
  -4   0  11   46.78   19.63
   4   0  11   22.14   14.83
  -4   0 -12  835.22  130.53
  -4   0  12 1280.97  193.63
   4   0  12 1112.48  169.78
   4   0 -13    5.40   12.89
  -4   0 -13    9.70   13.62
  -4   0  13   17.84   16.51
   4   0  13    3.31   11.60
   4   0 -14  133.27   36.02
  -4   0 -14   99.08   29.44
  -4   0  14   87.13   29.25
   4   0  14   98.16   27.69
   4   0 -15   11.03   15.59
  -4   0 -15   25.10   16.62
  -4   0  15   19.36   16.54
   4   0  15   29.63   16.43
  -4   0  16  275.40   56.63
   4   0  16  137.22   35.26
  -4   0  18   22.33   17.50
   4   0  18   16.32   13.92
   5   0  -4 2721.68  399.35
   5   0  -5   11.79   26.40
  -5   0   5    8.94   27.04
   5   0  -6  672.81  113.38
  -5   0  -6  522.58   91.85
  -5   0   6  920.79  148.41
   5   0  -7   17.69   23.89
  -5   0  -7   13.05   20.08
  -5   0   7   12.36   25.14
   5   0  -8  448.03   80.97
  -5   0  -8  540.84   91.66
  -5   0   8  358.09   67.47
   5   0  -9   23.28   18.71
  -5   0  -9   26.89   14.99
  -5   0   9   16.43   18.98
   5   0   9   16.01   11.94
   5   0 -10  273.96   53.82
  -5   0 -10  302.86   54.92
  -5   0  10  257.75   52.68
   5   0  10  259.12   47.96
   5   0 -11  107.82   30.08
  -5   0 -11   21.22   14.07
  -5   0  11   10.31   16.62
   5   0  11    3.69   10.08
  -5   0 -12   53.67   21.07
  -5   0  12  117.90   33.55
   5   0  12   52.52   21.26
  -5   0 -13    0.04   12.78
  -5   0  13   11.83   15.18
   5   0  13   15.14   14.60
   5   0 -14    3.08   13.08
  -5   0  14   15.82   15.48
   5   0  14   28.49   16.89
   5   0 -15   21.18   17.76
  -5   0 -15   21.95   17.72
  -5   0  15   27.80   18.83
   5   0  15   24.23   20.08
  -5   0  16   30.05   19.47
   5   0  16   13.81   13.27
  -5   0  17   11.52   16.09
   5   0  17    6.88   11.75
  -5   0  18   10.00   17.69
   6   0  -5  511.93   97.56
   6   0  -6  442.33   87.97
  -6   0   6  500.14   97.25
   6   0  -7   14.49   23.28
  -6   0   7   30.31   26.97
  -6   0  -8  392.13   79.19
  -6   0   8  480.74   90.82
   6   0   8  346.68   71.12
   6   0  -9   44.58   29.25
  -6   0  -9   22.52   21.45
  -6   0   9  142.51   43.36
   6   0   9   56.52   28.72
   6   0 -10  261.71   61.08
  -6   0  10  358.01   75.12
   6   0 -11   25.67   22.59
  -6   0 -11    1.64   11.64
  -6   0  11   33.39   23.96
   6   0  11    4.30   11.71
   6   0 -12  243.83   52.22
  -6   0 -12  232.04   48.11
  -6   0  12  313.51   62.49
   6   0  12  135.63   33.13
  -6   0 -13   18.98   16.16
  -6   0  13   59.52   25.75
   6   0  13   18.33   14.11
  -6   0 -14  148.10   38.49
  -6   0  14  114.82   35.14
   6   0  14  135.48   35.26
  -6   0  15   13.62   16.09
   6   0  15    7.49   14.72
  -6   0  16   72.34   27.31
   6   0  16   78.16   27.88
  -6   0  17    3.38   13.50
   6   0  17   27.04   17.88
   7   0  -6 2242.45  343.82
   7   0  -7   26.01   31.95
  -7   0   7   29.97   35.30
   7   0  -8   39.36   32.67
  -7   0   8   58.19   37.39
   7   0  -9   25.18   31.26
  -7   0  -9   70.78   31.57
  -7   0   9   23.92   29.67
   7   0   9   26.47   22.10
   7   0 -10   34.84   29.97
  -7   0 -10   24.34   22.21
  -7   0  10   41.04   34.53
   7   0  10   16.89   19.51
   7   0 -11   24.95   28.64
  -7   0 -11   23.24   18.64
  -7   0  11   38.38   28.41
   7   0  11    4.79   16.16
   7   0 -12  317.69   72.68
  -7   0 -12  434.34   79.07
  -7   0  12  259.92   59.86
   7   0 -13   10.57   22.10
  -7   0 -13   -3.65   11.37
  -7   0  13   34.65   24.19
  -7   0  14   57.62   26.66
   7   0  14  106.42   32.40
  -7   0  15    9.74   16.66
   7   0  15    2.81   10.95
  -7   0  16    9.89   17.84
   7   0  16   13.50   14.99
  -8   0   6   52.07   46.06
   8   0  -7   46.59   42.83
  -8   0   7   89.87   58.80
   8   0  -8  170.43   62.34
   8   0  -9   30.96   29.86
  -8   0   9   44.84   33.24
   8   0 -10  132.77   42.52
  -8   0 -10   88.77   34.08
  -8   0  10  103.72   41.53
   8   0  10   23.47   20.84
   8   0 -11   50.58   30.12
  -8   0 -11   20.35   21.41
  -8   0  11   54.84   36.06
   8   0  11   16.81   20.65
   8   0 -12    9.09   26.62
  -8   0 -12   18.52   21.03
  -8   0  12   36.06   34.38
   8   0  12   23.77   22.55
  -8   0  14   50.32   27.35
   8   0  14   41.30   21.64
  -8   0  15   39.78   23.58
  -9   0   7   30.43   41.00
   9   0  -8   13.01   36.63
  -9   0   8   41.87   44.58
   9   0  -9   19.17   33.93
   9   0 -10   27.50   29.06
  -9   0  10   22.29   28.41
  -9   0 -11   13.43   22.33
  -9   0  11    6.28   24.68
  -9   0  12  296.01   75.42
   9   0  12  257.26   62.98
  -9   0  13    2.66   22.82
   9   0  13   29.78   25.10
  -9   0  14  111.40   42.86
   9   0  14  154.15   45.41
  10   0  -8   57.58   42.94
 -10   0   8   26.21   40.66
  10   0  -9    1.75   30.27
 -10   0   9   34.69   37.04
 -10   0  11   30.50   37.23
 -10   0  12  146.43   55.00
 -10   0  13    6.77   27.61
  10   0  13   -2.70   14.87
 -11   0   9    9.55   31.23
 -11   0  10   37.73   34.57
 -11   0  11   -1.33   28.30
 -12   0   9   -6.77   29.25
   0   1   0   -6.62    4.87
   0  -1   0   -6.47    4.83
   0   1  -1   31.72    5.48
   0  -1   1   24.95    4.68
   0   1  -2    2.97    4.98
   0  -1  -2    0.46    8.22
   0   1   2    0.61    8.22
   0  -1   2   10.23    5.67
   0   1  -3    2.78    6.35
   0  -1  -3    4.03    9.47
   0   1   3   -0.53    8.75
   0  -1   3    2.62    6.88
   0   1  -4    1.71    7.19
   0  -1  -4   -3.04    9.39
   0   1   4   -2.43    9.36
   0  -1   4    0.91    8.52
   0   1  -5   -4.75    7.72
   0  -1  -5    4.26   10.12
   0   1   5    0.19    9.43
   0  -1   5    4.56    9.36
   0   1  -6    9.13    8.29
   0  -1  -6   32.59   13.31
   0   1   6   -2.55    9.01
   0  -1   6   -1.48    8.98
   0   1  -7    3.58    7.76
   0  -1  -7    2.93    8.79
   0   1   7   -5.71    9.17
   0  -1   7    3.42    9.85
   0   1  -8    2.89    8.06
   0  -1  -8   -6.54    8.86
   0  -1   8   -0.57   10.12
   0   1  -9   -6.43    9.58
   0  -1  -9   -0.49   10.31
   0  -1   9   -3.80    9.13
   0   1 -10   -1.79    9.36
   0  -1 -10    2.17   11.11
   0   1  10    2.62   11.33
   0  -1  10   -1.26    8.94
   0   1 -11   -3.38    9.66
   0  -1 -11    0.80   12.06
   0   1  11   11.68   12.36
   0  -1  11    9.13   10.99
   0   1 -12    3.96   11.07
   0  -1 -12   10.88   13.77
   0   1  12    2.85   12.55
   0  -1  12    0.91   11.14
   0   1 -13   -1.67   11.90
   0  -1 -13    8.41   16.09
   0   1  13    0.80   14.19
   0  -1  13    3.58   12.13
   0   1 -14    8.98   12.93
   0  -1 -14   -1.83   13.01
   0   1  14    3.65   13.05
   0  -1  14    1.18   11.98
   0   1 -15   -0.72   11.71
   0  -1 -15   10.00   14.83
   0   1  15   -2.93   12.21
   0  -1  15    1.45   11.41
   0   1 -16   -4.49   11.90
   0  -1 -16   -1.86   12.32
   0   1  16   -2.97   11.56
   0  -1  16    0.00   12.09
   0   1  17   -3.54   12.67
   0  -1  17    2.47   11.71
   0   1  18    1.45   12.59
   0  -1  18    2.21   10.15
   0   1  19   -0.15   11.45
   0  -1  19    1.45   10.95
   1  -1  -1  656.08   97.82
   1   1   1  871.35  125.02
  -1  -1  -1  807.83  116.04
  -1   1   1  554.91   83.86
   1  -1  -2  283.58   43.93
   1   1   2  350.29   52.60
   1   1  -2  518.02   76.75
  -1  -1  -2  425.97   63.14
  -1   1   2  357.89   53.89
  -1   1  -3  634.40   92.54
   1  -1  -3  411.52   62.64
   1   1   3  517.64   76.49
  -1  -1   3  505.08   74.13
  -1  -1  -3  557.57   82.30
  -1   1   3  473.90   70.82
   1  -1   3  619.95   91.01
  -1   1  -4 1090.04  156.20
   1  -1  -4 1224.30  177.05
   1   1   4  911.28  132.24
  -1  -1   4 1218.59  174.54
   1   1  -4 1322.04  188.49
  -1  -1  -4 1020.82  147.72
  -1   1   4 1346.77  194.01
   1  -1   4 1125.79  161.79
  -1   1  -5 2018.82  286.81
   1  -1  -5 1905.48  273.00
   1   1   5 2040.88  291.30
  -1  -1   5 1824.85  259.96
   1   1  -5 1739.65  248.17
  -1  -1  -5 1818.76  260.42
  -1   1   5 2083.47  297.57
   1  -1   5 1549.86  221.81
  -1   1  -6  637.06   94.82
   1  -1  -6  540.46   83.03
   1   1   6  678.52  101.89
  -1  -1   6  551.10   83.26
   1   1  -6  518.40   78.43
  -1  -1  -6  669.39  100.79
  -1   1   6  480.74   74.58
   1  -1   6  506.61   77.25
  -1   1  -7  990.77  145.59
   1  -1  -7 1069.50  157.76
   1   1   7 1505.36  218.43
  -1  -1   7 1099.55  160.35
   1   1  -7  996.86  145.86
  -1  -1  -7 1071.40  157.84
   1  -1   7  768.66  114.71
  -1   1  -8  745.08  112.27
   1  -1  -8  543.12   85.65
   1   1   8  459.06   74.20
  -1  -1   8  514.21   80.06
   1   1  -8  533.99   82.61
  -1  -1  -8  481.50   77.02
   1  -1   8  551.10   85.42
  -1   1  -9  562.52   87.52
   1  -1  -9  647.33  101.82
  -1  -1   9  650.75   99.84
   1   1  -9  620.33   96.61
  -1  -1  -9  492.53   79.26
   1  -1   9  448.03   71.39
  -1   1 -10  648.47  100.29
   1  -1 -10  456.78   76.33
  -1  -1  10  660.64  102.01
   1   1 -10  647.71  101.70
  -1  -1 -10  579.25   92.27
  -1   1  10 1102.97  166.51
  -1   1 -11 1350.19  199.26
   1  -1 -11  741.65  117.56
  -1  -1  11 1032.99  155.79
   1   1 -11  734.05  114.98
  -1  -1 -11  967.57  147.27
  -1   1  11  950.08  145.82
   1  -1  11  883.90  133.69
   1  -1 -12    8.18   13.92
  -1  -1  12    9.24   12.44
   1   1 -12    8.10   12.36
  -1  -1 -12   22.82   14.53
  -1   1  12   21.11   15.18
   1  -1  12   12.17   11.26
  -1   1 -13  119.84   28.83
   1  -1 -13   42.14   20.54
   1   1  13   59.26   21.34
  -1  -1  13   14.64   15.40
   1   1 -13   83.79   25.82
  -1  -1 -13   59.10   20.92
  -1   1  13   18.33   17.15
   1  -1  13   34.76   16.16
  -1   1 -14 1959.48  287.19
   1  -1 -14 1757.15  262.09
   1   1  14 1755.63  260.23
  -1  -1  14 1766.27  260.45
   1   1 -14 1830.55  270.57
  -1  -1 -14 1722.92  255.39
  -1   1  14 1862.12  275.51
   1  -1  14 1819.90  268.29
  -1   1 -15   44.19   19.55
   1  -1 -15   36.55   20.20
   1   1  15   22.36   17.80
  -1  -1  15   49.67   21.07
   1   1 -15   36.66   20.50
  -1  -1 -15   28.18   18.75
  -1   1  15   40.92   20.39
   1  -1  15   86.87   26.01
  -1   1 -16   33.24   17.53
   1  -1 -16   29.44   18.94
   1   1  16   26.40   17.23
  -1  -1  16   32.10   17.38
   1   1 -16   20.42   15.48
  -1  -1 -16   14.64   14.26
  -1   1  16   25.14   16.89
   1  -1  16   35.49   17.57
   1   1  17  110.03   31.68
  -1  -1  17  121.33   31.45
  -1   1  17  142.40   36.66
   1  -1  17  171.68   39.14
   1   1  18  196.40   45.64
  -1  -1  18  118.36   31.99
  -1   1  18  137.61   37.54
   1  -1  18  121.52   32.21
   1   1  19  153.01   40.09
  -1  -1  19   98.35   29.86
  -1   1  19  107.98   34.34
   1  -1  19  133.08   34.50
   2  -1  -1 1322.42  192.15
  -2   1   1 1279.07  185.57
   2  -1  -2 6967.73  981.26
   2   1   2 5819.12  821.52
  -2  -1  -2 6180.44  872.11
  -2   1   2 5792.50  816.96
   2   1   3  642.39   96.11
  -2  -1   3  521.82   83.22
   2   1  -3  667.11  101.32
  -2  -1  -3  609.68   91.66
  -2   1  -4 2865.82  408.86
   2  -1  -4 2290.76  326.67
   2   1   4 2752.86  391.36
  -2  -1   4 2289.61  329.33
   2   1  -4 2548.62  362.99
  -2  -1  -4 2617.84  372.31
  -2   1   4 3196.71  452.98
   2  -1   4 3165.15  452.60
  -2   1  -5 1521.72  220.06
   2  -1  -5 2433.38  346.83
   2   1   5 1744.22  250.22
  -2  -1   5 1968.61  281.03
   2   1  -5 2033.65  289.21
  -2  -1  -5 1655.98  238.20
  -2   1   5 2528.08  359.83
  -2   1  -6  108.09   23.92
   2  -1  -6   63.67   19.82
   2   1   6   51.95   16.43
  -2  -1   6  136.39   27.73
   2   1  -6   78.04   19.05
  -2  -1  -6   52.56   17.27
  -2   1   6   51.31   18.60
   2  -1   6  134.45   27.69
  -2   1  -7  368.85   59.64
   2  -1  -7  320.66   55.07
   2   1   7  421.03   67.78
  -2  -1   7  261.75   45.72
   2   1  -7  447.27   70.36
  -2  -1  -7  477.32   76.37
  -2   1   7  292.17   51.42
   2  -1   7  419.89   66.52
  -2   1  -8  304.72   51.92
   2  -1  -8  202.15   39.36
   2   1   8  339.03   57.35
  -2  -1   8  268.48   46.59
   2   1  -8  254.71   45.34
  -2  -1  -8  267.19   48.34
   2  -1   8  270.04   46.74
  -2   1  -9  924.59  138.94
   2  -1  -9  951.98  141.22
   2   1   9 1152.79  171.19
  -2  -1   9 1175.61  173.55
   2   1  -9 1369.21  200.51
  -2  -1  -9 1254.72  185.64
   2  -1   9 1404.20  205.27
  -2   1 -10 1121.23  167.20
   2  -1 -10 1539.21  227.36
   2   1  10 1530.85  225.99
  -2  -1  10  993.81  149.28
   2   1 -10  930.68  138.48
  -2  -1 -10 1253.96  186.82
  -2   1  10 1215.55  183.63
   2  -1  10 1300.36  191.46
  -2   1 -11  687.26  106.49
   2  -1 -11  946.27  146.77
  -2  -1  11 1059.23  160.88
   2   1 -11  716.93  112.58
  -2  -1 -11  796.04  123.04
  -2   1  11  938.67  145.52
   2  -1  11  664.83  104.06
  -2   1 -12  998.38  151.03
   2  -1 -12  664.06  107.52
  -2  -1  12  744.70  117.18
   2   1 -12  764.47  120.00
  -2  -1 -12  536.27   87.90
  -2   1  12  681.56  109.57
   2  -1  12  793.38  122.51
  -2   1 -13  446.89   75.65
   2  -1 -13  440.81   77.63
  -2  -1  13  499.76   83.90
   2   1 -13  490.25   82.72
  -2  -1 -13  455.26   77.40
  -2   1  13  390.60   70.10
   2  -1  13  425.21   72.49
  -2   1 -14  289.97   55.22
   2  -1 -14  455.64   80.48
   2   1  14  322.41   60.28
  -2  -1  14  449.94   78.04
   2   1 -14  413.04   74.01
  -2  -1 -14  250.18   50.39
  -2   1  14  464.01   81.66
   2  -1  14  408.10   71.39
  -2   1 -15  340.86   62.79
   2  -1 -15  284.64   57.96
   2   1  15  254.22   51.08
  -2  -1  15  274.91   54.39
   2   1 -15  269.35   54.73
  -2  -1 -15  241.70   49.48
  -2   1  15  292.52   57.96
   2  -1  15  239.19   48.30
  -2   1 -16   86.56   26.62
   2  -1 -16   85.80   28.72
   2   1  16  133.12   34.76
  -2  -1  16   82.61   26.43
   2   1 -16   89.30   28.94
  -2  -1 -16   71.43   24.72
  -2   1  16   83.37   27.57
   2  -1  16  211.12   44.84
   2   1  17   27.38   16.66
  -2  -1  17   28.68   16.85
  -2   1  17   15.71   15.33
   2  -1  17   32.48   17.15
   2   1  18  109.92   31.42
  -2  -1  18   70.02   25.18
  -2   1  18   47.73   22.93
   2  -1  18   84.32   26.59
  -2  -1  19   33.58   18.94
  -2   1  19   20.12   20.35
   2  -1  19   28.11   16.92
   3  -1  -2  545.40   88.50
  -3   1   2  720.73  111.06
   3  -1  -3  163.28   39.86
   3   1   3  236.30   47.20
  -3  -1   3  150.38   39.25
  -3  -1  -3  205.91   42.98
  -3   1   3  102.84   31.11
   3  -1  -4  107.06   36.32
   3   1   4  140.12   31.91
  -3  -1   4  145.63   36.66
   3   1  -4  108.40   28.83
  -3  -1  -4  133.65   30.54
  -3   1   4  157.53   41.46
  -3   1  -5  536.27   89.61
   3  -1  -5  656.08  103.15
   3   1   5  599.41   93.07
  -3  -1   5 1101.45  166.17
   3   1  -5  969.09  145.40
  -3  -1  -5  574.69   89.53
  -3   1   5  636.68   98.20
   3  -1   5  739.37  118.17
  -3   1  -6  599.41   95.65
   3  -1  -6  705.52  108.55
   3   1   6  561.37   87.52
  -3  -1   6  562.13   88.58
   3   1  -6  471.23   75.04
  -3  -1  -6  572.78   89.00
  -3   1   6  505.46   80.02
   3  -1   6  671.29  106.87
   3  -1  -7  355.92   61.01
   3   1   7  282.40   49.37
  -3  -1   7  517.26   80.78
   3   1  -7  389.08   62.79
  -3  -1  -7  268.10   47.54
  -3   1   7  350.25   59.75
   3  -1   7  273.76   51.35
  -3   1  -8  201.16   40.35
   3  -1  -8  256.27   47.69
   3   1   8  167.99   34.57
  -3  -1   8  207.70   39.06
   3   1  -8  165.75   34.34
  -3  -1  -8  197.55   39.10
  -3   1   8  190.47   41.15
   3  -1   8  208.01   40.39
  -3   1  -9 1177.52  176.48
   3  -1  -9  923.45  141.22
   3   1   9 1004.08  151.64
  -3  -1   9 1198.82  177.35
   3   1  -9  796.04  121.59
  -3  -1  -9 1114.76  167.35
   3  -1   9  907.48  137.95
   3  -1 -10  282.74   52.98
   3   1  10  235.28   44.80
  -3  -1  10  193.67   39.06
   3   1 -10  263.34   48.80
  -3  -1 -10  218.54   43.05
   3  -1  10  351.77   61.23
  -3   1 -11   66.06   21.95
   3  -1 -11   46.25   20.08
   3   1  11  111.55   28.79
  -3  -1  11  106.49   28.14
   3   1 -11   56.21   20.65
  -3  -1 -11  108.51   29.13
  -3   1  11   44.04   19.63
   3  -1  11   45.98   18.60
  -3   1 -12  531.71   86.83
   3   1  12  763.33  119.73
  -3  -1  12  483.41   80.82
   3   1 -12  547.30   89.95
  -3  -1 -12  839.40  130.84
  -3   1  12  967.19  149.62
   3  -1  12  618.42   99.15
   3  -1 -13  773.22  124.29
  -3  -1  13  522.96   89.11
   3   1 -13  770.94  122.16
  -3  -1 -13  759.15  120.68
  -3   1  13  904.06  142.06
   3  -1  13  707.42  112.46
  -3   1 -14   59.98   22.21
   3  -1 -14  120.30   31.80
  -3  -1  14   21.15   17.76
   3   1 -14   78.58   27.69
  -3  -1 -14   64.47   23.62
  -3   1  14   44.46   22.40
   3  -1  14   66.33   22.25
  -3   1 -15   23.39   15.63
   3  -1 -15   17.53   16.85
  -3  -1  15   27.16   18.07
   3   1 -15   55.41   20.96
  -3  -1 -15   61.84   24.11
  -3   1  15   31.83   19.17
   3  -1  15   18.83   13.46
  -3   1 -16   14.95   13.81
   3  -1 -16   13.65   16.66
   3   1  16   38.07   18.75
  -3  -1  16   31.26   17.76
   3   1 -16   27.73   18.14
  -3  -1 -16   47.31   23.20
  -3   1  16   37.35   20.42
   3  -1  16   86.56   26.51
   3   1  17   39.90   20.27
  -3  -1  17   92.92   29.06
  -3   1  17   40.66   22.36
   3  -1  17   95.35   27.88
   3   1  18   38.34   20.08
  -3  -1  18   29.40   18.26
  -3   1  18   44.46   22.14
   3  -1  18   60.17   22.40
  -3  -1  19   11.07   14.22
   4  -1  -3 3218.01  464.01
  -4   1   3 3337.82  479.98
   4  -1  -4   31.83   24.80
   4   1   4   54.73   24.57
  -4  -1   4  115.51   37.27
   4   1  -4   65.19   29.89
  -4  -1  -4   60.85   25.22
  -4   1   4   37.50   26.51
   4  -1  -5   53.25   30.24
  -4  -1   5   43.66   26.66
   4   1  -5   39.86   22.67
  -4  -1  -5  139.70   38.22
  -4   1   5   75.12   34.12
   4  -1  -6 1230.76  191.69
   4   1   6 1011.31  153.05
  -4  -1   6 1401.53  208.73
   4   1  -6 1148.61  172.60
  -4  -1  -6  962.63  146.54
  -4   1   6  683.46  116.57
   4  -1   6  867.92  137.61
  -4   1  -7  899.11  146.62
   4  -1  -7  527.52   87.59
   4   1   7  619.18   97.94
  -4  -1   7  666.73  104.97
   4   1  -7  641.62  102.69
  -4  -1  -7  570.12   91.85
  -4   1   7  578.49   94.28
   4  -1   7  920.03  146.92
  -4   1  -8  103.53   30.46
   4  -1  -8  244.48   48.11
   4   1   8   83.64   24.08
  -4  -1   8   75.31   23.01
   4   1  -8   76.49   24.42
  -4  -1  -8   85.80   25.33
  -4   1   8  115.24   30.69
   4  -1   8  105.62   30.69
   4  -1  -9   77.06   25.56
   4   1   9  121.86   29.74
  -4  -1   9   60.82   21.15
   4   1  -9   95.50   26.13
  -4  -1  -9   73.59   23.35
  -4   1   9  112.73   31.76
  -4   1 -10  820.00  127.45
   4  -1 -10  921.55  142.74
   4   1  10  801.37  124.94
  -4  -1  10  969.85  148.71
   4   1 -10 1044.78  158.83
  -4  -1 -10  897.21  138.44
   4  -1  10  740.51  116.12
  -4   1 -11  223.87   45.34
   4  -1 -11  213.03   44.42
   4   1  11  264.18   50.24
  -4  -1  11  468.95   79.38
   4   1 -11  369.19   64.58
   4  -1  11  289.28   54.01
  -4   1 -12  147.49   35.41
   4  -1 -12   83.52   27.19
   4   1  12  130.68   31.76
  -4  -1  12  131.56   32.86
   4   1 -12  113.76   29.21
  -4  -1 -12  146.39   34.42
  -4   1  12  128.86   33.74
   4  -1  12  150.16   34.91
  -4   1 -13  129.81   32.94
   4  -1 -13   68.95   25.71
   4   1  13   40.92   18.83
   4   1 -13   88.28   26.93
  -4  -1 -13   45.41   20.27
  -4   1  13  151.37   38.45
  -4   1 -14  641.62  105.12
   4  -1 -14  675.09  111.82
   4   1  14  541.60   91.01
  -4  -1  14  642.77  106.08
   4   1 -14  651.89  107.18
  -4  -1 -14  643.91  105.66
  -4   1  14  796.42  129.77
   4  -1  14  644.67  104.48
  -4   1 -15    9.20   12.02
   4  -1 -15   52.68   23.73
   4   1  15   32.44   18.64
  -4  -1  15   20.88   17.69
   4   1 -15   28.41   18.10
  -4  -1 -15   52.30   21.45
  -4   1  15  161.41   41.19
   4  -1  15   10.35   11.98
  -4  -1  16   34.08   18.75
   4  -1  16   16.92   13.92
  -4  -1  17  148.71   40.28
  -4   1  17  151.03   37.08
   4  -1  17   99.65   29.13
   4   1  18   19.97   16.09
  -4  -1  18   30.88   16.28
  -4   1  18   34.53   19.78
   4  -1  18   38.68   18.26
  -5   1   3  814.68  132.97
   5  -1  -4   51.31   29.25
  -5   1   4   35.18   30.16
   5  -1  -5   75.04   31.95
  -5  -1   5  154.26   45.30
  -5   1   5   62.76   30.62
   5   1   6   39.40   23.35
  -5  -1   6   27.95   26.78
   5   1  -6   19.85   24.84
  -5  -1  -6   70.67   29.21
  -5   1  -7   71.46   31.07
   5  -1  -7  152.44   43.97
   5   1   7  107.63   31.23
  -5  -1   7  135.13   39.17
   5   1  -7  127.15   36.55
  -5  -1  -7  211.69   46.06
  -5   1   7  159.21   50.09
   5  -1  -8   69.53   34.31
   5   1   8   46.82   17.99
  -5  -1   8   63.21   27.19
   5   1  -8   75.23   29.40
  -5  -1  -8   52.49   19.97
  -5   1   8   17.12   23.92
   5  -1   8   42.22   24.30
   5  -1  -9  105.20   32.71
  -5  -1   9  218.54   49.75
  -5  -1  -9  154.87   34.12
  -5   1   9   71.66   27.27
   5  -1   9   93.52   32.02
  -5   1 -10   23.31   15.06
   5  -1 -10   28.64   19.82
   5   1  10   47.62   17.91
  -5  -1  10   38.79   21.15
   5   1 -10   34.84   21.11
  -5  -1 -10   16.62   13.35
  -5   1  10    3.88   15.82
   5  -1  10   27.92   16.13
  -5   1 -11   81.89   25.29
   5  -1 -11  183.02   43.51
   5   1  11  104.74   28.26
  -5  -1  11  136.96   34.61
   5   1 -11  106.68   28.94
  -5  -1 -11  124.07   31.53
   5  -1  11  251.86   49.52
  -5   1 -12   51.08   20.92
   5  -1 -12   83.67   29.06
   5   1  12   46.93   19.55
  -5  -1  12   71.54   26.62
   5   1 -12   54.73   22.33
  -5  -1 -12   51.50   20.31
   5  -1  12   69.75   23.58
  -5   1 -13  206.56   44.65
   5  -1 -13  206.86   46.32
   5   1  13  278.98   54.65
  -5  -1  13  234.21   49.10
   5   1 -13  265.97   54.65
  -5   1  13  307.31   60.17
   5  -1  13  245.66   49.48
  -5   1 -14  559.09   95.31
   5  -1 -14  534.75   91.96
   5   1  14  481.50   84.78
  -5  -1  14  547.68   92.08
   5   1 -14  722.26  117.83
  -5  -1 -14  550.34   93.07
  -5   1  14  519.54   90.79
   5  -1  14  553.77   94.06
   5  -1 -15   63.44   29.40
   5   1  15   51.73   21.87
  -5  -1  15   61.65   24.23
   5   1 -15   90.29   29.36
  -5  -1 -15   38.87   21.72
  -5   1  15   88.54   30.50
   5  -1  15  104.86   30.54
   5   1  16  185.38   43.78
  -5  -1  16  149.93   38.68
  -5   1  16  199.56   49.29
   5   1  17   72.76   26.32
  -5  -1  17   61.73   24.87
  -5   1  17   47.92   24.30
   5  -1  17   49.48   20.16
  -5  -1  18   39.14   21.95
   5  -1  18   34.31   20.46
   6  -1  -4  124.98   46.59
  -6   1   4  120.72   45.26
   6  -1  -6  702.48  121.90
  -6  -1   6  441.57   89.45
  -6   1   6  847.77  142.70
   6  -1  -7   45.60   29.21
   6   1   7   40.13   23.16
  -6  -1   7   36.02   30.31
   6   1  -7   23.20   27.54
  -6  -1  -7   55.41   27.54
  -6   1   7   21.26   25.67
  -6   1  -8   41.04   25.63
   6  -1  -8   86.75   36.25
  -6  -1   8   38.98   26.17
  -6  -1  -8  144.11   41.53
  -6   1   8   32.86   33.24
  -6   1  -9  170.12   48.23
   6  -1  -9  172.48   54.39
   6   1   9   74.47   25.18
  -6  -1   9   80.44   34.08
   6   1  -9   81.70   31.95
  -6  -1  -9   68.23   23.39
  -6   1   9  126.35   49.37
   6  -1   9  175.60   48.91
   6  -1 -10   78.58   39.36
   6   1  10   43.36   17.46
  -6  -1  10   41.61   29.67
  -6  -1 -10   19.28   14.00
  -6   1  10   88.96   37.35
   6  -1  10   91.09   34.95
   6  -1 -11   30.69   23.39
   6   1  11  135.93   32.10
  -6  -1  11   38.64   21.95
   6   1 -11   40.47   24.49
  -6  -1 -11  113.23   30.16
  -6   1  11   23.24   22.71
   6  -1  11   18.48   18.03
  -6   1 -12   24.65   17.72
   6  -1 -12    0.15   17.38
   6   1  12   31.72   16.05
  -6  -1  12   55.80   24.15
   6   1 -12   19.09   18.56
  -6  -1 -12   15.67   14.53
   6  -1  12    3.50   12.09
  -6   1 -13   79.30   27.88
   6  -1 -13   17.69   19.05
   6   1  13    5.29   12.63
  -6  -1  13    8.82   16.51
   6   1 -13   11.79   17.65
  -6  -1 -13   18.29   15.52
  -6   1 -14  270.46   56.71
   6  -1 -14  267.83   60.66
   6   1  14  262.74   55.11
  -6  -1  14  232.80   51.88
   6   1 -14  231.02   50.36
  -6  -1 -14  281.71   57.85
  -6   1  14  331.96   69.49
   6  -1  14  314.54   61.92
   6   1  15   24.53   17.65
  -6  -1  15   13.50   15.86
  -6   1  15   24.11   19.59
   6  -1  15    8.94   13.16
   6   1  16  161.41   42.26
  -6  -1  16   31.45   19.97
  -6   1  16   23.58   19.82
   6  -1  16   16.92   15.33
  -6  -1  17   27.46   17.53
  -6   1  17   22.71   18.41
   6  -1  17   20.50   15.33
   7  -1  -5  535.89  107.03
  -7   1   5  498.24  103.37
   7  -1  -6  305.48   73.90
  -7  -1   6  355.08   83.37
  -7   1   6  265.13   70.25
   7  -1  -7   54.16   35.14
  -7  -1   7   60.05   42.56
  -7   1   7   50.62   34.15
   7   1   8   22.59   21.26
  -7  -1   8    5.82   33.32
   7   1  -8   92.08   45.75
  -7  -1  -8   52.22   26.89
  -7   1   8   24.87   32.37
   7  -1  -9   60.89   36.28
   7   1   9   31.76   23.43
  -7  -1   9   41.27   34.34
   7   1  -9  101.97   38.87
  -7  -1  -9   41.04   25.52
  -7   1   9   59.56   40.51
  -7   1 -10  136.81   42.10
   7  -1 -10  197.70   58.38
   7   1  10  129.24   38.76
  -7  -1  10  140.69   45.68
   7   1 -10  341.16   70.89
  -7  -1 -10  136.01   37.50
  -7   1  10  182.26   59.75
   7  -1  10  114.21   38.60
  -7   1 -11   32.02   24.91
   7  -1 -11  100.03   44.88
   7   1  11   65.91   24.42
  -7  -1  11   77.97   35.37
   7   1 -11   66.94   31.34
  -7  -1 -11   66.33   24.00
  -7   1  11   98.24   49.41
   7  -1  11   58.42   28.49
  -7   1 -12  182.94   46.21
   7  -1 -12   89.19   39.33
   7   1  12   63.59   23.28
  -7  -1  12  168.30   50.13
   7   1 -12   86.91   38.64
  -7   1  12  182.22   52.79
   7  -1  12  140.38   41.19
   7  -1 -13   18.33   23.89
   7   1  13   61.58   24.15
  -7  -1  13   33.70   25.79
   7   1 -13    7.91   24.49
  -7  -1 -13   48.99   23.96
  -7   1  13   22.36   23.20
   7  -1  13   23.05   19.47
   7   1  14  117.71   33.47
  -7  -1  14  136.65   37.96
   7  -1  14  123.80   35.64
   7   1  15   14.45   14.22
  -7  -1  15    9.05   15.59
   7  -1  15   20.46   16.39
   7   1  16   14.83   15.25
  -7  -1  16    9.01   15.40
  -7   1  16   25.67   20.92
   7  -1  16    4.60   13.62
   8  -1  -6  129.31   57.70
  -8   1   6   96.68   58.95
   8  -1  -7   23.92   38.72
  -8  -1   7   45.60   47.43
   8   1  -7   22.71   37.62
  -8   1   7   18.75   39.17
   8  -1  -8  465.53   99.34
  -8  -1   8  694.49  141.10
   8   1  -8  390.98  100.33
  -8   1   8  331.88   80.14
   8  -1  -9   57.24   33.55
   8   1   9   22.48   19.78
  -8  -1   9   70.36   39.74
  -8  -1  -9   37.58   25.18
  -8   1   9   92.42   40.89
   8   1  10  165.86   45.56
  -8  -1  10  182.56   51.61
   8   1 -10  198.57   53.32
  -8  -1 -10  108.70   37.92
  -8   1 -11   28.94   23.31
   8  -1 -11    7.34   28.56
   8   1  11   12.93   18.26
  -8  -1  11    5.71   22.33
   8   1 -11   18.03   20.61
  -8  -1 -11   10.27   18.75
  -8   1  11   -6.50   37.23
   8  -1  11   18.64   19.51
  -8   1 -12   14.15   22.67
   8  -1 -12   48.64   40.92
   8   1  12   49.03   24.65
  -8  -1  12   76.71   36.55
   8   1 -12   67.01   33.62
  -8  -1 -12   35.56   21.56
  -8   1  12   43.28   41.15
   8  -1  12   52.71   28.33
   8   1  13   64.24   25.33
  -8  -1  13   38.07   29.89
  -8   1  13   44.58   33.13
   8  -1  13   49.44   28.41
   8   1  14    8.25   11.56
  -8  -1  14   15.14   23.77
  -8   1  14   24.42   24.00
   8  -1  14    5.21   17.50
   8   1  15   23.28   17.46
  -8  -1  15   62.11   27.80
   8  -1  15   25.82   19.02
  -9   1   6   12.36   41.61
   9  -1  -7  148.60   62.68
  -9   1   7   52.30   49.94
   9  -1  -8   98.85   49.79
  -9  -1   8   77.55   50.70
   9   1  -8   69.68   47.09
  -9   1   8  106.91   53.67
   9  -1  -9    7.26   28.53
  -9  -1   9   26.13   37.88
   9   1  -9   32.21   39.78
  -9   1   9    2.40   24.57
   9  -1 -10   36.06   28.41
  -9  -1  10   50.93   35.37
  -9  -1 -10   50.58   28.07
  -9   1  10   34.69   28.98
   9   1  11   13.24   19.55
  -9  -1  11   15.02   25.63
  -9  -1 -11   13.01   19.21
  -9   1  11   16.05   29.51
   9   1  12   18.75   19.55
  -9  -1  12    7.00   24.46
  -9   1  12   57.28   39.74
   9   1  13    5.21   15.75
  -9  -1  13   20.99   28.33
  -9   1  13   45.68   37.50
   9  -1  13   24.76   23.01
   9   1  14  249.04   55.91
  -9  -1  14  185.72   51.61
  -9   1  14   95.24   44.88
   9  -1  14  126.42   41.27
 -10   1   7  126.00   56.06
  10  -1  -8    8.52   31.53
 -10   1   8   56.94   43.66
  10  -1  -9    8.06   26.47
 -10  -1   9   72.49   42.64
 -10   1   9   14.95   30.96
 -10  -1  10   25.79   33.32
 -10   1  10   11.45   26.85
 -10  -1  11  -11.83   23.92
 -10   1  11   34.23   31.91
  10   1  12    5.59   13.96
 -10  -1  12   20.27   26.09
 -10   1  12    8.06   26.55
  10   1  13    0.11   13.96
 -10  -1  13   20.01   24.57
 -10   1  13   43.78   36.74
 -11   1   8  141.94   54.54
 -11  -1   9   36.66   36.02
 -11   1   9   51.65   35.07
 -11  -1  10   49.67   37.81
 -11   1  10    7.61   26.13
 -11  -1  11    9.36   27.46
 -11   1  11    1.33   24.42
 -12   1   8   41.08   38.45
 -12   1   9   23.69   28.79
 -12   1  10   38.30   35.10
   0   2   0 6788.98  951.22
   0  -2   0 7564.86 1059.99
   0   2  -1  450.32   63.86
   0  -2   1  437.38   62.07
   0   2  -2  937.53  132.01
   0  -2  -2 1006.37  144.76
   0   2   2 1017.40  146.12
   0  -2   2  996.86  140.31
   0   2  -3 5914.21  828.75
   0  -2  -3 6910.68  971.37
   0   2   3 7241.57 1017.40
   0  -2   3 4997.60  700.58
   0   2  -4 3112.66  437.77
   0  -2  -4 2295.70  327.09
   0   2   4 2205.94  314.04
   0  -2   4 3052.19  429.78
   0   2  -5 6659.66  934.86
   0  -2  -5 6131.00  864.50
   0   2   5 6442.87  907.10
   0  -2   5 5784.89  812.78
   0   2  -6 7036.19  988.49
   0  -2  -6 5986.47  844.72
   0   2   6 6393.43  900.63
   0  -2   6 5632.76  793.00
   0   2  -7  349.03   55.49
   0  -2  -7  517.64   82.30
   0   2   7  472.76   75.19
   0  -2   7  427.88   67.21
   0   2  -8  904.06  132.93
   0  -2  -8  708.18  108.97
   0   2   8  800.22  120.83
   0  -2   8  770.56  115.13
   0   2  -9   54.77   17.38
   0  -2  -9   57.51   20.69
   0   2   9   68.65   21.83
   0  -2   9  127.75   27.19
   0   2 -10  563.28   87.93
   0  -2 -10  721.49  113.34
   0   2  10  615.38   97.63
   0  -2  10  653.03  100.29
   0   2 -11  314.57   54.58
   0  -2 -11  265.28   51.16
   0   2  11  248.97   48.49
   0  -2  11  325.76   56.44
   0   2 -12  721.49  112.50
   0  -2 -12  928.40  146.05
   0   2  12  891.88  139.58
   0  -2  12  905.96  138.06
   0   2 -13 1630.49  240.22
   0  -2 -13 1180.94  182.86
   0   2  13 1284.77  195.72
   0  -2  13 1381.76  205.46
   0   2 -14  427.50   72.76
   0  -2 -14  340.13   64.01
   0   2  14  395.55   71.39
   0  -2  14  471.23   79.57
   0   2 -15   23.47   15.25
   0  -2 -15   30.62   18.37
   0   2  15   15.18   15.40
   0  -2  15   38.83   17.84
   0   2 -16  263.23   51.61
   0  -2 -16  260.42   53.97
   0   2  16  320.81   61.99
   0  -2  16  274.45   52.64
   0   2 -17   77.21   29.36
   0   2  17   68.88   26.32
   0  -2  17   21.45   14.95
   0   2  18  234.29   52.79
   0  -2  18  301.11   57.20
   1   2   0   20.46    9.51
  -1   2   0   36.44   17.76
   1  -2   0   29.06   17.53
   1  -2  -1  198.46   32.40
   1   2   1  233.18   36.28
  -1  -2  -1  154.19   25.52
  -1   2   1  242.65   38.22
   1  -2  -2 5469.21  768.66
   1   2   2 4738.97  666.73
  -1  -2  -2 5016.62  705.52
  -1   2   2 5526.26  776.64
  -1   2  -3 5408.36  762.19
   1  -2  -3 6256.51  880.09
   1   2   3 7188.33 1009.79
  -1  -2   3 8709.67 1222.02
   1   2  -3 9999.00 1401.53
  -1  -2  -3 5940.83  835.22
  -1   2   3 6393.43  898.73
  -1   2  -4 3021.00  426.74
   1  -2  -4 3829.97  541.98
   1   2   4 3603.29  509.27
  -1  -2   4 3102.01  437.00
   1   2  -4 3300.54  464.39
  -1  -2  -4 3794.22  536.27
  -1   2   4 3603.29  510.03
   1  -2   4 2588.56  366.60
  -1   2  -5 3299.78  465.53
   1  -2  -5 4499.36  636.30
   1   2   5 4335.82  612.34
  -1  -2   5 3256.81  459.82
   1   2  -5 3833.77  539.69
  -1  -2  -5 4046.76  572.40
  -1   2   5 4332.01  612.34
   1  -2   5 4263.55  601.69
  -1   2  -6 2295.70  326.14
   1  -2  -6 2565.74  366.60
   1   2   6 1578.39  227.93
  -1  -2   6 2382.42  338.46
   1   2  -6 2309.01  327.92
  -1  -2  -6 1604.25  232.12
  -1   2   6 2472.56  352.99
   1  -2   6 2307.11  328.19
  -1   2  -7  434.72   67.62
   1  -2  -7  413.42   67.13
   1   2   7  697.53  106.23
  -1  -2   7  399.73   62.34
   1   2  -7  372.65   58.53
  -1  -2  -7  711.99  108.81
  -1   2   7  459.82   73.18
   1  -2   7  375.12   59.67
  -1   2  -8  508.51   78.73
   1  -2  -8  526.38   84.21
   1   2   8  555.29   87.40
  -1  -2   8  549.96   84.47
   1   2  -8  549.20   84.36
  -1  -2  -8  602.45   94.32
  -1   2   8  524.48   83.64
   1  -2   8  584.57   89.15
   1  -2  -9  116.69   29.02
   1   2   9  146.05   31.95
  -1  -2   9  153.20   30.65
   1   2  -9  104.86   24.65
  -1  -2  -9  141.33   31.15
  -1   2   9   88.92   24.27
   1  -2   9  168.15   32.25
  -1   2 -10   92.19   22.40
   1  -2 -10  158.45   35.83
   1   2  10   80.10   23.12
  -1  -2  10  152.63   31.11
   1   2 -10   94.86   24.30
  -1  -2 -10   87.36   24.53
   1  -2  10   49.22   16.09
  -1   2 -11  390.22   64.28
   1  -2 -11  522.96   87.82
   1   2  11  570.50   92.35
  -1  -2  11  492.53   79.64
   1   2 -11  442.71   73.90
  -1  -2 -11  560.99   91.01
  -1   2  11  364.47   64.89
   1  -2  11  765.23  116.50
  -1   2 -12   96.68   24.34
   1   2  12   93.60   25.75
  -1  -2  12  158.37   35.03
   1   2 -12  196.21   39.82
  -1  -2 -12   73.06   22.90
  -1   2  12  118.36   31.72
   1  -2  12   71.62   21.03
   1  -2 -13   62.98   23.77
   1   2  13   54.20   20.50
  -1  -2  13   54.20   20.96
   1   2 -13   71.73   27.00
  -1  -2 -13   64.66   22.86
  -1   2  13   58.08   22.74
   1  -2  13   86.94   23.62
  -1   2 -14  301.07   54.81
   1  -2 -14  276.58   56.25
   1   2  14  250.34   50.36
  -1  -2  14  249.84   48.80
   1   2 -14  260.23   50.47
  -1  -2 -14  298.56   57.13
  -1   2  14  304.27   58.27
   1  -2  14  203.71   41.65
  -1   2 -15   58.08   21.18
   1  -2 -15   51.00   22.36
   1   2  15   63.78   22.90
  -1  -2  15   52.37   19.40
   1   2 -15   55.03   20.80
  -1  -2 -15   35.79   17.80
  -1   2  15   53.63   21.91
   1  -2  15   45.30   18.64
  -1   2 -16   23.12   14.72
   1  -2 -16   36.66   20.04
   1   2  16   21.34   15.56
  -1  -2  16   35.56   16.66
   1   2 -16   36.25   17.34
  -1  -2 -16   54.27   21.37
  -1   2  16   37.58   18.75
   1  -2  16   26.97   15.78
   1   2  17   31.45   18.18
  -1  -2  17    6.05   11.11
  -1   2  17   18.56   14.99
   1  -2  17    5.17   10.35
   1   2  18   97.52   31.23
  -1  -2  18   96.07   28.26
  -1   2  18  126.61   36.97
   1  -2  18   96.61   27.27
  -1   2  19  163.58   50.58
   1  -2  19  358.35   65.91
  -2   2   0 1163.44  170.05
   2  -2  -1 1587.14  229.91
   2   2   1 1818.00  261.90
  -2  -2  -1 1699.72  245.01
  -2   2   1 1192.35  174.31
   2  -2  -2 1936.28  280.65
  -2  -2  -2 2157.64  306.78
  -2   2   2 1583.33  230.98
   2  -2  -3 1230.00  178.07
   2   2   3 1573.83  226.19
  -2  -2  -3 1511.83  217.25
  -2   2   3 1492.43  214.20
   2  -2  -4 2148.89  307.27
   2   2   4 1995.62  285.10
  -2  -2   4 2546.34  362.99
   2   2  -4 2486.25  353.86
  -2  -2  -4 1833.59  262.58
  -2   2   4 2146.23  306.47
  -2   2  -5  796.42  120.91
   2  -2  -5  757.63  114.40
   2   2   5 1059.99  155.25
  -2  -2   5 1063.04  154.76
   2   2  -5 1199.96  173.74
  -2  -2  -5 1226.58  179.21
  -2   2   5  985.07  145.48
   2  -2   5 1055.43  159.17
  -2   2  -6 1151.65  169.40
   2  -2  -6 1301.51  191.16
   2   2   6 1141.76  167.23
  -2  -2   6 1352.85  195.42
   2   2  -6 1226.58  177.50
  -2  -2  -6 1263.47  185.30
  -2   2   6 1290.10  189.14
   2  -2   6 1291.62  189.86
  -2   2  -7   41.99   15.40
   2   2   7   45.18   15.90
  -2  -2   7   51.73   17.38
   2   2  -7   52.49   15.94
  -2  -2  -7   67.70   20.12
   2  -2   7   60.97   18.37
  -2   2  -8  677.76  103.34
   2  -2  -8  734.43  113.42
   2   2   8  746.60  113.72
  -2  -2   8  933.34  138.40
   2   2  -8  902.53  134.41
  -2  -2  -8  705.52  108.55
  -2   2   8  543.12   83.79
  -2   2  -9  502.42   79.41
   2  -2  -9  479.98   78.50
   2   2   9  546.92   86.68
  -2  -2   9  853.85  127.83
  -2  -2  -9  843.58  128.55
  -2   2   9  487.59   79.79
   2  -2   9  527.52   82.65
   2  -2 -10   63.25   21.95
   2   2  10   54.62   18.64
  -2  -2  10   48.07   17.08
   2   2 -10  106.38   25.94
  -2  -2 -10   42.03   16.81
  -2   2  10   60.82   21.37
   2  -2  10   83.79   21.95
  -2   2 -11  141.67   30.85
   2  -2 -11  141.71   35.30
   2   2  11  172.37   36.32
  -2  -2  11  201.69   40.16
   2   2 -11  151.07   32.63
  -2  -2 -11  166.24   35.60
  -2   2  11  218.54   45.64
   2  -2  11  192.60   37.54
  -2   2 -12   70.32   20.65
   2   2  12   51.16   19.13
  -2  -2  12   60.47   21.03
   2   2 -12   49.90   18.52
  -2  -2 -12   64.77   21.87
  -2   2  12   75.15   24.42
   2  -2  12  121.29   28.45
  -2   2 -13  104.90   26.97
   2  -2 -13   55.38   23.01
   2   2  13  151.94   35.37
  -2  -2  13  107.48   28.03
   2   2 -13  105.92   28.22
  -2  -2 -13   70.55   23.16
  -2   2  13   72.99   25.22
   2  -2  13  125.21   29.78
  -2   2 -14   16.20   13.92
   2  -2 -14   26.59   18.29
   2   2  14   28.49   16.51
  -2  -2  14   15.48   14.60
   2   2 -14   13.73   14.57
  -2  -2 -14   53.86   21.26
  -2   2  14   19.40   15.82
   2  -2  14   26.17   14.83
  -2   2 -15   16.85   13.77
   2  -2 -15   26.01   17.91
   2   2  15   44.88   19.74
  -2  -2  15   26.70   16.39
   2   2 -15   15.71   14.45
  -2  -2 -15   43.47   19.97
  -2   2  15   14.11   14.83
   2  -2  15   13.27   12.82
  -2   2 -16  178.87   40.47
   2  -2 -16  158.60   41.80
   2   2  16  209.22   45.68
  -2  -2  16  130.72   33.58
   2   2 -16  198.72   44.35
  -2  -2 -16  135.29   36.55
  -2   2  16  231.62   51.00
   2  -2  16  159.55   37.54
   2   2  17   20.96   15.48
  -2  -2  17   30.24   17.19
  -2   2  17   33.20   20.69
   2  -2  17   12.06   12.06
   2   2  18    5.25   12.02
  -2  -2  18    3.08   11.14
  -2   2  18   23.85   17.76
   2  -2  18   14.45   12.55
   3  -2  -1 2649.03  380.11
  -3   2   1 2761.61  395.55
   3  -2  -2 1257.01  187.77
   3   2   2 1123.51  167.80
  -3  -2  -2 1349.05  198.80
  -3   2   2 1314.44  194.66
   3  -2  -3  430.92   77.44
   3   2   3  265.28   48.15
  -3  -2  -3  222.46   41.99
  -3   2   3  234.82   51.38
   3  -2  -4  708.94  111.63
   3   2   4 1113.24  163.47
   3   2  -4 1303.03  192.72
  -3  -2  -4  873.25  130.30
  -3   2   4  704.76  112.31
   3  -2  -5    7.68   14.83
   3   2   5   40.96   15.82
  -3  -2   5   40.43   22.48
   3   2  -5   53.44   20.61
  -3  -2  -5   29.36   14.38
  -3   2   5   31.87   16.51
  -3   2  -6  400.49   71.20
   3  -2  -6  548.44   88.20
   3   2   6  442.71   71.27
  -3  -2   6  585.34   93.22
   3   2  -6  383.00   63.97
  -3  -2  -6  466.67   74.32
  -3   2   6  542.36   86.22
   3  -2   6  503.94   87.25
  -3   2  -7  626.03   99.95
   3  -2  -7  549.96   88.12
   3   2   7  639.34   98.47
  -3  -2   7  692.97  105.01
   3   2  -7  765.61  115.24
  -3  -2  -7  673.19  103.76
  -3   2   7  534.37   85.00
   3  -2   7  727.58  115.58
   3  -2  -8  512.31   83.75
   3   2   8  348.46   58.95
  -3  -2   8  333.36   56.21
   3   2  -8  346.18   57.58
  -3  -2  -8  363.94   61.88
  -3   2   8  535.51   86.64
  -3   2  -9  297.31   53.70
   3  -2  -9  308.45   56.29
   3   2   9  304.19   53.25
  -3  -2   9  317.88   55.15
   3   2  -9  333.97   57.20
  -3  -2  -9  260.61   47.85
  -3   2   9  318.49   57.54
   3  -2   9  277.00   50.43
  -3   2 -10  164.91   36.06
   3  -2 -10  126.54   31.68
   3   2  10  163.70   34.95
  -3  -2  10  109.99   26.81
   3   2 -10   97.90   24.87
  -3  -2 -10  257.14   48.49
  -3   2  10  142.74   34.19
   3  -2  10  121.82   28.91
  -3   2 -11   55.11   20.08
   3   2  11  166.21   36.02
  -3  -2  11   59.07   20.84
   3   2 -11   62.87   20.84
  -3   2 -12 1463.15  216.52
   3  -2 -12 1765.13  261.90
   3   2  12 1321.28  198.61
  -3  -2  12 1674.23  246.91
   3   2 -12 1554.81  229.53
  -3  -2 -12 1325.85  199.11
  -3   2  12 1378.71  208.50
   3  -2  12 1426.64  212.07
  -3   2 -13 1085.48  165.22
   3  -2 -13 1033.75  162.86
   3   2  13  968.33  150.00
  -3  -2  13  750.40  120.19
   3   2 -13  920.79  143.12
  -3  -2 -13  931.82  145.25
  -3   2  13  846.63  136.54
   3  -2  13 1083.19  164.99
   3  -2 -14   81.20   28.45
   3   2  14   68.38   24.04
   3   2 -14   55.41   22.40
  -3  -2 -14   62.72   23.62
  -3   2  14  167.54   42.18
   3  -2  14   48.91   19.47
  -3   2 -15   80.48   24.76
   3  -2 -15  224.09   50.47
   3   2  15   74.39   24.46
   3   2 -15  160.81   39.14
  -3  -2 -15   95.69   29.21
   3  -2  15   84.81   24.65
  -3   2 -16   14.80   13.77
   3   2  16   11.18   13.16
   3   2 -16   27.31   16.24
  -3   2  16   51.65   23.09
   3  -2  16   27.99   15.94
   3   2  17   61.12   24.08
  -3  -2  17   42.64   20.58
  -3   2  17   20.12   17.88
   3  -2  17   70.97   23.12
   3   2  18    9.96   13.12
  -3  -2  18   13.20   14.53
  -3   2  18    8.67   14.95
   3  -2  18   23.31   15.33
  -3  -2  19   34.42   19.63
   3  -2  19   34.12   19.89
   4  -2  -2 3087.56  446.51
  -4   2   2 3504.78  503.56
   4  -2  -3 1445.65  217.32
  -4   2   3 1517.54  225.99
   4  -2  -4 1184.74  181.00
   4   2   4  971.76  150.19
  -4  -2  -4  637.44  104.17
  -4   2   4  861.08  137.26
   4  -2  -5  279.47   62.83
   4   2   5  221.43   43.47
  -4  -2   5  181.04   47.01
   4   2  -5  231.40   50.36
  -4  -2  -5  226.60   44.77
  -4   2   5  141.67   45.94
   4  -2  -6  275.32   56.18
   4   2   6  640.10   99.61
  -4  -2   6  279.09   55.49
   4   2  -6  248.13   49.98
  -4   2   6  285.44   55.64
  -4   2  -7   65.76   28.45
   4  -2  -7   34.95   18.94
   4   2   7   54.31   18.64
  -4  -2   7   30.69   21.18
   4   2  -7   34.95   21.03
  -4  -2  -7   41.04   17.69
  -4   2   7   73.75   23.66
   4  -2   7   88.09   31.04
  -4   2  -8   52.45   25.44
   4  -2  -8   19.51   17.31
   4   2   8   65.23   20.46
  -4  -2   8  109.42   29.89
   4   2  -8  131.79   32.37
  -4  -2  -8   42.86   17.95
  -4   2   8   31.00   19.32
   4  -2   8   44.92   25.56
  -4   2  -9   90.10   25.25
   4  -2  -9  140.84   34.80
   4   2   9   82.65   23.73
  -4  -2   9  104.33   26.89
   4   2  -9   85.39   24.53
  -4  -2  -9   71.88   22.90
  -4   2   9   87.78   26.78
   4  -2   9   79.41   24.46
   4   2  10  114.90   28.68
  -4  -2  10   73.63   23.77
  -4  -2 -10   71.77   22.52
  -4   2  10  189.06   40.43
  -4   2 -11    7.38   12.47
   4  -2 -11   46.59   21.03
   4   2  11   13.73   13.27
  -4  -2  11   16.81   15.21
   4   2 -11   27.92   16.32
  -4  -2 -11   27.00   16.20
  -4   2  11   75.53   26.01
   4  -2  11   31.64   17.15
  -4   2 -12   69.94   23.47
   4  -2 -12   43.55   21.15
   4   2  12   45.79   19.09
  -4  -2  12   49.90   20.69
  -4  -2 -12   35.10   18.07
  -4   2  12   37.58   20.16
   4  -2  12  157.31   35.71
  -4   2 -13  960.73  149.09
   4  -2 -13 1265.75  195.00
   4   2  13  715.41  115.20
  -4  -2  13  920.03  142.78
   4   2 -13 1044.02  159.51
  -4  -2 -13  798.70  127.49
  -4   2  13 1056.95  166.36
   4  -2  13  929.54  144.11
  -4   2 -14   80.97   26.09
   4  -2 -14    7.64   14.95
  -4  -2  14   11.03   13.43
   4   2 -14   14.83   14.30
  -4  -2 -14   92.00   27.65
  -4   2  14   17.08   17.38
  -4   2 -15  138.18   34.91
   4  -2 -15  119.92   35.07
   4   2  15  162.90   37.35
  -4  -2  15  228.35   48.57
   4   2 -15  188.84   43.05
  -4  -2 -15  166.17   40.01
  -4   2  15  106.65   33.74
   4  -2  15  144.30   34.53
   4   2  16    8.86   12.97
  -4  -2  16   17.46   15.06
   4   2 -16    5.32   14.91
  -4   2  16   48.45   24.15
   4  -2  16   10.12   11.68
   4   2  17    9.39   12.70
  -4  -2  17   65.72   25.22
  -4   2  17   27.23   20.61
   4  -2  17   10.35   11.94
   4   2  18   99.50   31.99
  -4   2  18  142.06   41.99
   4  -2  18  190.51   41.99
   5  -2  -3  159.36   45.79
  -5   2   3  165.14   46.06
   5  -2  -4   52.94   32.56
  -5   2   4   14.76   28.79
   5  -2  -5  213.60   51.31
   5   2   5  156.74   39.59
  -5  -2  -5  273.73   55.99
  -5   2   5  245.09   54.12
   5  -2  -6  156.62   45.72
   5   2   6  220.25   46.67
  -5  -2   6  203.17   52.52
   5   2  -6  192.18   50.55
  -5  -2  -6  305.68   58.27
  -5   2   6  286.35   65.38
   5  -2  -7  135.36   42.83
   5   2   7  296.97   53.63
  -5  -2   7  214.74   50.58
   5   2  -7  256.69   56.02
  -5  -2  -7  327.05   58.61
  -5   2   7  163.92   50.93
  -5   2  -8  123.08   38.57
   5  -2  -8  205.30   50.05
   5   2   8  287.95   50.47
  -5  -2   8  199.26   47.28
   5   2  -8  353.56   66.33
  -5  -2  -8  249.04   45.79
  -5   2   8  212.04   49.25
  -5   2  -9  129.28   39.67
   5  -2  -9   23.43   19.28
   5   2   9   17.27   12.28
  -5  -2   9   36.51   23.81
   5   2  -9   74.85   27.27
  -5  -2  -9    6.28   11.41
  -5   2   9   32.71   20.35
   5  -2   9   17.95   22.40
  -5   2 -10  147.46   37.04
   5  -2 -10  275.93   56.59
   5   2  10  177.31   38.83
  -5  -2  10  136.62   35.10
   5   2 -10  179.52   42.03
  -5  -2 -10  163.66   37.31
  -5   2  10  323.89   63.71
  -5   2 -11   16.92   15.63
   5  -2 -11   26.97   21.34
   5   2  11   21.87   16.32
  -5  -2  11   31.99   20.61
   5   2 -11   66.82   24.65
  -5  -2 -11   16.73   15.18
  -5   2  11   24.34   19.93
   5  -2  11   22.74   16.62
  -5   2 -12  106.27   30.88
   5  -2 -12  165.29   41.08
  -5  -2  12   49.18   23.24
   5   2 -12   94.59   27.80
  -5   2  12  129.31   34.84
   5  -2  12  116.80   31.61
  -5   2 -13   26.21   16.24
   5  -2 -13   98.66   30.77
   5   2  13   21.18   15.25
  -5  -2  13   16.66   17.76
   5   2 -13   17.38   16.01
  -5  -2 -13   53.13   21.68
  -5   2  13   66.14   24.04
   5  -2  13    8.41   13.54
  -5   2 -14  169.10   39.97
   5  -2 -14  177.84   42.52
   5   2  14  125.97   32.48
  -5  -2  14  193.10   43.21
   5   2 -14  136.88   35.90
  -5  -2 -14  127.18   33.70
  -5   2  14  204.89   46.78
   5  -2  14  170.92   40.24
  -5   2 -15   11.18   16.01
   5   2  15    6.43   12.25
  -5  -2  15   18.56   15.90
   5   2 -15   27.04   17.65
  -5  -2 -15   15.97   15.67
  -5   2  15    4.87   15.52
   5  -2  15   15.78   14.83
   5   2  16   70.82   24.53
  -5  -2  16   68.38   25.03
  -5   2  16   35.98   22.63
   5  -2  16   20.31   15.86
   5   2  17  115.39   32.63
  -5  -2  17   23.58   17.00
  -5   2  17   64.85   28.22
  -5  -2  18   86.26   29.55
   5  -2  18   49.33   22.55
  -6   2   3   19.17   29.36
   6  -2  -4  697.91  121.14
  -6   2   4  395.55   81.54
   6  -2  -5  132.93   42.67
  -6   2   5  128.10   42.26
   6  -2  -6   25.82   24.80
   6   2   6   59.10   26.28
  -6  -2   6   42.14   34.31
  -6  -2  -6   31.53   23.28
  -6   2   6   33.39   28.03
   6  -2  -7  445.75   85.42
   6   2   7  248.59   55.19
  -6  -2   7  433.58   91.89
  -6  -2  -7  252.24   56.18
  -6   2   7  521.06  100.45
   6  -2  -8  316.48   74.81
   6   2   8  380.33   68.88
  -6  -2   8  255.20   60.97
   6   2  -8  427.12   82.80
  -6  -2  -8  295.03   55.22
  -6   2   8  229.27   66.79
  -6   2  -9  150.27   43.51
   6  -2  -9   78.50   42.98
   6   2   9   64.24   20.31
  -6  -2   9   74.43   35.30
   6   2  -9   68.92   30.92
  -6  -2  -9   44.54   17.80
  -6   2   9   89.49   39.90
  -6   2 -10  116.65   39.36
   6  -2 -10   81.73   35.75
   6   2  10  129.88   30.73
  -6  -2  10  104.33   38.03
   6   2 -10  100.45   35.71
  -6  -2 -10  112.12   28.72
  -6   2  10   98.77   35.26
   6  -2  10   53.36   30.12
  -6   2 -11   51.84   26.24
   6  -2 -11  102.39   33.77
   6   2  11   56.90   20.20
  -6  -2  11   69.22   31.04
   6   2 -11  189.79   46.55
  -6  -2 -11   56.59   21.22
  -6   2  11   90.56   31.42
   6  -2  11   93.30   34.27
  -6   2 -12  189.79   44.96
   6  -2 -12  184.23   46.02
   6   2  12  163.73   38.15
  -6  -2  12  131.82   37.69
   6   2 -12  155.14   43.74
  -6  -2 -12  147.76   36.06
  -6   2  12  256.65   57.92
   6  -2  12  168.87   43.02
  -6   2 -13  108.78   32.18
   6  -2 -13  118.47   37.65
   6   2  13   89.64   28.22
  -6  -2  13  143.50   39.21
   6   2 -13  135.67   37.01
  -6  -2 -13  105.89   31.11
  -6   2  13  147.00   41.30
   6  -2  13   92.38   30.20
  -6   2 -14   64.81   27.31
   6  -2 -14   71.12   31.68
   6   2  14   59.37   23.50
  -6  -2  14   34.15   20.46
   6   2 -14   45.34   22.74
  -6  -2 -14   85.50   28.37
  -6   2  14   48.87   24.87
   6  -2  14   52.52   23.77
   6   2  15  114.48   32.98
  -6  -2  15  149.17   39.29
  -6   2  15  151.56   41.49
   6  -2  15  107.03   31.11
   6   2  16   34.65   19.66
  -6  -2  16   37.77   19.02
  -6   2  16   75.65   29.36
   6  -2  16   33.74   18.03
   6   2  17    3.50    9.96
  -6  -2  17    9.55   12.28
  -6   2  17   12.36   16.54
   6  -2  17    3.42   10.73
   7  -2  -4  152.32   50.17
  -7   2   4  160.77   53.97
   7  -2  -5  162.21   54.62
  -7   2   5  258.97   69.72
   7  -2  -6   16.28   26.85
  -7   2   6    3.42   26.47
   7  -2  -7  109.46   42.33
   7   2   7   85.77   30.50
  -7  -2   7  180.66   62.83
   7   2  -7   87.32   45.45
  -7  -2  -7   82.72   31.80
  -7   2   7  147.61   49.56
   7  -2  -8  118.02   47.28
   7   2   8  125.40   38.87
   7   2  -8  365.65   90.63
  -7  -2  -8  116.19   38.72
  -7   2   8   87.55   45.72
   7  -2  -9   34.61   37.23
   7   2   9   74.66   29.93
  -7  -2   9   61.99   38.45
   7   2  -9   36.28   32.75
  -7  -2  -9   94.48   31.19
  -7   2   9   21.07   42.37
  -7   2 -10   15.82   18.67
   7  -2 -10   40.85   41.57
   7   2  10   19.28   15.94
  -7  -2  10   25.22   26.85
   7   2 -10   30.54   25.48
  -7  -2 -10    9.05   13.39
  -7   2  10   27.76   39.82
  -7   2 -11   68.99   31.04
   7  -2 -11  111.67   51.46
   7   2  11  122.01   31.68
  -7  -2  11  117.14   40.85
  -7  -2 -11  114.33   30.92
  -7   2  11   63.14   37.69
   7  -2  11  130.38   41.68
  -7   2 -12  567.84  103.57
   7  -2 -12  527.90  103.68
   7   2  12  554.91   93.22
  -7  -2  12  670.91  120.38
   7   2 -12  765.99  130.80
  -7  -2 -12  483.03   84.51
  -7   2  12  686.50  120.76
   7  -2  12  512.31   96.64
  -7   2 -13   72.34   31.07
   7  -2 -13   53.32   28.41
   7   2  13   67.01   23.92
  -7  -2  13  136.65   43.32
   7   2 -13  234.59   56.71
  -7  -2 -13   80.14   27.38
  -7   2  13   79.72   31.91
   7  -2  13   96.53   35.75
   7   2  14   51.69   20.84
  -7  -2  14   44.65   22.67
  -7   2  14   58.80   28.41
   7  -2  14   62.79   26.32
   7   2  15    7.53   12.40
  -7  -2  15   22.21   17.65
  -7   2  15   19.93   21.30
   7  -2  15    8.71   13.73
   7   2  16   54.73   22.44
  -7  -2  16   65.42   25.41
  -7   2  16   96.15   34.12
   7  -2  16   96.34   32.06
   8  -2  -5  313.81   83.79
  -8   2   5  309.40   88.09
   8  -2  -6   19.17   38.30
  -8   2   6   48.38   47.54
   8  -2  -7  184.27   61.12
  -8   2   7  121.06   51.31
   8  -2  -8  103.87   43.78
   8   2   8   84.40   35.37
  -8  -2   8   79.34   50.89
   8   2  -8   87.90   50.13
  -8  -2  -8  113.00   38.00
  -8   2   8  112.96   43.55
   8  -2  -9   22.44   28.60
   8   2   9   38.00   24.38
  -8  -2   9   28.87   42.14
   8   2  -9   33.70   42.52
  -8  -2  -9   70.21   31.07
  -8   2   9    5.44   29.06
   8  -2 -10  240.41   66.25
   8   2  10  208.58   51.65
  -8  -2  10  154.49   48.57
   8   2 -10  218.58   60.78
  -8  -2 -10  169.63   45.87
  -8   2  10  195.57   66.60
   8  -2 -11   80.40   47.54
   8   2  11   37.46   21.83
  -8  -2  11   29.02   25.90
   8   2 -11   35.79   25.18
  -8  -2 -11   45.68   22.90
  -8   2  11   28.91   43.36
  -8   2 -12   24.15   25.52
   8  -2 -12   53.25   44.77
   8   2  12   47.47   21.91
  -8  -2  12  109.19   41.30
   8   2 -12   55.19   32.56
  -8  -2 -12   43.24   22.17
  -8   2  12   13.69   40.32
   8  -2  12   25.52   22.21
   8   2  13   28.18   15.37
  -8  -2  13   26.17   23.58
  -8   2  13   41.38   30.35
   8  -2  13   55.38   28.75
   8   2  14  108.13   28.60
  -8  -2  14   64.54   27.69
  -8   2  14   81.54   34.04
   8  -2  14   62.53   29.86
   8   2  15   15.71   12.55
  -8  -2  15    7.57   14.07
  -8   2  15    7.49   19.36
   8  -2  15   39.74   23.89
   9  -2  -6   56.52   46.21
  -9   2   6   70.36   51.35
   9  -2  -7   18.14   37.77
  -9   2   7   28.14   41.53
   9  -2  -8  101.89   47.88
  -9   2   8   70.89   39.21
   9  -2  -9  418.37   87.71
  -9  -2   9  370.48   94.70
   9   2  -9  355.57   88.66
  -9  -2  -9  162.33   46.40
  -9   2   9  308.60   71.12
   9  -2 -10   75.53   38.26
   9   2  10   44.27   25.06
  -9  -2  10   75.76   41.95
   9   2 -10   94.59   45.64
  -9  -2 -10   27.88   23.35
  -9   2  10   55.76   32.25
   9  -2 -11   93.79   48.49
   9   2  11  139.54   43.32
  -9  -2  11  141.94   50.01
  -9  -2 -11  155.52   47.05
  -9   2  11  121.52   52.03
   9   2  12   55.60   26.28
  -9  -2  12   17.88   25.75
  -9   2  12   32.25   31.61
   9   2  13   14.60   14.22
  -9  -2  13    3.61   21.37
  -9   2  13   64.16   37.92
   9  -2  13    6.05   16.13
   9   2  14    5.93   12.17
  -9  -2  14   29.40   24.68
  -9   2  14   24.53   26.36
   9  -2  14   33.70   24.65
 -10   2   6   33.51   38.83
  10  -2  -7  253.26   77.21
 -10   2   7  199.03   70.86
  10  -2  -8    7.57   31.04
 -10   2   8   22.40   32.63
  10  -2  -9   23.01   31.45
 -10  -2   9   43.59   38.76
 -10   2   9   11.22   26.59
 -10  -2  10    8.71   29.74
 -10  -2 -10   12.28   19.85
 -10   2  10   17.65   26.74
  10   2  11   -3.77   12.67
 -10  -2  11    3.00   26.05
 -10   2  11   -1.06   22.36
  10   2  12   25.63   19.17
 -10  -2  12   14.49   24.61
 -10   2  12   45.53   33.17
  10   2  13   10.31   14.72
 -10  -2  13   12.74   21.11
 -10   2  13   24.57   27.50
 -11   2   7   14.22   32.21
 -11   2   8   19.85   28.72
 -11   2   9  515.35  100.07
 -11  -2  10   17.19   31.91
 -11   2  10   31.00   29.32
 -11  -2  11   23.85   31.91
 -11   2  11   29.06   27.16
  11   2  12   39.02   21.64
 -12   2   8   27.12   28.98
 -12   2   9   31.00   30.58
 -12   2  10    5.71   20.12
 -13   2   8    1.14   20.61
   0   3   0    5.36    8.37
   0  -3   0    1.67    8.82
   0   3  -1   32.56    7.42
   0  -3   1   49.22    9.74
   0   3  -2   44.35    7.57
   0   3   2   33.96   11.60
   0  -3  -3    0.84    9.55
   0   3   3    4.60    8.94
   0  -3   3   24.23    5.82
   0  -3  -4    7.04   12.28
   0  -3   4   31.53    7.83
   0   3  -5    8.90    6.54
   0  -3  -5   -3.92   11.22
   0   3   5   -2.21   10.27
   0  -3   5   24.23    8.60
   0   3  -6    2.09    7.80
   0  -3  -6   -6.81   10.35
   0   3   6   -3.04    9.85
   0  -3   6   20.77    9.96
   0   3  -7    5.93    8.67
   0  -3  -7   -0.61   13.69
   0   3   7    1.71   11.87
   0  -3   7    9.09   10.27
   0   3  -8    3.80    9.58
   0  -3  -8    5.71   14.19
   0   3   8    3.46   13.39
   0  -3   8   11.75   11.60
   0   3  -9    0.19    9.81
   0  -3  -9    2.78   13.73
   0   3   9   -1.56   11.83
   0  -3   9    3.50   10.12
   0   3 -10    6.88   10.15
   0  -3 -10    0.65   12.55
   0   3  10   -2.13   12.36
   0  -3  10    7.91   10.00
   0   3 -11   -2.17    8.90
   0  -3 -11    1.67   13.05
   0   3  11   -2.70   11.64
   0  -3  11    4.64    9.66
   0   3 -12   -1.67   10.27
   0  -3 -12   -8.29   13.24
   0   3  12    1.52   14.26
   0  -3  12   -0.91    8.75
   0   3 -13    7.04   10.95
   0  -3 -13   -6.20   13.24
   0   3  13   -3.00   12.55
   0  -3  13    1.60    9.66
   0   3 -14   -3.38    9.36
   0  -3 -14    0.19   11.79
   0   3  14   -0.61   10.69
   0  -3  14    1.52    9.09
   0   3 -15    2.62   11.14
   0  -3 -15   -0.95   10.76
   0   3  15    5.02   11.90
   0  -3  15    4.03   10.15
   0   3 -16    0.42   10.80
   0  -3 -16   -1.64   11.33
   0   3  16   -1.90   10.76
   0  -3  16    2.32    9.89
   0   3 -17    5.67   12.21
   0   3  17   -2.97   10.88
   0  -3  17    1.33    9.85
   0   3  18    2.17   11.14
   0  -3  18   -0.30    9.17
   0  -3  19    1.03    9.77
   1   3   0   55.19   11.87
   1  -3   0   63.97   15.14
  -1   3  -1 1732.42  246.42
   1  -3  -1 2099.07  297.23
   1   3   1 2039.35  288.67
  -1  -3   1 1754.48  247.98
   1   3  -1 2257.67  318.34
  -1  -3  -1 1801.27  255.55
  -1   3   1 1923.73  272.66
   1  -3   1 1721.78  245.35
   1  -3  -2  150.35   27.42
   1   3   2  165.71   28.41
  -1  -3  -2  187.89   31.30
  -1   3   2  103.49   21.30
   1  -3  -3 1148.61  166.66
   1   3   3 1307.59  188.27
  -1  -3  -3 1242.17  179.02
  -1   3   3 1225.82  177.62
  -1   3  -4 2294.56  326.56
   1  -3  -4 2806.49  399.35
   1   3   4 1926.40  275.63
  -1  -3   4 2570.68  361.81
   1   3  -4 2051.53  289.17
  -1  -3  -4 2779.49  394.79
  -1   3   4 2922.87  415.33
   1  -3   4 2174.75  310.28
  -1   3  -5  557.57   83.10
   1  -3  -5  624.51   95.20
   1   3   5  865.26  128.10
  -1  -3   5  588.00   85.96
   1   3  -5  548.82   80.36
  -1  -3  -5  513.45   79.76
  -1   3   5  577.35   88.09
   1  -3   5  596.75   89.53
  -1   3  -6  168.34   29.44
   1  -3  -6  186.74   35.52
   1   3   6  180.24   34.34
  -1  -3   6  322.94   49.94
   1   3  -6  202.03   33.05
  -1  -3  -6  224.51   41.15
  -1   3   6  175.45   33.51
   1  -3   6  296.93   47.47
  -1   3  -7   87.40   19.17
   1  -3  -7   77.32   21.41
   1   3   7   45.03   16.70
  -1  -3   7   59.33   14.83
   1   3  -7   48.11   13.43
  -1  -3  -7   64.47   19.78
  -1   3   7   69.37   19.85
   1  -3   7   63.86   16.35
  -1   3  -8 1605.77  230.94
   1  -3  -8 1713.03  250.53
   1   3   8 1375.67  202.07
  -1  -3   8 1634.68  235.05
   1   3  -8 1759.81  252.50
  -1  -3  -8 1412.56  207.59
  -1   3   8 1617.94  236.83
   1  -3   8 1330.41  192.34
  -1   3  -9  492.53   76.41
   1  -3  -9  724.54  113.42
   1   3   9  672.05  104.44
  -1  -3   9  523.34   80.90
   1   3  -9  835.22  124.98
  -1  -3  -9  747.36  115.32
  -1   3   9  825.71  126.77
   1  -3   9  848.53  125.70
  -1   3 -10  145.06   28.98
   1   3  10  124.67   29.17
  -1  -3  10  175.87   33.93
  -1  -3 -10  118.55   28.30
  -1   3 -11   36.78   14.41
   1   3  11   25.67   14.64
  -1  -3  11   26.59   13.27
   1   3 -11   95.54   24.49
  -1  -3 -11   28.41   15.67
   1  -3  11   23.05   11.90
  -1   3 -12   51.65   16.92
   1  -3 -12   42.83   20.54
   1   3  12   56.21   19.93
  -1  -3  12   31.91   15.90
   1   3 -12   18.03   13.46
  -1  -3 -12   58.95   20.39
  -1   3  12   51.38   21.45
   1  -3  12  134.56   29.32
  -1   3 -13  351.28   60.40
   1  -3 -13  401.25   72.23
   1   3  13  365.54   65.84
  -1  -3  13  486.45   79.76
   1   3 -13  294.38   53.97
  -1  -3 -13  346.87   63.25
  -1   3  13  500.14   86.15
   1  -3  13  756.11  117.22
  -1   3 -14   35.03   16.05
   1  -3 -14   46.17   21.64
   1   3  14   27.54   16.05
  -1  -3  14   25.25   14.45
   1   3 -14   60.44   21.45
  -1  -3 -14   51.69   20.96
  -1   3  14   40.70   18.64
  -1   3 -15    4.94   11.22
   1  -3 -15   13.96   14.72
   1   3  15   74.28   24.91
  -1  -3  15   10.57   11.26
   1   3 -15    8.86   11.68
  -1  -3 -15   45.34   19.36
  -1   3  15   14.91   13.39
   1  -3  15   27.57   14.49
  -1   3 -16   27.46   16.51
   1  -3 -16   33.62   19.51
   1   3  16  102.80   30.39
  -1  -3  16   38.07   17.08
   1   3 -16   37.73   18.07
  -1  -3 -16   44.92   21.26
  -1   3  16   35.94   18.29
   1  -3  16   48.80   18.79
  -1   3 -17   61.61   25.33
   1   3  17  134.49   34.72
  -1  -3  17  158.07   36.70
   1   3 -17  162.40   40.89
  -1   3  17  140.08   35.94
   1  -3  17  185.34   40.43
   1   3  18   17.15   14.19
  -1  -3  18    9.39   12.09
  -1   3  18    8.63   12.78
   1  -3  18   14.11   12.21
  -1  -3  19   82.68   27.76
   1  -3  19   68.65   24.19
  -2   3   0  165.26   34.27
   2  -3   0  150.69   33.74
   2  -3  -1 3035.45  433.96
   2   3   1 2482.83  352.27
  -2  -3  -1 2089.56  297.12
  -2   3   1 1848.43  268.10
   2  -3  -2  194.73   35.52
   2   3   2  261.71   43.47
  -2  -3  -2  275.89   44.77
   2  -3  -3   43.43   16.39
   2   3   3   82.23   19.09
  -2  -3  -3   53.25   15.14
  -2   3   3   54.73   17.23
   2  -3  -4   76.56   20.73
   2   3   4   64.39   17.57
  -2  -3   4  127.37   29.55
   2   3  -4  118.40   28.18
  -2  -3  -4  101.17   22.82
  -2   3   4   79.95   20.80
   2  -3  -5 2278.21  327.73
   2   3   5 2111.62  302.44
  -2  -3   5 2579.43  366.76
   2   3  -5 2687.45  381.48
  -2  -3  -5 1899.77  273.88
  -2   3   5 2328.41  334.43
  -2   3  -6   73.25   21.79
   2  -3  -6   63.55   20.54
   2   3   6   91.39   22.21
  -2  -3   6   54.20   15.63
   2   3  -6  134.37   25.67
  -2  -3  -6  148.25   30.58
  -2   3   6   63.71   19.40
   2  -3   6  142.85   34.31
  -2   3  -7 4967.17  702.86
   2  -3  -7 5126.91  726.82
   2   3   7 5632.76  796.42
  -2  -3   7 5921.81  834.07
   2   3  -7 5442.59  766.75
  -2  -3  -7 5279.05  747.36
  -2   3   7 5229.60  740.51
   2  -3   7 3351.89  478.08
  -2   3  -8  735.95  111.82
   2  -3  -8  673.57  102.39
   2   3   8  724.54  111.10
  -2  -3   8  867.92  128.48
   2   3  -8  785.01  117.03
  -2  -3  -8  777.02  118.93
  -2   3   8  842.06  128.29
   2  -3   8  658.74  100.41
  -2   3  -9  291.03   50.01
   2  -3  -9  474.28   78.01
   2   3   9  324.69   55.91
  -2  -3   9  402.39   64.43
   2   3  -9  442.71   70.40
  -2  -3  -9  342.87   58.88
  -2   3   9  485.69   79.68
   2  -3   9  290.73   52.49
  -2   3 -10  216.18   40.05
   2  -3 -10  157.88   35.94
   2   3  10  246.23   45.56
  -2  -3  10  193.29   37.04
   2   3 -10  227.21   41.49
  -2  -3 -10  270.42   48.91
  -2   3  10  158.22   36.17
   2  -3  10  182.37   34.84
  -2   3 -11  101.47   25.06
   2  -3 -11  183.66   40.51
   2   3  11   99.69   26.59
  -2  -3  11  144.57   31.34
   2   3 -11  135.36   27.46
  -2  -3 -11  117.87   29.51
  -2   3  11  161.15   37.73
   2  -3  11  150.27   31.34
  -2   3 -12  420.27   70.10
   2  -3 -12  504.70   86.15
   2   3  12  371.78   65.87
  -2  -3  12  334.96   58.80
   2   3 -12  415.33   69.75
  -2  -3 -12  476.18   79.68
  -2   3  12  553.01   92.76
   2  -3  12  329.52   56.67
  -2   3 -13   58.53   19.82
   2  -3 -13   44.23   21.07
  -2  -3  13   39.90   17.12
   2   3 -13   35.83   17.57
  -2  -3 -13  152.67   35.79
  -2   3  13   68.50   24.15
   2  -3  13  122.09   29.02
  -2   3 -14   42.18   17.72
   2  -3 -14    8.18   14.41
   2   3  14  103.34   28.56
  -2  -3  14   10.99   11.75
   2   3 -14   13.31   14.34
  -2   3  14   23.28   16.51
   2  -3  14   51.95   18.52
  -2   3 -15  230.79   47.54
   2  -3 -15  183.93   44.31
   2   3  15  250.83   51.04
  -2  -3  15  201.35   42.75
   2   3 -15  227.90   48.26
  -2  -3 -15  398.97   72.57
  -2   3  15  206.22   46.59
   2  -3  15  186.97   39.48
  -2   3 -16   54.88   21.56
   2  -3 -16   28.49   22.02
   2   3  16   37.58   17.76
  -2  -3  16   38.68   18.14
   2   3 -16   58.95   23.69
  -2  -3 -16   30.46   18.37
  -2   3  16   37.58   19.66
   2  -3  16   45.37   18.75
   2   3  17   65.91   22.90
  -2  -3  17   46.63   20.42
  -2   3  17   62.98   25.03
   2  -3  17  154.15   36.25
   2   3  18    6.81   10.54
  -2  -3  18   30.46   16.92
  -2   3  18   16.85   15.18
   2  -3  18   23.50   15.02
  -2  -3  19   30.92   17.76
   2  -3  19   52.41   21.53
  -3   3   0   16.66   21.98
   3  -3  -1  358.69   64.50
   3   3   1  248.43   46.06
  -3  -3  -1  294.99   51.76
  -3   3   1  289.05   53.93
   3  -3  -2  856.13  132.81
  -3   3   2  741.65  117.64
   3  -3  -3  218.08   50.89
   3   3   3  233.34   41.91
  -3  -3  -3  169.90   33.39
  -3   3   3  145.86   43.85
   3  -3  -4  241.28   44.92
   3   3   4  399.73   64.16
  -3  -3  -4  390.22   62.57
  -3   3   4  230.86   42.56
   3  -3  -5 1291.62  191.31
   3   3   5 1392.79  202.98
  -3  -3   5 1549.10  228.58
   3   3  -5 1237.23  184.96
  -3  -3  -5 1491.67  216.75
  -3   3   5 1387.84  204.13
   3  -3  -6  101.89   27.57
   3   3   6  216.87   39.97
  -3  -3   6  166.81   37.96
   3   3  -6  176.82   37.46
  -3  -3  -6  272.59   48.49
  -3   3   6  134.07   30.69
  -3   3  -7  374.25   67.40
   3  -3  -7  396.31   66.56
   3   3   7  355.96   59.37
  -3  -3   7  445.75   72.53
  -3  -3  -7  346.03   59.26
  -3   3   7  369.91   62.95
   3  -3   7  416.47   73.78
  -3   3  -8   32.52   17.95
   3  -3  -8   14.34   15.90
   3   3   8   66.48   19.17
  -3  -3   8   49.94   16.73
  -3  -3  -8   83.48   22.55
  -3   3   8   13.12   13.69
   3  -3   8   24.19   17.50
  -3   3  -9  677.38  105.96
   3  -3  -9  304.76   55.60
   3   3   9  295.03   51.84
  -3  -3   9  273.35   48.11
   3   3  -9  328.65   56.06
  -3  -3  -9  276.69   50.09
  -3   3   9  296.70   54.54
   3  -3   9  212.45   41.30
  -3   3 -10  401.63   67.81
   3  -3 -10  399.35   69.68
   3   3  10  344.77   59.83
  -3  -3  10  493.29   78.58
   3   3 -10  459.82   74.28
  -3  -3 -10  358.16   62.76
  -3   3  10  329.98   60.17
   3  -3  10  471.23   76.83
  -3   3 -11 1236.09  184.54
   3  -3 -11 1197.67  181.69
   3   3  11 1186.64  179.52
  -3  -3  11  940.19  142.32
   3   3 -11 1121.23  167.80
  -3  -3 -11 1300.74  194.81
  -3   3  11 1195.39  182.52
   3  -3  11 1099.17  165.29
  -3   3 -12  999.14  151.49
   3  -3 -12  899.87  141.71
   3   3  12  680.42  109.12
  -3  -3  12 1215.55  182.26
   3   3 -12 1130.74  170.58
  -3  -3 -12  714.27  114.06
  -3   3  12  863.74  134.41
   3  -3  12  922.31  144.53
   3  -3 -13  160.62   36.59
   3   3  13  123.15   31.57
  -3  -3  13   82.00   25.67
   3   3 -13   57.39   21.87
  -3  -3 -13  181.19   41.15
  -3   3  13  154.87   40.32
  -3   3 -14   14.76   14.30
   3  -3 -14   98.62   30.43
   3   3  14   24.61   15.48
  -3  -3  14   41.68   20.27
  -3  -3 -14   22.40   16.35
   3  -3  14    4.49   11.14
  -3   3 -15   21.45   15.25
   3  -3 -15   12.51   14.64
   3   3  15   12.89   13.27
  -3  -3  15   17.23   14.41
   3   3 -15   42.64   20.08
  -3  -3 -15   19.28   16.01
  -3   3  15   14.26   15.59
   3  -3  15  144.79   33.89
  -3   3 -16  209.60   45.72
   3   3  16  248.13   51.08
  -3  -3  16  273.54   54.46
  -3   3  16  290.84   59.56
   3  -3  16  357.70   64.39
   3   3  17  164.04   38.91
  -3  -3  17  291.07   58.53
  -3   3  17  267.79   57.58
   3  -3  17  223.48   45.37
   3   3  18   49.29   21.56
  -3  -3  18   30.50   17.19
  -3   3  18  102.77   32.86
   3  -3  18   40.85   17.69
  -3  -3  19  139.39   37.58
   3  -3  19  138.18   37.50
   4  -3  -1   95.50   39.06
  -4   3   1   51.95   29.67
   4  -3  -2  154.19   43.85
  -4   3   2  253.30   54.69
   4  -3  -3  297.42   59.48
   4   3   3  268.67   53.17
  -4  -3  -3  390.22   69.11
  -4   3   3  476.56   82.23
   4  -3  -4  618.42  106.68
   4   3   4  810.11  123.91
  -4  -3  -4  809.35  124.22
   4  -3  -5   59.48   33.47
  -4   3   5   48.38   31.42
   4  -3  -6  364.55   64.96
   4   3   6  527.14   84.74
  -4  -3   6  501.28   89.91
   4   3  -6  456.40   83.10
  -4  -3  -6  468.19   76.94
  -4   3   6  505.08   83.26
   4  -3  -7  645.43  103.72
   4   3   7  373.22   63.52
  -4  -3   7  671.67  109.08
   4   3  -7  527.52   87.78
  -4  -3  -7  372.54   63.59
  -4   3   7  590.66   95.92
  -4   3  -8  987.73  157.31
   4  -3  -8  964.53  149.13
   4   3   8  748.88  116.00
  -4  -3   8  801.37  124.14
   4   3  -8  998.76  151.72
  -4  -3  -8  748.50  116.12
  -4   3   8  891.88  137.80
   4  -3   8  702.86  117.30
   4  -3  -9   38.53   18.75
   4   3   9   85.69   23.69
  -4  -3   9  160.73   35.94
  -4  -3  -9   70.25   21.87
  -4   3   9   40.77   18.26
   4  -3   9   74.93   29.97
  -4   3 -10   19.36   13.81
   4  -3 -10   46.78   20.16
   4   3  10   17.08   13.96
  -4  -3  10   24.23   15.71
   4   3 -10   81.09   23.58
  -4  -3 -10   22.67   15.40
  -4   3  10   37.35   20.23
   4  -3  10   24.34   15.48
  -4   3 -11  151.49   35.07
   4   3  11  163.32   36.97
  -4  -3  11  146.24   34.76
   4   3 -11  150.35   33.62
  -4  -3 -11  159.32   36.78
   4  -3  11  317.73   57.66
  -4   3 -12   41.46   18.83
   4  -3 -12   71.92   26.28
   4   3  12   87.71   26.74
  -4  -3  12  110.22   28.87
   4   3 -12   46.21   19.97
  -4  -3 -12  120.68   31.80
  -4   3  12   86.15   28.87
   4  -3  12   52.11   20.46
   4  -3 -13  115.28   33.47
   4   3  13  140.15   33.77
  -4  -3  13   65.34   22.02
   4   3 -13   70.40   23.35
  -4  -3 -13  157.19   37.35
  -4   3  13  119.01   34.84
   4  -3  13   69.22   22.93
  -4   3 -14  203.48   45.75
   4  -3 -14  142.09   39.17
   4   3  14   95.65   27.00
  -4  -3  14  155.86   35.87
   4   3 -14   96.83   28.11
  -4  -3 -14  155.86   38.03
  -4   3  14  129.28   36.17
   4  -3  14  109.57   29.74
  -4   3 -15  480.36   83.33
   4  -3 -15 1110.20  174.65
   4   3  15  586.10   98.73
  -4  -3  15  485.69   84.32
   4   3 -15  485.69   85.39
  -4  -3 -15  489.11   86.94
  -4   3  15  689.93  115.32
   4  -3  15  732.52  121.14
   4   3  16   59.45   22.21
  -4  -3  16   81.92   27.61
   4   3 -16  125.97   37.35
  -4   3  16   37.69   18.41
   4  -3  16   42.33   18.18
   4   3  17  101.70   29.40
  -4   3  17   86.83   30.01
   4  -3  17   62.45   21.60
   4   3  18   18.37   15.67
  -4  -3  18   25.06   17.91
  -4   3  18    2.81   11.83
   4  -3  18   11.79   11.79
  -4  -3  19   28.22   24.00
   5  -3  -2  408.48   80.48
  -5   3   2  518.02   94.40
   5  -3  -3 1529.71  234.97
  -5   3   3 1184.74  185.95
   5  -3  -4  297.23   63.02
   5   3   4  275.78   54.84
  -5  -3  -4  278.75   55.22
  -5   3   4  334.50   68.88
   5  -3  -5  436.24   83.03
   5   3   5  508.13   87.02
  -5  -3  -5  426.36   74.74
  -5   3   5  705.52  122.09
   5   3   6  468.95   77.63
  -5  -3   6  460.97   87.40
  -5  -3  -6  530.95   86.83
  -5   3   6  240.90   61.61
   5   3   7  306.02   52.75
  -5  -3  -7  275.17   49.25
   5  -3  -8   51.54   26.13
   5   3   8   53.51   18.71
  -5  -3   8   24.49   23.62
   5   3  -8    9.96   19.85
  -5  -3  -8   67.70   21.56
  -5   3   8   29.89   20.58
  -5   3  -9  864.12  141.83
   5  -3  -9  775.12  125.24
   5   3   9  903.29  139.81
  -5  -3   9 1283.25  197.20
   5   3  -9  906.72  142.28
  -5  -3  -9  909.00  140.04
  -5   3   9  627.17  105.62
   5  -3   9  631.74  110.37
   5  -3 -10  190.78   46.40
   5   3  10  137.57   33.62
  -5  -3  10  130.76   37.96
   5   3 -10  327.09   62.53
  -5  -3 -10  125.78   31.91
  -5   3  10  203.06   47.16
   5  -3  10  165.45   46.48
  -5   3 -11 2002.84  296.51
   5  -3 -11 2528.47  371.66
   5   3  11 1961.01  289.51
  -5  -3  11 1892.93  279.58
   5   3 -11 2284.29  333.40
  -5   3  11 2473.70  363.33
   5  -3  11 2164.10  321.84
  -5   3 -12  150.16   36.70
   5  -3 -12  234.59   50.74
   5   3  12  271.64   53.02
  -5  -3  12  147.76   36.97
   5   3 -12  180.89   40.01
  -5  -3 -12  271.64   53.74
  -5   3  12  218.05   47.20
   5  -3  12  165.71   39.44
   5  -3 -13   24.11   17.50
   5   3  13   11.60   12.13
  -5  -3  13   31.38   20.01
   5   3 -13   21.60   17.46
  -5  -3 -13   17.27   15.02
  -5   3  13   28.83   18.37
   5  -3  13   69.83   25.56
  -5   3 -14   12.44   14.91
   5  -3 -14   73.48   28.37
   5   3  14   34.42   17.15
  -5  -3  14   30.16   18.37
   5   3 -14   31.76   19.70
  -5  -3 -14   21.53   15.94
  -5   3  14   59.67   24.72
   5  -3  14  124.79   33.36
  -5   3 -15   14.53   16.92
   5   3  15   62.37   22.67
  -5  -3  15   32.67   17.99
   5   3 -15  161.91   40.89
  -5  -3 -15   65.19   29.82
  -5   3  15   48.95   22.78
   5  -3  15   30.77   17.72
   5   3  16  190.62   42.37
  -5  -3  16  145.10   36.82
  -5   3  16  217.36   50.93
   5  -3  16  206.37   45.45
   5   3  17   44.00   18.37
  -5  -3  17   93.68   28.72
  -5   3  17   32.86   20.01
   5  -3  17   39.10   18.67
  -5  -3  18   23.01   16.89
   5  -3  18   24.91   18.26
   6  -3  -3  102.35   41.65
  -6   3   3   94.59   42.18
   6  -3  -4  214.93   57.73
  -6   3   4  161.83   50.55
   6  -3  -5  701.72  119.73
   6   3   5  713.89  118.82
  -6  -3  -5  567.46   99.34
  -6   3   5 1005.61  162.97
   6  -3  -6  321.69   68.08
   6   3   6  269.58   58.95
  -6   3   6  286.20   67.81
   6  -3  -7  239.61   62.68
   6   3   7  141.07   35.22
  -6  -3   7  101.44   45.41
   6   3  -7  136.58   46.74
  -6  -3  -7  114.37   29.70
  -6   3   7  266.99   72.34
   6  -3  -8  306.93   78.77
   6   3   8  210.59   41.53
  -6  -3   8  358.35   87.25
   6   3  -8  258.67   69.45
  -6  -3  -8  202.87   41.04
  -6   3   8  325.11   84.13
   6  -3  -9   66.06   40.13
   6   3   9  177.31   36.74
  -6  -3   9  190.85   54.05
   6   3  -9  136.35   43.55
  -6  -3  -9  169.33   36.21
  -6   3   9  169.17   50.39
  -6   3 -10  199.75   50.55
   6  -3 -10  251.17   57.35
   6   3  10  218.16   44.12
  -6  -3  10  464.01   87.44
   6   3 -10  277.19   59.37
  -6  -3 -10  215.50   44.61
  -6   3  10  211.54   50.55
  -6   3 -11   92.84   34.46
   6  -3 -11  200.06   49.37
   6   3  11  109.23   30.05
  -6  -3  11  260.57   57.54
  -6  -3 -11  123.30   32.33
  -6   3  11  178.83   46.13
   6  -3  11  112.58   37.96
  -6   3 -12   24.95   20.54
   6  -3 -12   25.67   23.69
   6   3  12   38.83   19.17
  -6  -3  12   84.21   35.07
   6   3 -12   53.59   28.56
  -6  -3 -12   34.34   18.52
  -6   3  12   26.28   22.48
   6  -3  12   51.12   28.07
  -6   3 -13   18.18   18.45
   6  -3 -13   13.81   18.56
   6   3  13   23.35   16.89
  -6  -3  13   41.30   22.82
   6   3 -13   18.71   19.44
  -6  -3 -13   11.68   14.34
  -6   3  13   11.22   16.62
   6  -3  13   10.73   16.13
  -6   3 -14    3.96   14.95
   6  -3 -14    7.45   19.21
   6   3  14   43.97   20.61
  -6  -3  14   10.88   16.62
   6   3 -14   10.00   16.77
  -6  -3 -14   18.14   15.71
  -6   3  14   17.53   18.10
   6  -3  14   14.03   16.24
   6   3  15  182.33   42.26
  -6  -3  15  216.49   49.06
  -6   3  15  130.11   36.55
   6  -3  15  170.88   39.71
   6   3  16  143.46   35.03
  -6  -3  16  220.48   49.10
  -6   3  16  207.59   48.53
   6  -3  16  155.98   39.63
   6   3  17   18.18   14.15
  -6  -3  17   23.31   16.81
  -6   3  17   10.04   13.46
   6  -3  17    3.23   11.30
  -7   3   3  117.49   49.03
   7  -3  -5   95.24   42.98
  -7   3   5  103.91   45.64
   7  -3  -6   -8.82   28.56
   7   3   6   17.91   19.09
  -7  -3  -6    4.22   17.84
  -7   3   6   -0.53   29.32
   7  -3  -7  211.69   60.66
   7   3   7  187.66   48.42
  -7  -3  -7  172.33   47.39
  -7   3   7  204.05   59.75
   7  -3  -8   13.84   32.94
   7   3   8    9.43   20.65
  -7  -3   8   46.36   46.02
   7   3  -8  118.21   52.22
  -7  -3  -8   30.20   21.83
  -7   3   8   17.00   38.53
   7  -3  -9   73.59   49.06
   7   3   9   70.89   25.18
  -7  -3   9  236.34   71.73
   7   3  -9   55.76   41.57
  -7  -3  -9   50.28   19.89
  -7   3   9   31.68   42.86
   7  -3 -10   53.93   43.93
   7   3  10  103.53   28.75
  -7  -3  10  117.07   42.29
   7   3 -10   93.07   37.12
  -7  -3 -10  129.05   32.59
  -7   3  10  117.90   45.15
  -7   3 -11  158.26   45.15
   7  -3 -11  291.45   75.42
   7   3  11   92.16   27.16
   7   3 -11  232.57   52.60
  -7  -3 -11  100.18   29.82
  -7   3 -12   12.59   19.97
   7  -3 -12   13.31   24.65
   7   3  12   14.68   13.43
  -7  -3  12   17.15   25.03
   7   3 -12    6.66   21.03
  -7  -3 -12   20.61   16.66
  -7   3  12    7.99   20.73
   7  -3  12   89.49   35.07
  -7   3 -13  155.67   50.01
   7  -3 -13  302.40   67.32
   7   3  13  294.84   58.84
  -7  -3  13  241.44   56.02
   7   3 -13  234.51   56.14
  -7  -3 -13  286.35   58.72
  -7   3  13  274.56   60.70
   7  -3  13  316.40   70.48
   7   3  14   64.35   23.89
  -7  -3  14   53.09   21.41
  -7   3  14   43.85   24.46
   7  -3  14   54.69   26.81
   7   3  15    4.41   11.79
  -7  -3  15   21.56   17.53
  -7   3  15    5.93   15.40
   7  -3  15    3.27   13.54
   7   3  16   32.44   17.84
  -7  -3  16   15.48   15.82
  -7   3  16   11.26   16.24
   7  -3  16   17.57   15.71
  -7  -3  17   13.62   19.09
   8  -3  -4   47.62   41.87
  -8   3   4   48.45   44.27
   8  -3  -5  170.28   61.73
  -8   3   5  125.66   58.46
   8  -3  -6   35.98   39.82
  -8   3   6   45.53   41.72
   8  -3  -7  320.20   75.95
  -8  -3  -7  215.31   53.36
  -8   3   7  412.28   87.90
   8  -3  -8  121.75   45.37
   8   3   8  123.95   38.57
  -8  -3  -8  143.84   43.47
  -8   3   8  112.81   44.54
   8  -3  -9   43.97   32.52
   8   3   9   48.15   27.46
  -8  -3   9   85.46   49.90
   8   3  -9   22.59   33.93
  -8  -3  -9   32.25   24.00
  -8   3   9   39.52   39.10
   8  -3 -10   35.18   41.00
   8   3  10   13.81   16.81
  -8  -3  10   39.82   39.25
   8   3 -10   31.15   34.99
  -8  -3 -10   10.23   16.73
  -8   3  10   23.85   45.91
   8  -3 -11   57.39   49.63
   8   3  11   24.61   18.10
  -8  -3  11   13.24   27.04
   8   3 -11   34.99   28.14
  -8  -3 -11   38.07   20.96
  -8   3  11   57.51   51.31
   8  -3 -12    8.52   34.23
   8   3  12    8.33   13.24
  -8  -3  12    9.01   22.82
   8   3 -12   16.39   22.82
  -8  -3 -12    5.78   13.39
  -8   3  12   14.57   27.19
   8   3  13   27.04   15.33
  -8  -3  13   38.79   25.63
  -8   3  13   55.99   27.95
   8  -3  13   21.03   19.82
   8   3  14    3.80    9.32
  -8  -3  14   -2.74   17.65
  -8   3  14    7.15   16.58
   8  -3  14    3.42   15.52
   8   3  15  117.37   32.86
  -8  -3  15  117.64   35.75
  -8   3  15  151.30   42.22
   8  -3  15  122.47   38.57
  -8  -3  16    2.28   14.91
   9  -3  -5  105.20   54.27
  -9   3   5   82.84   52.37
   9  -3  -6  111.40   55.72
  -9   3   6  123.11   58.42
   9  -3  -7   37.31   37.65
  -9   3   7   30.08   34.53
   9  -3  -8   58.08   35.68
  -9  -3  -8   15.37   20.50
  -9   3   8   35.52   28.75
   9  -3  -9   21.15   24.76
   9   3   9   27.84   21.26
  -9  -3   9    6.69   30.43
  -9  -3  -9   39.17   24.84
  -9   3   9   14.22   24.91
   9  -3 -10   93.68   42.56
   9   3  10   15.14   20.12
  -9  -3  10   74.81   43.32
   9   3 -10   42.83   36.21
  -9  -3 -10    7.34   20.39
  -9   3  10   95.16   45.68
   9  -3 -11  117.45   59.52
   9   3  11   83.48   33.20
  -9  -3  11  123.34   48.23
  -9  -3 -11   84.70   31.87
  -9   3  11  152.17   55.91
   9   3  12   25.37   17.53
  -9  -3  12   33.32   28.98
   9   3  13   39.94   19.97
  -9  -3  13   66.67   32.52
  -9   3  13   40.77   37.92
   9   3  14   26.36   16.05
  -9   3  14   31.34   24.53
   9  -3  14    9.01   18.94
  10  -3  -6  102.96   50.32
 -10   3   6   48.42   41.38
  10  -3  -7  103.76   49.44
 -10   3   7  108.47   50.43
  10  -3  -8  126.84   51.42
 -10   3   8  121.48   50.51
  10  -3  -9   33.05   34.04
 -10  -3  -9   56.14   28.64
 -10   3   9   20.92   27.38
  10   3  10    6.58   15.18
 -10  -3  10   13.24   27.08
 -10  -3 -10    0.27   17.12
 -10   3  10    8.41   23.05
  10   3  11   46.25   25.22
 -10  -3  11   30.46   30.01
 -10   3  11   32.75   30.77
  10   3  12   43.36   23.35
 -10  -3  12   63.52   37.88
 -10   3  12  115.58   47.50
  10   3  13   20.65   18.45
 -10  -3  13    6.81   20.31
 -10   3  13   15.40   25.25
 -11   3   6    6.24   30.16
  11  -3  -7   25.44   30.77
 -11   3   7   24.23   32.14
 -11   3   8   28.14   28.45
 -11   3   9   78.58   39.14
 -11   3  10   32.94   28.26
  11   3  11   18.14   17.69
 -11  -3  11    3.99   22.48
 -11   3  11    9.36   17.88
  11   3  12    3.80   14.34
 -12   3   7   38.26   34.27
 -12   3   8   19.51   28.37
 -12   3   9   23.16   24.04
 -12   3  10   37.31   26.13
 -13   3   8    1.52   19.32
   0   4   0 1445.65  205.38
   0  -4   0 1009.03  144.41
   0   4  -1  104.63   18.26
   0  -4  -1  109.35   20.39
   0   4   1  119.04   21.56
   0  -4   1  117.41   19.59
   0   4  -2 2099.45  295.56
   0  -4  -2 2132.54  303.01
   0   4   2 2240.55  317.85
   0   4  -3  447.65   64.89
   0  -4  -3  605.87   90.67
   0   4   3  497.86   75.15
   0   4  -4  392.51   56.25
   0  -4  -4  408.10   64.35
   0   4   4  358.73   56.63
   0  -4   4  438.53   62.91
   0   4  -5 2917.17  410.38
   0  -4  -5 3213.07  457.16
   0   4   5 2885.22  410.38
   0  -4   5 2945.31  414.18
   0   4  -6  216.68   34.08
   0  -4  -6  193.55   38.11
   0   4   6  288.22   50.13
   0  -4   6  214.97   33.77
   0   4  -7  429.78   64.35
   0  -4  -7  665.97  104.06
   0   4   7  580.01   91.20
   0  -4   7  625.27   91.74
   0   4  -8  685.74  101.32
   0  -4  -8  816.58  125.93
   0   4   8  775.50  119.58
   0  -4   8  697.15  102.92
   0   4  -9  312.41   50.28
   0  -4   9  200.28   35.33
   0   4 -10  660.26   99.61
   0  -4  10  511.55   79.76
   0   4 -11 1050.48  154.83
   0  -4 -11  602.07  102.08
   0   4  11  688.79  113.23
   0   4 -12  467.81   75.04
   0  -4 -12  274.94   57.05
   0   4  12  279.74   56.29
   0  -4  12  332.11   57.13
   0   4 -13  175.14   36.02
   0   4  13  355.42   65.72
   0  -4  13  215.46   40.96
   0   4 -14  188.46   38.34
   0  -4 -14  149.66   38.19
   0   4  14  160.24   37.96
   0  -4  14  229.84   43.59
   0   4 -15  425.21   72.76
   0  -4 -15  281.56   57.77
   0   4  15  301.30   58.95
   0  -4  15  308.00   55.34
   0   4 -16  309.82   58.19
   0  -4 -16  204.32   49.14
   0   4  16  261.86   53.63
   0   4 -17   46.59   20.46
   0   4  17   65.27   24.15
   0  -4  17    5.51   10.50
   0  -4  19    9.36   12.28
   1   4   0   28.64    9.36
  -1  -4   0    8.06    6.50
  -1   4   0   24.95   10.42
   1  -4   0   19.32    9.58
  -1   4  -1  325.98   51.76
   1  -4  -1  375.39   57.81
   1   4   1  376.61   57.39
  -1  -4   1  413.80   60.78
   1   4  -1  351.73   52.30
  -1  -4  -1  329.22   50.55
  -1   4   1  340.17   53.36
  -1   4  -2  106.08   24.91
   1  -4  -2  278.06   45.45
   1   4   2  152.29   27.23
  -1  -4   2  121.86   21.18
   1   4  -2  165.56   27.08
   1  -4   2  121.29   26.13
   1  -4  -3 2331.07  332.72
   1   4   3 2215.83  315.68
  -1  -4  -3 2024.90  289.28
  -1   4   3 2868.86  407.34
   1  -4  -4   45.26   15.71
   1   4   4   99.80   21.98
  -1  -4   4   47.96   12.36
   1   4  -4   39.10   13.24
  -1  -4  -4   41.11   14.49
  -1   4   4   63.59   17.61
  -1   4  -5 1113.24  161.98
   1  -4  -5 1099.17  162.02
   1   4   5 1030.33  152.21
  -1  -4   5  897.97  128.06
   1   4  -5 1058.47  150.61
  -1  -4  -5  989.25  146.73
  -1   4   5  976.70  144.64
   1  -4   5  992.29  145.59
  -1   4  -6  128.86   24.38
   1  -4  -6  100.71   24.34
   1   4   6   85.99   22.14
  -1  -4   6  147.19   24.84
   1   4  -6  117.87   21.11
  -1  -4  -6  186.97   35.90
  -1   4   6  101.82   24.57
   1  -4   6  220.78   38.41
   1  -4  -7   34.69   15.59
   1   4   7   36.74   15.10
  -1  -4   7   33.74   10.38
   1   4  -7   36.28   10.88
  -1  -4  -7   33.01   15.02
  -1   4   7   30.73   14.99
   1  -4   7   69.79   16.62
  -1   4  -8  216.68   36.40
   1  -4  -8  193.02   40.01
   1   4   8  240.11   44.69
  -1  -4   8  213.67   35.87
   1   4  -8  224.74   37.69
  -1  -4  -8  239.31   44.65
  -1   4   8  203.48   41.27
   1  -4   8  222.53   37.01
  -1   4  -9  309.40   50.43
   1  -4  -9  235.50   47.66
   1   4   9  343.86   59.67
   1   4  -9  341.69   55.91
  -1  -4  -9  366.45   63.74
  -1   4   9  329.41   59.64
   1  -4   9  343.78   54.77
  -1   4 -10   74.85   18.29
   1  -4 -10   81.51   25.48
   1   4  10   28.68   15.14
  -1  -4  10   35.52   13.50
   1   4 -10   23.09   12.36
  -1  -4 -10   17.76   12.67
  -1   4  10   45.30   19.51
   1  -4  10   15.18   10.12
  -1   4 -11  161.91   31.76
   1  -4 -11  353.45   64.73
   1   4  11  169.59   36.06
  -1  -4  11  246.42   44.39
   1   4 -11  281.14   49.33
  -1  -4 -11  187.39   39.14
  -1   4  11  254.29   50.96
   1  -4  11  165.18   31.91
  -1   4 -12  410.76   67.55
   1  -4 -12  327.62   62.30
   1   4  12  379.38   67.55
  -1  -4  12  559.09   88.31
   1   4 -12  262.24   47.69
  -1  -4 -12  349.72   63.14
  -1   4  12  335.87   63.21
   1  -4  12  408.48   67.01
  -1   4 -13   83.64   22.48
   1  -4 -13   14.45   14.64
   1   4  13   37.96   19.02
  -1  -4  13    6.69   10.92
   1   4 -13    7.95   11.83
  -1  -4 -13   35.33   18.18
  -1   4  13   21.68   15.52
   1  -4  13   10.99   10.38
  -1   4 -14  219.45   42.90
   1  -4 -14  112.08   32.18
   1   4  14  148.25   36.09
  -1  -4  14  150.95   32.06
   1   4 -14  159.74   35.03
  -1  -4 -14  125.81   32.86
  -1   4  14  130.57   33.39
   1  -4  14   98.73   25.56
  -1   4 -15   28.26   15.63
   1  -4 -15   15.67   15.14
   1   4  15   47.92   20.96
  -1  -4  15   18.75   13.12
   1   4 -15   19.17   13.31
  -1  -4 -15   38.41   19.28
  -1   4  15   12.40   13.24
   1  -4  15   20.69   13.39
  -1   4 -16  105.62   28.94
   1  -4 -16  108.70   36.74
   1   4  16  106.80   30.50
  -1  -4  16  152.55   34.65
   1   4 -16  140.61   33.66
  -1  -4 -16  116.42   34.95
  -1   4  16  105.50   30.46
   1  -4  16   93.26   25.79
  -1   4 -17    5.48   12.28
   1   4  17  107.98   30.12
  -1  -4  17    7.30   11.03
   1   4 -17   14.15   13.92
   1  -4  17   25.29   14.07
   1   4  18   31.42   17.15
  -1  -4  18   50.93   20.04
  -1   4  18   38.95   19.66
   1  -4  18   75.99   23.20
  -1  -4  19   21.11   15.37
   1  -4  19    1.52    9.70
  -2  -4   0  225.01   37.54
  -2   4   0  186.33   39.21
   2  -4   0  161.95   35.79
   2  -4  -1  608.54   94.67
   2   4  -1 1072.16  157.00
  -2  -4  -1  990.39  143.12
  -2   4   1  605.11   92.61
   2  -4   1  746.98  113.64
   2  -4  -2 1101.07  161.26
   2   4   2  946.65  137.76
  -2  -4  -2  829.13  121.82
  -2   4   2  904.06  133.42
   2  -4  -3 1286.67  187.92
   2   4   3 1439.95  207.78
  -2  -4  -3 1158.12  169.13
  -2   4   3 1230.38  179.37
   2  -4  -4  522.96   82.42
   2   4   4  631.36   95.65
  -2  -4  -4  511.55   80.17
  -2   4   4  621.09   95.88
   2  -4  -5  789.19  119.77
   2   4   5  782.35  117.75
  -2  -4   5  667.11  100.60
   2   4  -5  841.30  125.81
  -2  -4  -5  726.82  109.84
  -2   4   5  781.59  119.01
  -2   4  -6 1271.46  187.73
   2  -4  -6 1244.07  183.59
   2   4   6 1315.96  192.68
  -2  -4   6 1631.26  233.15
   2   4  -6 1879.23  268.06
  -2  -4  -6 1240.65  182.56
  -2   4   6 1419.79  208.01
  -2   4  -7  128.59   28.64
   2  -4  -7  277.99   49.75
   2   4   7   93.18   23.50
  -2  -4   7  150.42   27.69
   2   4  -7  114.10   22.52
  -2  -4  -7  100.48   24.57
  -2   4   7  190.21   38.03
   2  -4   7  167.16   35.45
  -2   4  -8  131.79   29.13
   2  -4  -8   94.48   25.56
   2   4   8  127.30   28.60
  -2  -4   8   99.15   21.03
   2   4  -8  138.82   26.70
  -2  -4  -8  114.98   27.19
  -2   4   8   96.57   25.98
   2  -4   8  300.05   51.84
  -2   4  -9  157.27   31.38
   2   4   9  138.40   30.96
  -2  -4   9  172.29   32.56
   2   4  -9  140.31   27.88
  -2   4   9  361.74   64.85
   2  -4   9  157.38   30.81
  -2   4 -10 1266.51  185.72
   2  -4 -10 1334.59  201.43
   2   4  10 1179.80  177.05
  -2  -4  10 1431.96  208.69
   2   4 -10 1292.00  189.06
  -2  -4 -10  998.76  151.94
  -2   4  10 1487.49  222.95
   2  -4  10 1229.24  180.85
  -2   4 -11   37.35   15.44
   2  -4 -11   25.79   15.71
   2   4  11   88.43   25.10
  -2  -4  11   59.41   17.88
   2   4 -11   36.59   15.25
  -2  -4 -11   79.83   24.08
  -2   4  11   28.37   16.85
   2  -4  11   25.44   12.86
  -2   4 -12  116.23   27.73
   2  -4 -12  137.41   35.52
   2   4  12  280.31   53.55
  -2  -4  12  145.10   31.83
   2   4 -12  172.29   36.02
  -2  -4 -12  171.53   38.87
  -2   4  12  127.75   34.31
   2  -4  12  128.40   28.60
  -2   4 -13   48.07   18.26
   2  -4 -13   56.33   23.24
   2   4  13   56.86   21.53
  -2  -4  13   56.37   19.02
   2   4 -13   54.92   20.16
  -2  -4 -13   72.34   24.84
  -2   4  13   67.01   24.57
   2  -4  13   46.10   16.85
  -2   4 -14   52.79   19.17
   2  -4 -14   33.05   18.26
   2   4  14   21.60   14.87
  -2  -4  14   39.29   16.32
   2   4 -14   25.98   15.71
  -2  -4 -14   26.66   17.04
  -2   4  14   32.78   18.45
   2  -4  14   39.52   16.16
  -2   4 -15   61.84   22.36
   2  -4 -15  113.00   33.17
   2   4  15   94.51   28.11
  -2  -4  15   65.57   21.53
   2   4 -15  111.51   30.58
  -2  -4 -15  101.25   29.86
  -2   4  15   78.20   27.46
   2  -4  15   70.74   22.06
  -2   4 -16   12.21   13.77
   2   4  16   15.33   13.27
  -2  -4  16   15.44   13.20
   2   4 -16   19.09   16.01
  -2   4  16   19.70   15.90
   2  -4  16   27.80   14.80
   2   4  17   50.20   20.46
  -2  -4  17   64.85   23.35
   2   4 -17   44.96   24.00
   2  -4  17   29.97   15.59
   2   4  18   39.25   18.75
  -2  -4  18   20.58   14.53
  -2   4  18   24.19   16.77
   2  -4  18   11.87   12.86
  -2  -4  19   77.40   26.62
   2  -4  19   88.12   27.92
  -3  -4   0   71.01   20.84
  -3   4   0    8.52   20.77
   3  -4   0    7.57   23.20
   3  -4  -1  164.42   39.82
   3   4   1  285.37   50.17
  -3  -4  -1  263.53   46.44
  -3   4   1  183.82   39.36
   3  -4  -2  313.43   63.48
  -3  -4  -2  266.99   46.21
  -3   4   2  174.50   46.13
   3  -4  -3  118.82   30.73
   3   4   3  178.99   33.39
  -3  -4  -3  173.77   32.67
  -3   4   3  141.37   32.56
   3  -4  -4  974.04  145.86
   3   4   4  876.67  131.03
  -3  -4  -4  916.61  136.16
  -3   4   4 1021.20  152.82
   3  -4  -5  793.76  122.24
  -3  -4  -5  594.08   92.16
  -3   4   5  709.70  110.03
   3  -4  -6  842.44  128.55
   3   4   6 1142.53  169.10
  -3  -4   6  904.06  138.37
   3   4  -6  928.78  142.82
  -3  -4  -6  978.60  146.77
  -3   4   6  602.07   95.46
   3  -4  -7 1131.50  170.39
   3   4   7  804.41  122.70
  -3  -4   7  739.75  112.31
   3   4  -7  721.11  110.45
  -3  -4  -7  649.61  101.51
  -3   4   7  657.60  104.33
   3  -4  -8  105.92   28.22
  -3  -4   8   74.05   20.23
   3   4  -8   43.59   18.10
  -3  -4  -8  171.11   35.79
  -3   4   8   60.21   22.02
   3  -4   8   51.08   24.04
  -3   4  -9   51.95   18.60
   3  -4  -9   39.40   18.45
   3   4   9   59.75   19.51
  -3  -4   9   62.11   18.48
   3   4  -9   51.12   17.00
  -3  -4  -9   34.31   16.43
  -3   4   9   28.60   16.81
   3  -4   9   51.88   19.24
   3  -4 -10   86.37   26.51
   3   4  10   19.78   13.88
  -3  -4  10   39.97   16.20
   3   4 -10   19.24   13.81
  -3  -4 -10   15.67   13.24
  -3   4  10   71.43   24.72
  -3   4 -11   37.16   16.43
   3  -4 -11   20.80   16.01
  -3  -4  11   20.42   13.39
   3   4 -11   51.88   17.88
  -3   4  11   24.72   17.65
   3  -4  11    9.55   11.41
  -3   4 -12   54.84   20.20
   3  -4 -12   37.54   21.18
   3   4  12   60.21   21.34
  -3  -4  12   39.36   17.12
   3   4 -12   10.65   12.06
  -3  -4 -12   99.42   28.79
  -3   4  12   34.23   20.73
   3  -4  12   11.33   11.52
  -3   4 -13  104.06   28.14
   3  -4 -13   69.18   26.32
   3   4  13   79.49   25.33
  -3  -4  13  101.55   27.19
   3   4 -13   84.62   24.72
  -3  -4 -13   81.13   25.63
  -3   4  13   66.56   26.21
   3  -4  13   68.23   21.91
  -3   4 -14  197.32   41.72
   3  -4 -14   89.57   30.35
   3   4  14  146.05   36.25
  -3  -4  14  169.52   37.92
   3   4 -14  148.03   35.79
  -3  -4 -14  142.25   36.51
  -3   4  14   77.25   27.95
   3  -4  14  176.48   37.27
  -3   4 -15   58.31   22.40
   3  -4 -15   27.31   18.07
   3   4  15   65.08   23.62
  -3  -4  15   22.06   12.89
   3   4 -15   51.95   20.88
  -3  -4 -15   91.93   29.32
  -3   4  15   36.93   19.74
   3  -4  15   46.82   18.52
  -3   4 -16   60.97   22.97
   3   4  16   24.49   15.90
  -3  -4  16   28.94   17.23
   3   4 -16   22.55   18.03
  -3   4  16   18.71   15.86
   3  -4  16   15.52   13.01
   3   4  17   20.65   14.45
  -3  -4  17   34.72   17.80
  -3   4  17    5.29   12.13
   3  -4  17   82.15   24.04
   3   4  18   36.32   19.17
  -3  -4  18   14.30   14.00
  -3   4  18   10.99   14.68
   3  -4  18   19.28   13.54
  -3  -4  19   84.62   29.06
   3  -4  19  130.53   34.88
  -4   4   0  136.05   39.71
   4  -4  -1  540.08   94.93
  -4   4   1  480.36   84.93
   4  -4  -2 1299.60  198.88
   4   4   2 1633.54  240.98
  -4  -4  -2 1382.90  205.80
  -4   4   2 1132.64  174.16
   4  -4  -3  183.89   47.35
   4   4   3  264.94   47.96
  -4  -4  -3  230.63   43.55
  -4   4   3  147.80   47.24
   4  -4  -4   65.42   32.06
   4   4   4  104.29   26.13
  -4  -4  -4  145.71   31.83
  -4   4   4   72.80   40.77
   4   4   5 2201.76  318.19
  -4  -4  -5 2111.24  305.41
   4  -4  -6  126.46   32.59
   4   4   6   52.75   20.01
  -4  -4   6   68.12   31.45
  -4  -4  -6   70.25   21.34
  -4   4   6   71.31   24.76
   4  -4  -7   58.95   24.38
   4   4   7   51.61   19.02
   4   4  -7  105.77   36.66
  -4  -4  -7   78.84   22.93
  -4   4   7   70.93   25.67
   4  -4  -8  414.95   72.64
   4   4   8  282.63   51.84
  -4  -4   8  340.78   62.83
   4   4  -8  333.63   60.44
  -4  -4  -8  280.95   51.99
  -4   4   8  400.49   70.48
  -4   4  -9 1242.55  193.10
   4  -4  -9 1160.02  176.44
   4   4   9 1264.99  189.98
  -4  -4   9 1093.84  165.33
   4   4  -9 1212.51  181.57
  -4  -4  -9 1218.21  183.55
  -4   4   9 1142.53  174.61
   4  -4   9  959.20  153.39
  -4   4 -10  923.07  144.95
   4  -4 -10  864.88  137.19
   4   4  10  885.04  137.11
  -4  -4  10  840.92  128.82
   4   4 -10  910.14  137.68
  -4  -4 -10  883.90  137.91
  -4   4  10 1117.42  172.33
   4  -4  10  782.73  128.78
  -4   4 -11   32.56   17.65
   4  -4 -11   18.48   16.96
   4   4  11   53.32   19.89
  -4  -4  11   13.05   14.68
   4   4 -11   48.87   18.94
  -4  -4 -11   40.28   19.36
  -4   4  11   21.22   17.57
   4  -4  11   13.50   13.62
  -4   4 -12   98.85   29.32
   4  -4 -12   19.55   16.70
   4   4  12   48.68   19.59
  -4  -4  12   17.12   14.30
   4   4 -12   91.85   26.36
  -4  -4 -12   47.54   20.73
  -4   4  12   26.40   18.79
   4  -4  12   62.57   22.44
  -4   4 -13  240.26   49.82
   4  -4 -13  219.99   49.25
   4   4  13  397.83   70.10
  -4  -4  13  278.94   51.46
   4   4 -13  224.82   45.60
  -4  -4 -13  379.04   69.53
  -4   4  13  209.56   47.77
   4  -4  13  268.25   52.79
  -4   4 -14   25.03   18.03
   4  -4 -14   41.49   21.91
   4   4  14   50.62   20.77
  -4  -4  14   37.31   17.91
   4   4 -14   71.81   24.30
  -4  -4 -14   32.75   19.32
  -4   4  14   43.40   21.76
   4  -4  14   51.46   20.65
  -4   4 -15   60.05   28.07
   4  -4 -15   42.48   22.86
   4   4  15   42.71   19.47
  -4  -4  15   30.20   17.88
   4   4 -15   35.14   19.13
  -4  -4 -15   36.51   18.94
  -4   4  15   47.12   23.20
   4  -4  15   22.06   15.52
  -4  -4  16   21.03   16.81
   4   4 -16   24.11   18.10
  -4   4  16  170.81   42.83
   4  -4  16   38.34   18.86
  -4  -4  17   32.82   17.42
  -4   4  17  122.32   34.65
   4  -4  17   12.82   11.79
   4   4  18   48.53   23.24
  -4  -4  18   51.27   22.59
   4  -4  18   48.15   19.85
  -4  -4  19    7.23   10.54
   5  -4  -1   10.15   30.24
  -5   4   1   52.03   34.42
   5  -4  -2  210.06   55.00
  -5   4   2  146.89   45.98
   5  -4  -3   69.94   35.18
   5   4   3   80.71   27.35
  -5  -4  -3   76.33   25.94
  -5   4   3   82.30   37.42
   5   4   4  114.44   32.48
  -5  -4  -4  109.65   29.78
   5  -4  -5  123.30   44.27
   5   4   5  115.20   26.89
  -5  -4  -5   62.68   20.42
  -5   4   5   77.13   44.96
   5  -4  -6   54.35   37.35
   5   4   6   68.57   19.82
  -5  -4  -6  137.38   30.43
  -5   4   6   35.30   34.34
   5  -4  -7   74.77   31.19
   5   4   7  126.80   30.05
  -5  -4   7  139.73   46.71
   5   4  -7  149.81   45.49
  -5  -4  -7  132.85   31.99
  -5   4   7  142.74   38.83
   5  -4  -8   88.05   30.65
   5   4   8   59.26   21.60
  -5  -4   8   90.25   38.79
   5   4  -8   93.79   40.58
  -5  -4  -8   88.88   25.71
  -5   4   8   84.59   29.13
   5  -4  -9   19.02   20.42
   5   4   9   15.33   13.08
  -5  -4   9   21.11   26.51
   5   4  -9   55.80   28.22
  -5  -4  -9   10.23   13.84
  -5   4   9   19.40   19.40
  -5   4 -10   54.35   28.37
   5  -4 -10   79.57   30.20
   5   4  10   84.78   26.51
  -5  -4  10  134.71   38.19
   5   4 -10   59.86   26.78
  -5  -4 -10   76.87   28.75
  -5   4  10   91.09   30.35
   5  -4  10  158.45   43.32
  -5   4 -11  356.94   71.43
   5  -4 -11  174.50   42.64
   5   4  11  256.69   50.24
  -5  -4  11  319.63   61.73
   5   4 -11  249.88   51.23
  -5  -4 -11  258.10   51.46
  -5   4  11  192.11   43.97
   5  -4  11  270.46   60.21
  -5   4 -12   51.76   26.55
   5  -4 -12   91.96   29.74
   5   4  12   34.42   17.15
  -5  -4  12   73.63   25.86
   5   4 -12   49.48   23.69
  -5  -4 -12   28.91   17.76
  -5   4  12  108.89   31.83
   5  -4  12   38.38   24.27
  -5   4 -13   74.47   27.88
   5  -4 -13   78.54   28.64
   5   4  13  120.11   31.57
  -5  -4  13  152.51   37.54
   5   4 -13  111.29   31.64
  -5  -4 -13  144.95   36.25
  -5   4  13   74.47   27.12
   5  -4  13  118.09   33.74
  -5   4 -14  130.84   38.38
   5  -4 -14   88.66   30.50
   5   4  14  140.76   35.37
  -5  -4  14  157.84   39.36
   5   4 -14   45.83   21.95
  -5  -4 -14  131.25   35.56
  -5   4  14   58.61   25.29
   5  -4  14  131.90   35.60
  -5   4 -15   36.28   22.86
   5   4  15   62.91   22.86
  -5  -4  15   58.27   23.35
   5   4 -15  105.12   32.67
  -5   4  15   84.78   29.17
   5  -4  15   59.67   22.40
   5   4  16   21.41   14.26
  -5  -4  16   76.83   24.80
  -5   4  16   12.44   14.38
   5  -4  16    1.67   11.60
   5   4  17   55.57   21.83
  -5  -4  17   43.78   19.74
  -5   4  17   20.46   16.66
   5  -4  17   36.55   18.79
  -5  -4  18    5.86   13.46
   5  -4  18   54.31   24.38
   6  -4  -2  436.24   91.09
  -6   4   2  551.10  105.58
   6  -4  -3   13.65   30.62
  -6   4   3   26.32   31.87
   6  -4  -4  129.47   43.66
   6   4   4  106.87   31.91
  -6  -4  -4  123.61   35.41
  -6   4   4  122.43   43.09
   6  -4  -5   75.91   35.45
  -6  -4  -5  255.09   56.25
  -6   4   5   71.31   38.07
   6  -4  -6   22.59   33.77
   6   4   6   23.58   16.77
  -6  -4  -6    9.89   14.15
  -6   4   6   20.27   37.62
   6  -4  -7   51.76   44.88
   6   4   7   94.78   25.22
  -6  -4  -7   88.39   24.19
  -6   4   7   61.61   50.85
   6  -4  -8   15.33   39.33
   6   4   8   55.38   19.13
  -6  -4   8   52.64   42.26
   6   4  -8   92.88   44.19
  -6  -4  -8  145.71   32.82
  -6   4   8   22.02   32.44
   6  -4  -9  310.43   68.54
   6   4   9  319.79   57.58
  -6  -4   9  398.21   86.60
   6   4  -9  406.96   88.69
  -6  -4  -9  325.07   59.67
  -6   4   9  234.67   54.50
   6  -4 -10  227.36   54.05
   6   4  10  239.61   48.00
  -6  -4  10  255.58   59.52
   6   4 -10  215.46   51.12
  -6  -4 -10  231.36   48.07
  -6   4  10  303.43   63.59
  -6   4 -11   30.43   23.69
   6  -4 -11    7.34   19.13
   6   4  11   48.38   20.96
  -6  -4  11   46.02   28.49
   6   4 -11  173.85   43.51
  -6  -4 -11   32.56   18.64
  -6   4  11   15.97   20.42
  -6   4 -12   11.83   20.20
   6  -4 -12   23.66   22.67
   6   4  12   37.50   18.98
  -6  -4  12   67.74   31.80
   6   4 -12   36.51   26.36
  -6  -4 -12   38.15   19.09
  -6   4  12   31.07   21.22
   6  -4  12   36.89   24.27
  -6   4 -13   70.67   30.16
   6  -4 -13   50.70   26.70
   6   4  13   62.30   24.53
  -6  -4  13   33.85   20.92
   6   4 -13   35.52   24.76
  -6  -4 -13   75.42   25.63
  -6   4  13   54.20   25.14
   6  -4  13   91.89   35.60
  -6   4 -14   17.00   17.95
   6   4  14   28.07   17.46
  -6  -4  14   12.78   15.82
   6   4 -14    4.07   16.05
  -6  -4 -14   21.95   16.96
  -6   4  14   31.83   19.74
   6  -4  14    9.77   15.67
   6   4  15   81.32   26.13
  -6  -4  15   85.54   28.11
  -6   4  15   60.32   25.75
   6  -4  15  110.30   31.99
   6   4  16   21.87   15.33
  -6  -4  16   22.06   17.08
  -6   4  16   71.43   26.89
   6  -4  16   21.07   17.72
   6   4  17    7.23   11.90
  -6  -4  17    4.75   12.67
   6  -4  17    2.43   12.25
   7  -4  -3  170.24   57.66
  -7   4   3  217.74   67.81
   7  -4  -4    8.18   35.37
  -7   4   4   45.30   41.23
   7  -4  -5   57.05   38.79
   7   4   5   17.72   20.39
  -7   4   5   36.47   39.33
   7  -4  -6  360.82   81.85
   7   4   6  297.19   63.59
  -7  -4  -6  394.79   78.16
  -7   4   6  286.54   74.05
   7  -4  -7  543.88  107.94
   7   4   7  673.19  114.94
  -7  -4  -7  632.12  107.79
  -7   4   7  641.62  126.20
   7  -4  -8    1.79   38.79
   7   4   8   17.50   14.95
  -7  -4  -8    8.90   13.46
  -7   4   8    5.63   38.38
   7  -4  -9   55.72   48.95
   7   4   9   88.58   26.17
  -7  -4   9   41.27   44.08
   7   4  -9  154.38   56.37
  -7  -4  -9   94.25   27.27
  -7   4   9    8.90   43.55
   7  -4 -10    7.00   37.77
   7   4  10   58.80   21.98
  -7  -4  10    4.83   27.31
   7   4 -10   48.45   37.31
  -7  -4 -10  103.57   29.70
  -7   4  10   33.47   33.32
   7  -4 -11   48.30   32.21
   7   4  11   98.01   28.33
  -7  -4  11   99.27   36.32
   7   4 -11  104.10   37.08
  -7  -4 -11   91.17   28.56
  -7   4  11   42.33   27.73
  -7   4 -12   24.27   23.89
   7  -4 -12   47.01   26.40
   7   4  12   35.14   18.37
  -7  -4  12   41.95   28.87
   7   4 -12   73.67   32.90
  -7  -4 -12   31.00   18.56
  -7   4  12   34.27   24.08
   7  -4 -13   41.53   26.78
   7   4  13   66.86   25.22
  -7  -4  13  107.22   34.50
   7   4 -13   91.32   33.70
  -7  -4 -13   97.44   31.26
  -7   4  13   42.48   24.68
   7  -4  13   72.76   31.04
   7   4  14  288.60   59.33
  -7  -4  14  269.24   56.29
  -7   4  14  271.18   60.74
   7  -4  14  114.48   38.19
   7   4  15   30.62   18.71
  -7  -4  15   35.75   21.03
  -7   4  15   51.54   24.15
   7  -4  15   60.09   26.36
   7   4  16   27.00   17.57
  -7  -4  16    4.03   13.16
  -7   4  16   24.80   18.71
   7  -4  16    7.57   13.01
  -7  -4  17   50.77   24.46
  -8   4   3   38.30   47.43
   8  -4  -4   30.31   38.76
  -8   4   4   46.13   45.87
   8  -4  -5  101.21   50.43
  -8   4   5   60.25   46.29
   8  -4  -6  634.40  121.63
  -8  -4  -6  333.44   68.23
  -8   4   6  562.52  109.88
   8  -4  -7  177.08   53.67
   8   4   7   80.44   30.85
  -8  -4  -7  180.51   48.49
  -8   4   7  182.45   52.98
   8  -4  -8   54.92   34.76
   8   4   8   26.74   21.64
  -8  -4  -8   37.69   24.49
  -8   4   8   55.19   37.54
   8  -4  -9  256.35   75.34
   8   4   9  245.96   55.45
  -8  -4   9  200.74   65.87
  -8  -4  -9  198.95   47.12
  -8   4   9  190.55   69.94
   8   4  10  725.30  120.83
  -8  -4  10  511.17  110.83
   8   4 -10  723.78  137.07
  -8  -4 -10  743.93  122.16
  -8   4  10  356.68   97.33
   8  -4 -11  153.88   63.14
   8   4  11  274.72   56.52
  -8  -4  11  265.78   70.59
   8   4 -11  333.52   80.29
  -8  -4 -11  296.24   58.88
  -8   4  11  165.56   55.49
   8  -4 -12   20.27   30.96
   8   4  12  122.62   31.42
  -8  -4  12   73.94   35.83
   8   4 -12   64.77   37.20
  -8  -4 -12  144.53   36.21
  -8   4  12   42.18   29.86
   8   4  13   17.04   12.89
  -8  -4  13   19.24   23.05
  -8   4  13   24.80   24.11
   8   4  14    9.62   12.47
  -8  -4  14   18.71   21.64
  -8   4  14    6.69   17.99
   8   4  15   14.45   13.92
  -8  -4  15   22.29   17.15
  -8   4  15    9.32   17.23
   8  -4  15    2.21   14.11
  -8  -4  16    5.06   16.28
   9  -4  -4   -1.83   38.91
  -9   4   4   20.16   40.47
   9  -4  -5   44.42   40.51
  -9   4   5   40.51   43.13
   9  -4  -6  164.76   58.50
  -9   4   6  146.16   55.41
   9  -4  -7    3.00   28.30
  -9  -4  -7   25.22   20.04
  -9   4   7    5.74   24.00
   9  -4  -8   -6.73   22.55
   9   4   8    7.53   17.50
  -9  -4  -8   12.36   17.91
  -9   4   8   -0.84   24.30
   9  -4  -9   15.37   31.07
   9   4   9   19.47   21.22
  -9  -4  -9    8.18   19.78
  -9   4   9   28.37   32.06
   9  -4 -10   11.14   31.23
   9   4  10   31.57   23.39
  -9  -4  10    0.87   27.99
  -9  -4 -10   26.32   21.79
  -9   4  10   10.42   35.41
   9  -4 -11   12.93   35.41
   9   4  11   50.51   23.92
  -9  -4  11   40.77   32.75
  -9  -4 -11   29.06   17.76
  -9   4  11   17.27   31.91
   9   4  12   46.10   20.73
  -9  -4  12   35.30   30.05
  -9   4  12   -3.84   31.80
   9   4  13   16.32   14.11
  -9  -4  13    5.67   21.30
  -9   4  13    2.09   24.19
   9   4  14   51.50   21.07
  -9  -4  14    6.96   15.14
  -9   4  14    5.02   18.14
   9   4  15   10.23   12.97
  10  -4  -5  115.39   52.52
 -10   4   5  181.46   64.96
  10  -4  -6   93.83   46.32
 -10   4   6   91.09   48.04
  10  -4  -7   15.25   31.30
 -10   4   7   38.60   35.30
  10  -4  -8   17.31   28.03
 -10   4   8   33.47   31.00
  10  -4  -9   10.27   27.35
  10   4   9   14.07   17.69
 -10  -4  -9   15.10   17.88
 -10   4   9   10.31   26.43
  10   4  10   15.48   18.75
 -10  -4 -10   14.72   18.94
 -10   4  10   42.98   32.10
  10   4  11   12.21   17.19
 -10  -4  11   22.71   29.40
 -10   4  11   10.31   29.25
  10   4  12   15.63   17.19
 -10  -4  12   26.70   23.43
 -10   4  12   -6.43   23.28
  10   4  13   50.17   23.47
 -10  -4  13   37.54   28.94
 -10   4  13   41.30   29.82
  10   4  14   31.87   19.82
  11  -4  -6   43.32   35.45
 -11   4   6   42.52   34.15
  11  -4  -7    8.56   25.67
 -11   4   7   -0.87   24.76
 -11   4   8   27.95   30.24
 -11   4   9   14.26   24.99
  11   4  10    2.32   13.27
 -11   4  10    6.05   20.61
  11   4  11    6.43   13.69
 -11   4  11   11.37   17.76
  11   4  12   13.39   17.84
 -12   4   6   -2.43   24.68
 -12   4   7    6.92   27.54
 -12   4   8   53.67   30.69
 -12   4   9   10.80   20.73
 -12   4  10    5.59   17.61
 -13   4   7   12.63   19.74
 -13   4   8   36.63   27.38
   0   5  -1   12.47    7.26
   0  -5  -1    6.39    7.34
   0   5   1    4.22    7.15
   0  -5   1   12.97    6.96
   0   5  -2   13.31    6.16
   0  -5  -2   -0.30    7.87
   0   5   2    2.28    7.61
   0  -5  -3    5.67    9.85
   0   5   3   -2.59    8.44
   0  -5  -4    0.46    9.62
   0   5   4    0.30    8.94
   0  -5  -5    7.11   10.76
   0   5   5    1.98   10.19
   0   5  -6   21.68    6.62
   0  -5  -6   -4.98   11.79
   0   5   6   -0.04   10.95
   0   5  -7   25.63    7.76
   0  -5  -7    2.17   11.41
   0   5   7   -2.47   11.30
   0  -5   7   20.31    7.11
   0   5  -8    6.85    6.39
   0  -5  -8   -1.71   11.64
   0   5   8   -0.84   11.68
   0  -5   8   41.00   10.65
   0   5  -9    5.67    6.96
   0  -5  -9    0.23   13.62
   0   5   9   -2.43   11.83
   0  -5   9   12.21    8.10
   0   5 -10    1.18    7.83
   0  -5 -10    4.53   15.40
   0   5  10  -10.99   13.62
   0  -5  10    9.66    7.72
   0   5 -11    2.47    7.87
   0  -5 -11   -1.33   14.64
   0   5  11   -2.02   13.84
   0  -5  11   12.40    9.24
   0   5 -12    1.45    8.90
   0  -5 -12   -2.59   12.93
   0   5  12    4.34   12.55
   0  -5  12    0.65    9.28
   0   5 -13    2.24    9.85
   0  -5 -13    8.48   13.96
   0   5  13   -6.16   12.25
   0  -5  13    5.51   10.04
   0   5 -14   -0.15    9.70
   0  -5 -14   -1.64   13.27
   0   5  14   -1.18   11.83
   0  -5  14   -1.79    9.62
   0   5 -15    0.46    9.28
   0  -5 -15   -1.48   12.59
   0   5  15   -4.11   11.22
   0  -5  15   -0.11    9.66
   0   5 -16   -4.68    8.63
   0   5  16   -1.26   11.68
   0  -5  16   -0.30    8.98
   0   5 -17   -2.24    9.01
   0   5  17   -1.71   10.54
   0  -5  17    7.38    9.62
   0   5  18   -5.67   11.33
   0  -5  18   -1.64    9.28
   0  -5  19   10.92   11.49
   0  -5  20    4.26   11.87
  -1  -5   0   60.21   13.43
  -1   5   0   17.69   11.52
   1  -5   0   28.56   10.99
  -1   5  -1  628.69   92.50
   1  -5  -1  614.24   91.89
   1   5   1  714.65  105.20
  -1  -5   1  533.23   78.01
   1   5  -1  632.50   92.19
  -1  -5  -1  818.86  119.31
  -1   5   1  602.45   90.41
   1  -5   1  773.60  112.35
  -1   5  -2  466.67   71.77
   1  -5  -2  322.45   52.14
   1   5   2  372.96   58.23
  -1  -5   2  260.72   39.74
   1   5  -2  291.56   43.70
  -1  -5  -2  295.41   47.66
  -1   5   2  255.09   43.24
   1  -5   2  368.92   58.84
  -1   5  -3   32.33   16.81
   1  -5  -3   33.32   13.54
   1   5   3   26.81   11.56
   1   5  -3  103.03   18.64
  -1  -5  -3   24.57   11.75
  -1   5   3   46.97   14.83
   1  -5  -4  754.96  114.40
   1   5   4  870.59  129.35
  -1  -5  -4 1103.35  162.14
  -1   5   4  951.22  141.26
   1  -5  -5  683.08  105.01
   1   5   5  703.24  107.10
  -1  -5   5  639.34   91.51
   1   5  -5  635.92   91.39
  -1  -5  -5  743.55  112.69
  -1   5   5  572.78   89.49
  -1   5  -6  623.75   93.64
   1  -5  -6  619.18   96.91
   1   5   6  796.80  121.02
  -1  -5   6  692.59   99.46
   1   5  -6  635.92   91.47
  -1  -5  -6  658.74  101.55
  -1   5   6  625.27   98.13
   1  -5   6  526.76   81.09
  -1   5  -7  164.53   28.41
   1  -5  -7  154.26   33.96
   1   5   7  228.66   42.45
  -1  -5   7  147.08   24.76
   1   5  -7  272.47   41.99
  -1  -5  -7  167.92   34.76
  -1   5   7  197.28   40.28
   1  -5   7  206.86   35.03
   1  -5  -8   68.35   23.01
   1   5   8   74.85   21.87
  -1  -5   8   30.65   10.42
   1   5  -8    8.48    7.42
  -1  -5  -8   15.02   11.90
  -1   5   8   23.24   15.94
   1  -5   8   39.17   11.41
  -1   5  -9  262.85   43.02
   1  -5  -9  322.52   60.40
   1   5   9  299.36   54.35
   1   5  -9  288.03   47.24
  -1  -5  -9  211.62   42.07
  -1   5   9  181.84   40.39
  -1   5 -10  280.65   47.16
   1  -5 -10  177.84   39.94
   1   5  10  172.52   37.88
  -1  -5  10  306.66   50.09
   1   5 -10  351.92   57.73
  -1  -5 -10  269.47   50.39
   1  -5  10  274.26   45.26
  -1   5 -11   42.67   14.64
   1  -5 -11   42.90   20.42
   1   5  11   91.32   25.75
  -1  -5  11   40.54   14.38
   1   5 -11   31.64   13.69
  -1  -5 -11   39.71   17.91
  -1   5  11   65.72   23.73
   1  -5  11   45.37   14.45
  -1   5 -12   42.22   15.67
   1  -5 -12   37.77   18.90
   1   5  12   43.51   19.36
  -1  -5  12   98.54   22.63
   1   5 -12   41.80   16.20
  -1  -5 -12   78.96   25.33
  -1   5  12   31.19   17.08
   1  -5  12   45.68   15.44
  -1   5 -13   49.90   17.99
   1  -5 -13   89.91   27.80
   1   5  13  175.33   39.59
  -1  -5  13   90.60   21.95
   1   5 -13  145.74   31.34
  -1  -5 -13  164.46   38.30
  -1   5  13   87.78   27.08
   1  -5  13   78.77   21.26
  -1   5 -14   31.68   14.99
   1  -5 -14    8.37   13.54
   1   5  14   26.17   16.39
  -1  -5  14    5.51    9.39
   1   5 -14   21.34   13.12
  -1  -5 -14   31.91   17.46
  -1   5  14   22.52   15.29
   1  -5  14    7.83    9.96
  -1   5 -15   32.10   15.06
   1  -5 -15   19.36   16.51
   1   5  15   26.62   16.09
  -1  -5  15    7.53   10.38
   1   5 -15   12.17   10.42
  -1  -5 -15   26.97   16.85
  -1   5  15    7.61   11.41
   1  -5  15   18.18   12.21
  -1   5 -16   55.68   19.21
   1   5  16   33.74   18.14
  -1  -5  16   44.69   17.57
   1   5 -16   50.55   18.14
  -1   5  16   56.33   22.59
   1  -5  16   20.23   12.67
  -1   5 -17   90.67   25.63
   1   5  17  101.21   30.46
  -1  -5  17   99.38   26.59
   1   5 -17   91.39   25.56
  -1   5  17  130.15   35.87
   1  -5  17   82.38   24.08
   1   5  18  154.57   40.28
  -1  -5  18  140.19   35.60
  -1   5  18  147.46   41.57
   1  -5  18  104.14   28.98
  -1  -5  19   14.11   14.22
   1  -5  19   32.10   16.70
  -1  -5  20    1.86   11.03
  -2  -5   0  970.61  140.31
  -2   5   0  513.07   84.40
   2  -5   0  709.32  109.84
   2  -5  -1   25.86   14.53
   2   5   1   74.17   17.57
   2   5  -1   22.36   12.13
  -2  -5  -1   16.85    9.77
  -2   5   1   55.15   17.12
   2  -5   1   29.59   19.44
  -2   5  -2  244.17   48.15
   2  -5  -2  385.66   62.68
   2   5   2  315.79   50.81
  -2  -5   2  278.14   45.94
   2   5  -2  336.18   56.21
  -2  -5  -2  316.44   51.04
  -2   5   2  369.08   59.79
   2  -5   2  387.18   65.65
   2  -5  -3 1301.51  190.24
   2   5   3 1884.18  270.11
  -2  -5  -3 1649.51  238.17
  -2   5   3 1356.65  198.19
   2  -5  -4  656.84  101.74
   2   5   4  529.43   81.81
  -2  -5  -4  664.44  100.71
  -2   5   4  658.74  101.55
   2  -5  -5  258.10   46.71
   2   5   5  333.63   55.34
  -2  -5  -5  361.85   59.60
  -2   5   5  209.30   39.71
   2  -5  -6  282.59   50.20
   2   5   6  287.50   49.98
  -2  -5   6  203.90   36.59
   2   5  -6  201.46   35.87
  -2  -5  -6  272.28   47.50
  -2   5   6  238.28   44.80
  -2   5  -7  290.46   52.60
   2  -5  -7  253.65   47.88
   2   5   7  286.81   50.39
  -2  -5   7  140.46   25.06
   2   5  -7  243.95   41.04
  -2  -5  -7  206.18   39.21
  -2   5  -8  879.71  130.49
   2  -5  -8  888.08  137.72
   2   5   8  902.15  137.64
  -2  -5   8  777.02  113.95
   2   5  -8  824.19  121.10
  -2  -5  -8  921.55  140.12
  -2   5   8 1042.50  160.43
   2  -5   8  943.61  142.13
  -2   5  -9   64.39   18.26
   2  -5  -9   54.50   21.26
  -2  -5   9   68.12   17.12
   2   5  -9   41.99   13.62
  -2   5   9   40.51   18.90
  -2   5 -10  105.20   24.61
   2  -5 -10  223.48   46.71
   2   5  10  199.30   41.04
  -2  -5  10  178.15   32.71
   2   5 -10  114.29   25.10
  -2  -5 -10  182.37   38.79
  -2   5  10  170.39   38.76
   2  -5  10  114.56   24.76
   2  -5 -11  414.56   74.89
   2   5  11  227.82   45.79
  -2  -5  11  212.80   37.84
   2   5 -11  246.49   44.84
  -2  -5 -11  192.37   41.80
  -2   5  11  356.26   65.76
   2  -5  11  380.14   62.57
  -2   5 -12  931.44  141.07
   2  -5 -12  988.11  155.82
   2   5  12  646.57  105.12
  -2  -5  12  768.28  118.28
   2   5 -12  798.32  120.41
  -2  -5 -12  720.35  116.53
  -2   5  12  905.20  143.92
   2  -5  12  949.70  142.44
  -2   5 -13   28.49   14.19
   2  -5 -13   35.37   18.98
   2   5  13   37.46   18.03
  -2  -5  13   57.39   18.41
   2   5 -13   69.41   22.06
  -2  -5 -13   21.95   16.39
  -2   5  13   37.69   19.28
   2  -5  13   40.39   15.52
  -2   5 -14   32.63   15.29
   2  -5 -14   26.66   17.76
   2   5  14   24.00   14.99
  -2  -5  14   23.77   12.82
   2   5 -14   19.24   13.31
  -2  -5 -14   17.31   15.10
  -2   5  14   34.42   18.75
   2  -5  14   38.00   15.25
  -2   5 -15   25.63   14.00
   2  -5 -15    4.45   12.89
   2   5  15    6.31   12.06
  -2  -5  15   14.38   12.55
   2   5 -15   22.06   13.81
  -2  -5 -15   10.23   12.70
  -2   5  15    7.23   12.06
   2  -5  15   72.38   21.45
  -2   5 -16   54.27   19.32
   2   5  16   58.65   22.93
  -2  -5  16   59.90   20.77
   2   5 -16   29.44   16.16
  -2   5  16    7.42   13.73
   2  -5  16   15.90   12.67
  -2   5 -17    3.19   12.51
   2   5  17    1.67    9.81
   2   5 -17    6.35   13.31
  -2   5  17   15.40   14.68
   2  -5  17   84.47   24.23
   2   5  18   18.98   16.77
  -2  -5  18   35.07   17.91
  -2   5  18   47.88   23.73
   2  -5  18   36.06   17.53
  -2  -5  19   38.38   19.70
   2  -5  19  117.75   32.59
   3   5   0   26.21   17.38
  -3  -5   0   35.68   15.10
  -3   5   0   48.30   26.21
   3  -5   0   40.01   26.62
  -3   5  -1  233.30   53.97
   3  -5  -1  336.98   64.85
   3   5   1  261.21   45.83
  -3   5   1  183.44   46.51
   3  -5   1  222.38   50.77
   3  -5  -2   49.60   23.50
   3   5   2   94.28   22.82
  -3  -5  -2   91.36   21.07
  -3   5   2   32.37   22.90
   3  -5  -3  789.96  120.87
   3   5   3  990.01  147.08
  -3  -5  -3  970.99  143.84
  -3   5   3 1153.17  170.96
   3  -5  -4  504.32   82.19
   3   5   4  370.52   60.63
  -3  -5  -4  399.35   64.85
  -3   5   4  456.78   75.76
   3  -5  -5 1017.02  153.08
   3   5   5 1075.21  159.51
  -3  -5  -5 1139.86  169.06
  -3   5   5  956.54  144.79
   3  -5  -6   75.08   22.29
   3   5   6   53.63   17.27
  -3  -5   6  124.29   33.81
  -3  -5  -6   96.53   23.92
  -3   5   6  129.62   31.11
   3  -5  -7  280.42   52.33
   3   5   7  145.06   31.83
  -3  -5   7  151.22   33.47
   3   5  -7  175.18   37.46
  -3  -5  -7  165.41   34.76
  -3   5   7  298.94   56.67
   3  -5  -8   20.69   15.75
[truncated: 179,107 more chars]
