# Supplementary material for: Structure of l-arginine and detection of trace dl-arginine by 3D ED
Source: Acta Crystallogr C Struct Chem. 2025 Jun 20;81(Pt 7):391–6. doi: 10.1107/S2053229625005091 (PMC12231504; doi:10.1107/S2053229625005091)
Supplement: Supplementary file 2 [file c-81-00391-L-argininesup2.hkl]

data_L-arginine                                                                 
_shelx_title ' L_ARG_a.res in P2(1)'                                            
_shelx_refln_list_code          4                                               
_shelx_F_calc_maximum       20.45                                               
_exptl_crystal_F_000       141.95                                               
_reflns_d_resolution_high  0.7382                                               
                                                                                
loop_                                                                           
 _space_group_symop_operation_xyz                                               
 'x, y, z'                                                                      
 '-x, y+1/2, -z'                                                                
                                                                                
_cell_length_a     5.5791                                                       
_cell_length_b    16.7942                                                       
_cell_length_c    10.0500                                                       
_cell_angle_alpha  90.000                                                       
_cell_angle_beta   94.827                                                       
_cell_angle_gamma  90.000                                                       
                                                                                
_shelx_F_squared_multiplier     1.000                                           
                                                                                
loop_                                                                           
 _refln_index_h                                                                 
 _refln_index_k                                                                 
 _refln_index_l                                                                 
 _refln_F_squared_calc                                                          
 _refln_F_squared_meas                                                          
 _refln_F_squared_sigma                                                         
 _refln_observed_status                                                         
   1 -21   0          0.04          0.06         0.27 o                         
   1 -20   0          1.05          0.91         0.47 o                         
   2 -20   0          0.00          0.32         0.23 o                         
   1 -19   0          1.41          1.51         0.92 o                         
   2 -19   0          0.07          0.07         0.52 o                         
   3 -19   0          0.76          0.49         0.80 o                         
   0 -18   0          1.25          0.86         0.83 o                         
   1 -18   0          1.17          1.03         0.45 o                         
   2 -18   0          0.37          0.23         0.66 o                         
   3 -18   0          1.92          1.35         0.99 o                         
   4 -18   0          0.46          0.13         0.40 o                         
   1 -17   0          0.41          0.46         0.32 o                         
   2 -17   0          3.38          2.75         1.50 o                         
   3 -17   0          0.14          0.47         0.84 o                         
   4 -17   0          0.06          0.13         0.41 o                         
   0 -16   0          0.62          4.92         1.55 o                         
   1 -16   0          0.35          1.06         0.43 o                         
   2 -16   0          0.42          0.62         0.69 o                         
   3 -16   0          1.37          2.32         1.41 o                         
   4 -16   0          0.56          0.12         0.43 o                         
   1 -15   0          0.24          1.19         0.57 o                         
   2 -15   0          0.31          1.63         0.97 o                         
   3 -15   0          0.37          0.62         0.92 o                         
   4 -15   0          1.92          1.04         0.64 o                         
   5 -15   0          0.13          0.27         0.43 o                         
   0 -14   0          9.92          6.62         1.76 o                         
   1 -14   0          1.88          2.13         0.50 o                         
   2 -14   0          3.56          2.76         1.12 o                         
   3 -14   0          0.22          0.37         0.69 o                         
   4 -14   0          2.26          3.86        13.19 o                         
   5 -14   0          0.20          0.20         0.44 o                         
   1 -13   0         20.22         19.41         2.96 o                         
   2 -13   0          4.06         15.51        10.11 o                         
   3 -13   0          3.28          2.95         1.20 o                         
   4 -13   0          1.69          2.86         1.48 o                         
   5 -13   0          0.04          0.22         0.45 o                         
   0 -12   0          6.25          5.98         1.63 o                         
   1 -12   0          8.02          8.54         1.76 o                         
   2 -12   0          3.73         12.11         2.66 o                         
   3 -12   0          1.94          9.53         2.08 o                         
   4 -12   0          1.29          0.92         0.62 o                         
   5 -12   0          0.09          0.32         0.57 o                         
   6 -12   0          0.13          0.37         0.80 o                         
   1 -11   0         22.67         22.76         3.32 o                         
   2 -11   0          3.26          4.68         1.43 o                         
   3 -11   0         11.64         18.03         3.81 o                         
   4 -11   0          0.13          1.13         0.99 o                         
   5 -11   0          0.54          0.79         0.57 o                         
   6 -11   0          0.13          0.30         0.84 o                         
   0 -10   0        286.71        311.54        57.57 o                         
   1 -10   0         31.52         46.09         6.32 o                         
   2 -10   0          0.43          1.26         0.75 o                         
   3 -10   0         45.07         44.92        14.11 o                         
   4 -10   0          1.61          4.37         2.86 o                         
   5 -10   0          1.27          3.26         2.81 o                         
   6 -10   0          0.05          0.30         0.73 o                         
   1  -9   0          1.15          0.87         0.57 o                         
   2  -9   0          4.47          9.57         3.47 o                         
   3  -9   0          9.52          7.07         1.58 o                         
   4  -9   0          7.97          6.99         1.44 o                         
   5  -9   0          0.07          0.68         0.52 o                         
   6  -9   0          0.11          0.60         0.48 o                         
   0  -8   0         12.63         12.49         2.70 o                         
   1  -8   0         26.56         24.68         4.22 o                         
   3  -8   0         11.43         15.88         4.68 o                         
   4  -8   0          1.46          1.91         0.72 o                         
   5  -8   0          0.13          0.39         0.45 o                         
   6  -8   0          0.53          0.66         0.53 o                         
   1  -7   0        203.75        167.89        26.40 o                         
   2  -7   0        102.66         85.44        11.41 o                         
   3  -7   0          3.03          2.64         0.82 o                         
   4  -7   0          3.01          3.99         0.97 o                         
   5  -7   0          0.93          1.74         0.95 o                         
   6  -7   0          0.14          0.46         0.55 o                         
   0  -6   0        241.90        209.84        38.93 o                         
   1  -6   0        321.87        254.52        39.55 o                         
   3  -6   0          2.13          6.26         2.20 o                         
   4  -6   0          6.39          7.66         1.45 o                         
   5  -6   0          2.55          4.61         5.82 o                         
   6  -6   0          1.33          3.49         6.19 o                         
   1  -5   0         38.39         45.89        14.11 o                         
   2  -5   0         14.81         12.46         3.30 o                         
   3  -5   0          6.38          6.70         1.17 o                         
   4  -5   0         11.87         13.84         2.23 o                         
   5  -5   0          0.42          0.54         0.47 o                         
   6  -5   0          1.14          1.99         0.81 o                         
   0  -4   0        104.62        167.82        31.31 o                         
   2  -4   0         61.43        129.10        52.06 o                         
   3  -4   0         80.37         83.71        11.19 o                         
   4  -4   0          3.29          5.25         1.22 o                         
   5  -4   0          0.48          2.52         2.78 o                         
   6  -4   0          0.53          1.11         0.64 o                         
   2  -3   0        140.12        102.35        13.55 o                         
   3  -3   0         14.27         16.58         2.76 o                         
   4  -3   0          2.08          3.08         0.84 o                         
   5  -3   0          1.63          1.95         0.66 o                         
   6  -3   0          1.43          2.25         0.92 o                         
   0  -2   0         20.14         40.75         7.65 o                         
   1  -2   0        418.10        248.66       106.90 o                         
   2  -2   0        233.64        200.68        29.69 o                         
   3  -2   0         70.58         84.34        12.58 o                         
   4  -2   0          7.11          8.09         1.67 o                         
   5  -2   0          4.37          5.21         1.22 o                         
   6  -2   0          2.48          2.81         1.13 o                         
   1  -1   0        121.07         68.70        12.87 o                         
   2  -1   0         59.02         59.01         8.83 o                         
   3  -1   0         32.90         29.27         5.44 o                         
   4  -1   0         11.59         31.69        94.32 o                         
   5  -1   0          3.78          5.14         1.77 o                         
   6  -1   0          0.86          2.12         1.84 o                         
   1   0   0          3.35          8.70         1.68 o                         
   2   0   0        265.12        229.13        39.23 o                         
   3   0   0          3.52          4.56         1.32 o                         
   4   0   0          8.66         11.13         2.66 o                         
   5   0   0          1.17          0.72         0.82 o                         
   6   0   0          1.10          0.99         1.35 o                         
   1   1   0        121.07         79.74        11.80 o                         
   2   1   0         59.02         52.44         7.91 o                         
   3   1   0         32.90         31.18         5.78 o                         
   4   1   0         11.59         12.21         2.82 o                         
   5   1   0          3.78          6.07         1.93 o                         
   6   1   0          0.86          2.85         2.03 o                         
   0   2   0         20.14         28.97         5.43 o                         
   2   2   0        233.64        187.66        27.79 o                         
   3   2   0         70.58         82.09        12.35 o                         
   4   2   0          7.11         10.96         2.27 o                         
   5   2   0          4.37          3.55         1.61 o                         
   6   2   0          2.48          0.77         1.26 o                         
   2   3   0        140.12        100.50        13.31 o                         
   3   3   0         14.27         16.36         2.72 o                         
   4   3   0          2.08          3.10         0.86 o                         
   5   3   0          1.63          1.85         0.70 o                         
   6   3   0          1.43          2.71         1.05 o                         
   0   4   0        104.62        187.02        34.75 o                         
   2   4   0         61.43        129.40        90.03 o                         
   3   4   0         80.37         83.24        11.19 o                         
   4   4   0          3.29          5.16         1.23 o                         
   5   4   0          0.48          3.44         2.39 o                         
   6   4   0          0.53          1.41         0.76 o                         
   1   5   0         38.39         52.33        17.58 o                         
   2   5   0         14.81         13.69         3.08 o                         
   3   5   0          6.38          7.32         1.27 o                         
   4   5   0         11.87         13.67         2.23 o                         
   5   5   0          0.42          0.78         0.51 o                         
   6   5   0          1.14          2.41         0.95 o                         
   0   6   0        241.90        218.21        40.52 o                         
   1   6   0        321.87        271.83        42.44 o                         
   3   6   0          2.13          8.23         4.37 o                         
   4   6   0          6.39          8.77         1.61 o                         
   5   6   0          2.55          6.15         4.45 o                         
   6   6   0          1.33          1.49         0.83 o                         
   1   7   0        203.75        146.64        23.06 o                         
   2   7   0        102.66         88.12        11.96 o                         
   3   7   0          3.03          2.49         0.81 o                         
   4   7   0          3.01          3.42         0.91 o                         
   5   7   0          0.93          1.84         0.61 o                         
   6   7   0          0.14          0.45         0.45 o                         
   0   8   0         12.63         14.42         3.04 o                         
   1   8   0         26.55         24.34         4.27 o                         
   3   8   0         11.43         19.66         7.39 o                         
   4   8   0          1.46          1.70         0.68 o                         
   5   8   0          0.13          0.40         0.44 o                         
   6   8   0          0.53          0.60         0.50 o                         
   1   9   0          1.15          1.81         0.52 o                         
   2   9   0          4.47          9.90         2.36 o                         
   3   9   0          9.52          7.14         2.04 o                         
   4   9   0          7.97          5.15         1.47 o                         
   5   9   0          0.07          0.55         0.50 o                         
   6   9   0          0.11          0.22         0.49 o                         
   0  10   0        286.71        324.93        99.57 o                         
   1  10   0         31.52         37.44         5.07 o                         
   2  10   0          0.43          1.20         0.80 o                         
   3  10   0         45.07         54.80        13.92 o                         
   4  10   0          1.61          1.20         0.70 o                         
   5  10   0          1.27          1.25         0.62 o                         
   6  10   0          0.05          0.38         0.48 o                         
   1  11   0         22.67         22.71         3.31 o                         
   2  11   0          3.26          6.41         2.18 o                         
   3  11   0         11.64         31.10        69.46 o                         
   4  11   0          0.13          1.17         0.86 o                         
   5  11   0          0.54          1.29         0.67 o                         
   6  11   0          0.13          0.10         0.63 o                         
   0  12   0          6.25          6.08         1.56 o                         
   1  12   0          8.02          7.94         1.39 o                         
   2  12   0          3.73         10.83         2.55 o                         
   3  12   0          1.94          9.77         1.91 o                         
   4  12   0          1.29          0.49         0.57 o                         
   5  12   0          0.09          0.99        10.54 o                         
   6  12   0          0.13          0.17         0.66 o                         
   1  13   0         20.22         20.12         3.03 o                         
   2  13   0          4.06         11.66         2.69 o                         
   3  13   0          3.28          3.68         1.21 o                         
   4  13   0          1.69          3.18         1.50 o                         
   5  13   0          0.04          0.29         0.39 o                         
   0  14   0          9.92          7.29         1.80 o                         
   1  14   0          1.88          2.24         0.59 o                         
   2  14   0          3.56          1.80         1.15 o                         
   3  14   0          0.22          0.19         0.61 o                         
   4  14   0          2.26          2.80         2.55 o                         
   5  14   0          0.20          0.35         0.49 o                         
   1  15   0          0.24          1.09         0.47 o                         
   2  15   0          0.31          1.65         0.97 o                         
   3  15   0          0.37          0.25         0.57 o                         
   4  15   0          1.92          2.11         0.85 o                         
   5  15   0          0.13          0.60         0.74 o                         
   0  16   0          0.62          4.51         1.46 o                         
   1  16   0          0.35          1.16         0.73 o                         
   2  16   0          0.42          0.20         0.60 o                         
   3  16   0          1.37          1.19         0.66 o                         
   4  16   0          0.56          0.37         0.42 o                         
   1  17   0          0.41          0.92         0.70 o                         
   2  17   0          3.38          4.40         0.98 o                         
   3  17   0          0.14          0.29         0.78 o                         
   4  17   0          0.06          0.26         0.67 o                         
   0  18   0          1.25          2.14         1.21 o                         
   1  18   0          1.17          1.74         2.26 o                         
   2  18   0          0.37          0.31         0.18 o                         
   3  18   0          1.92          1.00         0.91 o                         
   4  18   0          0.46         -0.13         0.44 o                         
   1  19   0          1.41          1.82         0.87 o                         
   2  19   0          0.07          0.56         0.49 o                         
   3  19   0          0.76          0.96         0.95 o                         
   0  20   0          0.28          0.43         0.51 o                         
   1  20   0          1.05          1.00         0.75 o                         
   2  20   0          0.00          0.27         0.22 o                         
   1  21   0          0.04          0.18         0.31 o                         
  -1 -21   1          0.06          0.13         0.25 o                         
   0 -21   1          0.02          0.45         0.36 o                         
   1 -21   1          0.08          0.02         0.28 o                         
  -2 -20   1          0.14          0.09         0.54 o                         
  -1 -20   1          0.18          0.67         0.38 o                         
   0 -20   1          1.58          2.03         0.70 o                         
   1 -20   1          0.02          0.57        10.45 o                         
   2 -20   1          0.27          0.21         0.21 o                         
  -3 -19   1          0.03          0.08         0.58 o                         
  -2 -19   1          0.17          0.14         0.53 o                         
  -1 -19   1          0.76          0.94         0.75 o                         
   0 -19   1          0.02          0.42         0.32 o                         
   1 -19   1          0.67          0.66         0.44 o                         
   2 -19   1          0.01          0.51         0.68 o                         
   3 -19   1          0.07          0.04         0.54 o                         
  -4 -18   1          1.76          0.61         0.86 o                         
  -3 -18   1          0.44          0.22         0.61 o                         
  -2 -18   1          0.74          0.38         0.65 o                         
  -1 -18   1          0.09          0.43         0.28 o                         
   0 -18   1          2.78          2.50         0.71 o                         
   1 -18   1          1.23          1.16         0.55 o                         
   2 -18   1          0.25          0.71         1.07 o                         
   3 -18   1          0.45         -0.02         0.53 o                         
  -4 -17   1          0.07          0.14         0.44 o                         
  -3 -17   1          0.28          0.64         0.91 o                         
  -2 -17   1          1.20          1.66         1.35 o                         
  -1 -17   1          0.14          0.82         0.41 o                         
   0 -17   1          0.24          0.50         0.37 o                         
   1 -17   1          0.22          0.32         0.36 o                         
   2 -17   1          1.89          1.89         0.54 o                         
   3 -17   1          0.40          0.05         0.25 o                         
   4 -17   1          0.69          0.43         0.38 o                         
  -5 -16   1          0.55          0.02         0.48 o                         
  -4 -16   1          0.11         -0.02         0.44 o                         
  -3 -16   1          0.79          1.80         1.23 o                         
  -2 -16   1          0.51          0.22         0.58 o                         
  -1 -16   1          3.53          4.25         0.91 o                         
   0 -16   1          2.16          2.34         0.65 o                         
   1 -16   1          4.03          5.47         1.14 o                         
   2 -16   1          0.29          2.65         1.97 o                         
   3 -16   1          0.47          0.53         0.50 o                         
   4 -16   1          0.11          0.20         0.36 o                         
  -5 -15   1          1.03          0.60         0.63 o                         
  -4 -15   1          0.92          0.12         0.56 o                         
  -3 -15   1          0.67          0.88         0.98 o                         
  -2 -15   1          9.38         12.01         2.94 o                         
  -1 -15   1          1.52          1.17         0.38 o                         
   0 -15   1          4.95          5.08         1.48 o                         
   1 -15   1          1.00          1.63         0.59 o                         
   2 -15   1          3.05          3.19         0.61 o                         
   3 -15   1          0.91          1.34         0.57 o                         
   4 -15   1          0.77          0.39         0.45 o                         
   5 -15   1          0.99          0.52         0.52 o                         
  -5 -14   1          0.97          0.45         0.49 o                         
  -4 -14   1          0.59          0.49         0.77 o                         
  -3 -14   1          0.52          0.50         0.69 o                         
  -2 -14   1          0.55          0.97         0.86 o                         
  -1 -14   1          6.49          4.25         1.37 o                         
   0 -14   1          6.09          6.67         1.18 o                         
   1 -14   1         18.18         16.46         2.61 o                         
   2 -14   1          6.71          6.59         1.75 o                         
   3 -14   1          2.11          2.23         0.73 o                         
   4 -14   1          0.08          0.17         0.48 o                         
   5 -14   1          0.37          0.51         0.55 o                         
  -5 -13   1          0.26          0.34         0.49 o                         
  -4 -13   1          3.93          1.85         1.76 o                         
  -3 -13   1          0.71          1.05         0.89 o                         
  -2 -13   1          5.74         10.54         2.46 o                         
  -1 -13   1          7.49          7.30         1.91 o                         
   0 -13   1         10.88         12.61         2.02 o                         
   1 -13   1          7.29          8.17         1.40 o                         
   2 -13   1          1.38          2.79         1.12 o                         
   3 -13   1          1.92          2.84         0.87 o                         
   4 -13   1          0.19          0.75         0.55 o                         
   5 -13   1          0.93          0.89         0.60 o                         
  -6 -12   1          0.26          0.15         0.75 o                         
  -5 -12   1          0.20          0.91         0.75 o                         
  -4 -12   1          0.56          0.69         0.64 o                         
  -3 -12   1         10.41          7.18         2.90 o                         
  -2 -12   1         14.43         20.06         4.18 o                         
  -1 -12   1         11.09         13.99         2.88 o                         
   0 -12   1          1.26          2.24         0.87 o                         
   1 -12   1          7.83          7.31         1.29 o                         
   2 -12   1         21.99         26.30         4.77 o                         
   3 -12   1          3.75          4.22         1.01 o                         
   4 -12   1          1.75          1.36         0.61 o                         
   5 -12   1          0.26          0.40         0.46 o                         
   6 -12   1          0.16          0.18         0.71 o                         
  -6 -11   1          0.24         -0.07         0.73 o                         
  -5 -11   1          0.00          0.16         0.56 o                         
  -4 -11   1          2.30          5.13         1.80 o                         
  -3 -11   1          0.44          0.94         0.83 o                         
  -2 -11   1          1.52          3.13         1.24 o                         
  -1 -11   1          5.35          6.25         1.58 o                         
   0 -11   1          8.82          8.86         1.47 o                         
   1 -11   1         15.33         19.17         2.85 o                         
   2 -11   1          8.74          8.06         1.55 o                         
   3 -11   1          0.99          1.61         0.60 o                         
   4 -11   1          0.57          0.80         0.52 o                         
   5 -11   1          0.59          0.63         0.51 o                         
   6 -11   1          0.08          0.14         0.76 o                         
  -6 -10   1          0.51          0.53         0.67 o                         
  -5 -10   1          2.52          3.78         1.02 o                         
  -4 -10   1          1.59          1.62         0.96 o                         
  -3 -10   1          0.31          0.92         0.81 o                         
  -2 -10   1          8.80          8.16         3.18 o                         
  -1 -10   1          5.71          8.37         3.68 o                         
   0 -10   1          2.40          2.20         0.64 o                         
   1 -10   1          3.60          6.76         2.35 o                         
   2 -10   1          7.68          9.38         1.52 o                         
   3 -10   1          7.19         12.12         2.04 o                         
   4 -10   1          2.39          5.09        21.59 o                         
   5 -10   1          1.34          1.42         0.67 o                         
   6 -10   1          0.64          0.19         0.78 o                         
  -6  -9   1          0.12          0.35         0.62 o                         
  -5  -9   1          0.39          0.68         0.46 o                         
  -4  -9   1          2.75          3.67         1.10 o                         
  -3  -9   1          4.02          6.38         3.05 o                         
  -2  -9   1          7.90          7.36         2.04 o                         
  -1  -9   1         16.85         15.21         3.06 o                         
   0  -9   1         54.81         52.19        12.75 o                         
   1  -9   1         24.92         22.94         3.25 o                         
   2  -9   1          9.62          8.25         1.40 o                         
   3  -9   1          0.85          0.87         0.53 o                         
   4  -9   1          2.54          2.26         0.77 o                         
   5  -9   1          0.25          0.45         0.46 o                         
   6  -9   1          0.76          0.61         0.53 o                         
  -6  -8   1          0.15          0.16         0.50 o                         
  -5  -8   1          2.66          2.05         0.76 o                         
  -4  -8   1         11.35         19.46         3.13 o                         
  -3  -8   1         20.81         26.65         8.08 o                         
  -2  -8   1          4.52          6.61         4.82 o                         
  -1  -8   1         33.02         33.37         8.65 o                         
   0  -8   1         11.63         10.96         2.24 o                         
   1  -8   1         12.17          9.47         2.56 o                         
   2  -8   1         13.87         14.51         2.23 o                         
   3  -8   1         12.48         14.40         2.39 o                         
   4  -8   1          9.63          6.83         2.25 o                         
   5  -8   1          1.94          1.74         0.67 o                         
   6  -8   1          0.10          0.53         0.46 o                         
  -6  -7   1          0.03          0.31         0.52 o                         
  -5  -7   1          4.56          5.22         1.48 o                         
  -4  -7   1          0.09          0.64         0.54 o                         
  -3  -7   1          6.60          5.90         1.29 o                         
  -2  -7   1         45.13         48.71        32.39 o                         
  -1  -7   1         21.57         17.69         3.64 o                         
   0  -7   1         21.92         23.30         9.80 o                         
   1  -7   1          8.26          7.64         5.15 o                         
   2  -7   1         42.35         43.91         6.00 o                         
   3  -7   1          2.98          2.90         3.36 o                         
   4  -7   1          5.40          5.86         1.29 o                         
   5  -7   1          4.21          4.38         1.00 o                         
   6  -7   1          0.93          0.79         0.55 o                         
  -6  -6   1          1.94          3.27         1.24 o                         
  -5  -6   1          1.78          1.92         0.77 o                         
  -4  -6   1          0.78          3.11         3.66 o                         
  -3  -6   1          5.66          6.58         1.25 o                         
  -2  -6   1          7.44         17.70        28.52 o                         
  -1  -6   1        115.26         16.41        41.18 o                         
   0  -6   1         33.71         37.36         6.11 o                         
   1  -6   1        114.32        102.67        16.32 o                         
   2  -6   1         20.39         15.33         2.22 o                         
   3  -6   1          7.62          6.96         1.83 o                         
   4  -6   1          3.60          5.55         2.72 o                         
   5  -6   1          0.61          0.75         0.49 o                         
   6  -6   1          0.72          2.13         0.95 o                         
  -6  -5   1          0.36          0.71         0.57 o                         
  -5  -5   1          6.06          5.87         1.51 o                         
  -4  -5   1          9.55         12.89         3.05 o                         
  -3  -5   1         11.71         18.48         2.79 o                         
  -2  -5   1         22.08         23.14         3.51 o                         
  -1  -5   1         28.82         42.84        19.63 o                         
   0  -5   1          0.33          3.29         8.44 o                         
   1  -5   1        131.47        104.60        19.65 o                         
   2  -5   1         19.49         25.02         3.50 o                         
   3  -5   1         10.44          7.51         3.90 o                         
   4  -5   1          2.58          4.51         1.72 o                         
   5  -5   1          3.00          2.21         0.68 o                         
   6  -5   1          2.07          1.59         0.79 o                         
  -6  -4   1          1.82          5.19        11.59 o                         
  -5  -4   1          4.94          5.17         1.63 o                         
  -4  -4   1          2.42          3.47         0.98 o                         
  -3  -4   1          7.23          6.52         1.43 o                         
  -2  -4   1         30.20         31.75         5.42 o                         
  -1  -4   1        113.72        133.40        45.60 o                         
   0  -4   1          3.07          8.29         1.84 o                         
   1  -4   1        100.81         78.77        10.31 o                         
   2  -4   1         20.36         16.67         2.45 o                         
   3  -4   1         13.64         16.06         9.23 o                         
   4  -4   1          2.78          3.40         0.77 o                         
   5  -4   1          3.40          3.04         0.90 o                         
   6  -4   1          2.42          2.49         2.04 o                         
  -6  -3   1          0.02          0.53         0.54 o                         
  -5  -3   1          8.20          7.23         1.76 o                         
  -4  -3   1         10.44         11.02         2.25 o                         
  -3  -3   1         18.04         15.62         2.65 o                         
  -2  -3   1         39.60         41.60         6.43 o                         
  -1  -3   1         46.42         41.66         6.68 o                         
   0  -3   1         53.81         11.71        14.89 o                         
   1  -3   1         63.40         80.93        10.67 o                         
   2  -3   1         58.26         47.31         6.62 o                         
   3  -3   1         19.51         21.61         3.06 o                         
   4  -3   1          1.71          2.33         0.67 o                         
   5  -3   1          7.88          6.09         1.34 o                         
   6  -3   1          0.57          0.94         0.58 o                         
  -6  -2   1          2.50          0.74         1.50 o                         
  -5  -2   1          0.25          0.53         0.70 o                         
  -4  -2   1          2.16          2.10         0.78 o                         
  -3  -2   1         14.74         19.87         5.97 o                         
  -2  -2   1          0.25          2.99         8.87 o                         
  -1  -2   1        216.08        233.67        56.33 o                         
   0  -2   1          0.57          9.95         8.47 o                         
   1  -2   1        119.82        145.26        19.10 o                         
   2  -2   1         15.99         22.88        13.30 o                         
   3  -2   1          6.50         10.62         1.82 o                         
   4  -2   1          3.94          6.39         1.53 o                         
   5  -2   1          2.49          2.74         0.86 o                         
   6  -2   1          1.72          3.64         1.07 o                         
  -6  -1   1          0.02          0.34         1.24 o                         
  -5  -1   1          0.07          0.90         1.16 o                         
  -4  -1   1         12.07         36.09       174.68 o                         
  -3  -1   1          2.44          2.79         1.74 o                         
  -1  -1   1          9.04          6.06         1.48 o                         
   0  -1   1          9.26          8.54         2.58 o                         
   1  -1   1         86.35         91.61        11.93 o                         
   2  -1   1          8.52          8.94         1.52 o                         
   3  -1   1          7.48          8.61         1.52 o                         
   4  -1   1          3.99          5.10         1.11 o                         
   5  -1   1          0.41          0.44         0.32 o                         
   6  -1   1          0.11          0.06         0.37 o                         
  -6   0   1          1.65          1.79         1.71 o                         
  -5   0   1          1.18          0.90         1.19 o                         
  -4   0   1          0.04          4.56         1.76 o                         
  -3   0   1         17.65         30.08         5.78 o                         
  -2   0   1         33.15         30.29         6.29 o                         
  -1   0   1        157.29         98.22        17.09 o                         
   1   0   1          8.46          6.88         1.30 o                         
   2   0   1         56.92         43.32         7.61 o                         
   3   0   1          7.72          8.73         1.89 o                         
   4   0   1          6.33          8.37         2.07 o                         
   5   0   1          0.92          2.19         1.47 o                         
   6   0   1          3.31          1.41         1.45 o                         
  -6   1   1          0.02          0.53         1.51 o                         
  -5   1   1          0.07          2.08         2.07 o                         
  -4   1   1         12.07         14.83         3.48 o                         
  -3   1   1          2.44          2.64         1.21 o                         
  -2   1   1         18.72         20.62         3.96 o                         
  -1   1   1          9.04          8.69         1.80 o                         
   0   1   1          9.26         10.21         3.06 o                         
   1   1   1         86.35         84.43        11.04 o                         
   2   1   1          8.52          9.86         1.66 o                         
   3   1   1          7.48          9.86         2.69 o                         
   4   1   1          3.99          4.67         1.01 o                         
   5   1   1          0.41          1.73         1.52 o                         
   6   1   1          0.11          1.81         1.59 o                         
  -6   2   1          2.50          1.54         1.87 o                         
  -5   2   1          0.25          0.26         1.07 o                         
  -4   2   1          2.16          1.24         1.27 o                         
  -3   2   1         14.74         12.08         4.02 o                         
  -2   2   1          0.25          3.56        14.89 o                         
  -1   2   1        216.08        209.35        48.16 o                         
   0   2   1          0.57         10.38         8.60 o                         
   1   2   1        119.82        123.21        16.19 o                         
   2   2   1         15.99         16.32         2.56 o                         
   3   2   1          6.50          9.60         1.68 o                         
   4   2   1          3.94          4.51         1.03 o                         
   5   2   1          2.49          2.33         0.73 o                         
   6   2   1          1.72          2.06         0.89 o                         
  -6   3   1          0.02          0.33         0.58 o                         
  -5   3   1          8.20          8.59         1.99 o                         
  -4   3   1         10.44          9.79         2.12 o                         
  -3   3   1         18.04         20.55         5.49 o                         
  -2   3   1         39.60         38.23         8.28 o                         
  -1   3   1         46.42         36.89         5.96 o                         
   0   3   1         53.81         14.61        14.92 o                         
   1   3   1         63.40         68.45         9.02 o                         
   2   3   1         58.26         45.80         6.12 o                         
   3   3   1         19.51         20.82         2.93 o                         
   4   3   1          1.71          2.88         0.78 o                         
   5   3   1          7.88          5.57         1.44 o                         
   6   3   1          0.57          1.06         0.62 o                         
  -6   4   1          1.82          3.07         1.94 o                         
  -5   4   1          4.94          4.97         1.56 o                         
  -4   4   1          2.42          2.82         0.88 o                         
  -3   4   1          7.23          7.42         1.49 o                         
  -2   4   1         30.20         42.57         5.78 o                         
  -1   4   1        113.72        130.69        72.77 o                         
   0   4   1          3.07          6.62         2.19 o                         
   1   4   1        100.81         88.59        11.58 o                         
   2   4   1         20.36         17.78         2.55 o                         
   3   4   1         13.64         18.22         5.34 o                         
   4   4   1          2.78          3.79         0.85 o                         
   5   4   1          3.40          3.35         0.95 o                         
   6   4   1          2.42          2.38         0.95 o                         
  -6   5   1          0.36          1.25         1.14 o                         
  -5   5   1          6.06          6.86         1.62 o                         
  -4   5   1          9.55         12.57         2.41 o                         
  -3   5   1         11.71         18.93         2.84 o                         
  -2   5   1         22.08         23.84         3.64 o                         
  -1   5   1         28.82         23.33         9.38 o                         
   0   5   1          0.33          2.86         2.35 o                         
   1   5   1        131.47        119.61        18.91 o                         
   2   5   1         19.49         27.65         3.83 o                         
   3   5   1         10.44          8.19         2.14 o                         
   4   5   1          2.58          4.72         1.92 o                         
   5   5   1          3.00          2.24         0.68 o                         
   6   5   1          2.07          1.86         0.82 o                         
  -6   6   1          1.94          2.63         1.06 o                         
  -5   6   1          1.78          2.61         0.95 o                         
  -4   6   1          0.78          1.87         1.35 o                         
  -3   6   1          5.66          6.07         1.21 o                         
  -2   6   1          7.44         25.23        37.01 o                         
   0   6   1         33.71         32.33         4.35 o                         
   1   6   1        114.32        102.98        16.40 o                         
   2   6   1         20.39         16.18         2.49 o                         
   3   6   1          7.62          8.10         1.55 o                         
   4   6   1          3.60          3.89         0.93 o                         
   5   6   1          0.61          1.74         0.89 o                         
   6   6   1          0.72          0.78         0.50 o                         
  -6   7   1          0.03          3.96        31.40 o                         
  -5   7   1          4.56          5.69         1.36 o                         
  -4   7   1          0.09          1.12         0.68 o                         
  -3   7   1          6.60          7.50         1.45 o                         
  -2   7   1         45.13         48.43        19.31 o                         
  -1   7   1         21.57         17.17         3.84 o                         
   0   7   1         21.92         22.57         3.16 o                         
   1   7   1          8.26          4.14         1.11 o                         
   2   7   1         42.35         39.52         5.46 o                         
   3   7   1          2.98          3.24         3.17 o                         
   4   7   1          5.40          4.97         1.43 o                         
   5   7   1          4.21          6.10         1.29 o                         
   6   7   1          0.93          0.88         0.63 o                         
  -6   8   1          0.15          0.41         0.48 o                         
  -5   8   1          2.66          1.86         0.74 o                         
  -4   8   1         11.35         18.45         3.05 o                         
  -3   8   1         20.81         22.11         5.60 o                         
  -2   8   1          4.52          7.72         5.38 o                         
  -1   8   1         33.01         29.46         6.72 o                         
   0   8   1         11.63         13.74         2.51 o                         
   1   8   1         12.17          9.05         2.37 o                         
   2   8   1         13.87         13.52         2.03 o                         
   3   8   1         12.48         14.86         2.33 o                         
   4   8   1          9.63          8.37         2.23 o                         
   5   8   1          1.94          1.83         0.69 o                         
   6   8   1          0.10          0.37         0.44 o                         
  -6   9   1          0.12          2.82        12.62 o                         
  -5   9   1          0.39          0.30         0.44 o                         
  -4   9   1          2.75          2.57         0.87 o                         
  -3   9   1          4.02          5.51         1.63 o                         
  -2   9   1          7.90          7.01         2.18 o                         
  -1   9   1         16.85         14.97         3.00 o                         
   0   9   1         54.81         59.02         7.94 o                         
   1   9   1         24.92         23.01         3.27 o                         
   2   9   1          9.62         11.10         1.77 o                         
   3   9   1          0.85          2.55         0.89 o                         
   4   9   1          2.54          2.16         0.76 o                         
   5   9   1          0.25          0.35         0.49 o                         
   6   9   1          0.76          0.86         0.54 o                         
  -6  10   1          0.51          0.53         0.53 o                         
  -5  10   1          2.52          2.52         0.83 o                         
  -4  10   1          1.59          2.19         1.92 o                         
  -3  10   1          0.31          0.87         0.81 o                         
  -2  10   1          8.80          9.84         3.17 o                         
  -1  10   1          5.71          5.16         1.38 o                         
   0  10   1          2.40          2.61         0.60 o                         
   1  10   1          3.60          5.31         1.02 o                         
   2  10   1          7.68          9.35         1.53 o                         
   3  10   1          7.19          9.55         1.66 o                         
   4  10   1          2.39          4.38         1.07 o                         
   5  10   1          1.34          1.52         0.71 o                         
   6  10   1          0.64          0.23         0.58 o                         
  -6  11   1          0.24         -0.06         0.63 o                         
  -5  11   1          0.00          0.33         0.44 o                         
  -4  11   1          2.30          2.24         0.90 o                         
  -3  11   1          0.44          0.89         0.76 o                         
  -2  11   1          1.52          2.20         0.99 o                         
  -1  11   1          5.35          4.72         1.39 o                         
   0  11   1          8.82         11.26         1.81 o                         
   1  11   1         15.33         17.36         2.60 o                         
   2  11   1          8.74          8.98         1.62 o                         
   3  11   1          0.99          1.97         0.74 o                         
   4  11   1          0.57          0.99         0.51 o                         
   5  11   1          0.59          0.64         0.48 o                         
   6  11   1          0.08          0.33         0.56 o                         
  -6  12   1          0.26          0.06         0.60 o                         
  -5  12   1          0.20          0.37         0.41 o                         
  -4  12   1          0.56          1.45         0.77 o                         
  -3  12   1         10.41          8.07         4.27 o                         
  -2  12   1         14.43         15.26         4.13 o                         
  -1  12   1         11.09         11.38         2.60 o                         
   0  12   1          1.26          3.05         1.39 o                         
   1  12   1          7.83          8.24         1.43 o                         
   2  12   1         21.99         21.53         4.00 o                         
   3  12   1          3.75          6.06         1.25 o                         
   4  12   1          1.75          1.23         0.57 o                         
   5  12   1          0.26          0.53         0.46 o                         
   6  12   1          0.16          0.23         0.54 o                         
  -5  13   1          0.26          0.47         0.47 o                         
  -4  13   1          3.93          2.71         1.10 o                         
  -3  13   1          0.71          1.14         0.85 o                         
  -2  13   1          5.74         10.46         2.45 o                         
  -1  13   1          7.49          8.07         1.49 o                         
   0  13   1         10.88         13.38         2.05 o                         
   1  13   1          7.29          8.06         1.46 o                         
   2  13   1          1.38          3.88         1.94 o                         
   3  13   1          1.92          2.39         0.68 o                         
   4  13   1          0.19          0.49         0.43 o                         
   5  13   1          0.93          0.59         0.44 o                         
  -5  14   1          0.97          0.71         0.60 o                         
  -4  14   1          0.59          0.56         0.58 o                         
  -3  14   1          0.52          0.38         0.64 o                         
  -2  14   1          0.55          0.50         0.72 o                         
  -1  14   1          6.49          8.18         1.51 o                         
   0  14   1          6.09          6.17         1.16 o                         
   1  14   1         18.18         17.50         2.70 o                         
   2  14   1          6.71          9.50         2.32 o                         
   3  14   1          2.11          2.29         0.63 o                         
   4  14   1          0.08          0.30         0.38 o                         
   5  14   1          0.37          3.52        65.01 o                         
  -5  15   1          1.03          0.79         0.57 o                         
  -4  15   1          0.92          0.89         0.74 o                         
  -3  15   1          0.67          1.12         0.83 o                         
  -2  15   1          9.38         10.01         2.53 o                         
  -1  15   1          1.52          1.73         0.50 o                         
   0  15   1          4.95          4.14         0.90 o                         
   1  15   1          1.00          1.60         0.60 o                         
   2  15   1          3.05          4.09         0.87 o                         
   3  15   1          0.91          1.19         0.46 o                         
   4  15   1          0.77          0.61         0.38 o                         
   5  15   1          0.99          0.53         0.46 o                         
  -5  16   1          0.55          0.15         0.43 o                         
  -4  16   1          0.11          0.12         0.46 o                         
  -3  16   1          0.79          2.22         1.05 o                         
  -2  16   1          0.51          0.40         0.69 o                         
  -1  16   1          3.53          6.08         1.65 o                         
   0  16   1          2.16          2.43         0.63 o                         
   1  16   1          4.03          5.63         1.18 o                         
   2  16   1          0.29          2.26         0.76 o                         
   3  16   1          0.47          0.50         0.34 o                         
   4  16   1          0.11          0.24         0.32 o                         
  -4  17   1          0.07          0.32         0.56 o                         
  -3  17   1          0.28          0.25         0.63 o                         
  -2  17   1          1.20          1.67         0.88 o                         
  -1  17   1          0.14          0.86         0.69 o                         
   0  17   1          0.24          0.33         0.32 o                         
   1  17   1          0.22          0.15         0.58 o                         
   2  17   1          1.89          2.04         0.64 o                         
   3  17   1          0.40          0.39         0.25 o                         
   4  17   1          0.69          0.66         0.42 o                         
  -4  18   1          1.76          1.09         1.17 o                         
  -3  18   1          0.44          0.35         0.73 o                         
  -2  18   1          0.74          1.10         0.74 o                         
  -1  18   1          0.09          0.52         0.30 o                         
   0  18   1          2.78          2.49         0.73 o                         
   1  18   1          1.23          1.70         0.63 o                         
   2  18   1          0.25          0.48         0.29 o                         
   3  18   1          0.45          0.16         1.21 o                         
  -3  19   1          0.03          0.18         0.60 o                         
  -2  19   1          0.17          0.22         0.54 o                         
  -1  19   1          0.76          0.93         0.44 o                         
   0  19   1          0.02          0.40         0.35 o                         
   1  19   1          0.67          0.90         0.44 o                         
   2  19   1          0.01          0.19         0.24 o                         
   3  19   1          0.07          0.09         0.57 o                         
  -2  20   1          0.14          0.05         0.47 o                         
  -1  20   1          0.18          0.32         0.31 o                         
   0  20   1          1.58          0.88         0.46 o                         
   1  20   1          0.02          0.51         0.57 o                         
   2  20   1          0.27          0.14         0.22 o                         
  -1  21   1          0.06          0.28         0.34 o                         
   0  21   1          0.02          0.43         0.40 o                         
   1  21   1          0.08          0.10         0.27 o                         
  -1 -21   2          1.53          1.62         0.66 o                         
   0 -21   2          0.28          0.11         0.27 o                         
   1 -21   2          0.50          0.20         0.31 o                         
  -2 -20   2          0.04         -0.12         0.46 o                         
  -1 -20   2          0.09          0.23         0.30 o                         
   0 -20   2          0.64          0.57         0.39 o                         
   1 -20   2          0.01          0.09         0.27 o                         
   2 -20   2          0.07         -0.02         0.18 o                         
  -3 -19   2          0.90          0.46         0.82 o                         
  -2 -19   2          1.17          0.47         0.70 o                         
  -1 -19   2          0.15          0.17         0.58 o                         
   0 -19   2          2.03          2.64         0.95 o                         
   1 -19   2          0.07         -0.05         0.33 o                         
   2 -19   2          0.15          0.18         0.23 o                         
   3 -19   2          0.06          1.17         1.19 o                         
  -4 -18   2          0.04          3.99         1.92 o                         
  -3 -18   2          1.40          1.03         1.10 o                         
  -2 -18   2          0.47          0.34         0.69 o                         
  -1 -18   2          0.12          0.15         0.57 o                         
   0 -18   2          1.34          1.55         0.56 o                         
   1 -18   2          1.51          1.13         0.49 o                         
   2 -18   2          2.00          1.30         0.45 o                         
  -4 -17   2          0.15         -0.12         0.64 o                         
  -3 -17   2          0.54          0.30         0.77 o                         
  -2 -17   2          0.95          0.50         0.88 o                         
  -1 -17   2          1.68          2.18         1.04 o                         
   0 -17   2          0.87          0.61         0.38 o                         
   1 -17   2          0.77          1.29         0.55 o                         
   2 -17   2          1.00          1.43         0.53 o                         
   3 -17   2          1.03          1.44         0.39 o                         
   4 -17   2          0.22          0.17         0.25 o                         
  -5 -16   2          0.27          0.08         0.50 o                         
  -4 -16   2          0.84          0.56         1.08 o                         
  -3 -16   2          0.88          0.49         0.94 o                         
  -2 -16   2          0.39          0.56         0.75 o                         
  -1 -16   2          0.10         -0.03         0.60 o                         
   0 -16   2          2.43          2.05         0.59 o                         
   1 -16   2          0.73          0.57         0.37 o                         
   2 -16   2          1.00          0.86         0.90 o                         
   3 -16   2          0.31          0.46         0.81 o                         
   4 -16   2          0.88          0.88         0.48 o                         
  -5 -15   2          0.29          0.06         0.51 o                         
  -4 -15   2          1.74          0.59         0.64 o                         
  -3 -15   2          4.58          1.84         1.51 o                         
  -2 -15   2          0.59          0.56         0.76 o                         
  -1 -15   2          7.72          6.88         2.07 o                         
   0 -15   2          0.24          2.15         0.97 o                         
   1 -15   2          3.25          3.51         0.92 o                         
   2 -15   2          2.06          3.50         2.87 o                         
   3 -15   2          3.51          3.77         0.96 o                         
   4 -15   2          1.36          1.37         0.57 o                         
   5 -15   2          0.10          0.07         0.29 o                         
  -5 -14   2          0.08          0.20         0.58 o                         
  -4 -14   2          1.14          1.10         0.96 o                         
  -3 -14   2          0.09          0.33         0.67 o                         
  -2 -14   2          4.16          3.21         1.44 o                         
  -1 -14   2          1.38          2.75         1.35 o                         
   0 -14   2          2.01          2.41         0.76 o                         
   1 -14   2         12.50         15.89         2.61 o                         
   2 -14   2          1.26          0.94         0.67 o                         
   3 -14   2          1.02          1.19         0.50 o                         
   4 -14   2          2.09          1.77         0.74 o                         
   5 -14   2          0.36          0.09         0.35 o                         
  -5 -13   2          0.93          1.09         0.72 o                         
  -4 -13   2          3.74          3.20         1.55 o                         
  -3 -13   2          6.21          4.25         2.33 o                         
  -2 -13   2          7.78          7.04         2.90 o                         
  -1 -13   2         10.48          9.56         2.55 o                         
   0 -13   2         17.93         26.38         4.43 o                         
   1 -13   2          5.07          6.89         1.51 o                         
   2 -13   2          0.36          0.75         0.62 o                         
   3 -13   2          0.46          1.21         0.44 o                         
   4 -13   2          1.97          2.30         0.85 o                         
   5 -13   2          0.30          0.18         0.37 o                         
  -6 -12   2          0.00          0.29         1.00 o                         
  -5 -12   2          0.06          0.10         0.59 o                         
  -4 -12   2          0.92          1.50         2.11 o                         
  -3 -12   2          1.48          1.01         0.86 o                         
  -2 -12   2          5.53          6.07         2.06 o                         
  -1 -12   2          2.33          3.39         1.43 o                         
   0 -12   2          8.29         12.82         2.09 o                         
   1 -12   2          8.42          6.07         1.44 o                         
   2 -12   2          7.51          6.05         1.51 o                         
   3 -12   2          7.82          9.08         1.65 o                         
   4 -12   2          3.44          4.10         1.11 o                         
   5 -12   2          0.03          0.16         0.39 o                         
  -6 -11   2          0.06          0.19         0.85 o                         
  -5 -11   2          1.77          1.67         0.97 o                         
  -4 -11   2          4.35          4.54         1.44 o                         
  -3 -11   2          1.19          2.88         1.29 o                         
  -2 -11   2         10.71          8.83         5.32 o                         
  -1 -11   2          3.61          7.44        39.41 o                         
   0 -11   2          8.60         12.27         1.95 o                         
   1 -11   2          1.67          2.41         0.87 o                         
   2 -11   2         33.99         25.58         4.51 o                         
   3 -11   2          1.58          1.85         0.54 o                         
   4 -11   2          2.09          1.75         0.65 o                         
   5 -11   2          0.44          0.17         0.38 o                         
   6 -11   2          0.47          0.48         0.85 o                         
  -6 -10   2          0.04          0.00         0.82 o                         
  -5 -10   2          3.83          3.55         1.06 o                         
  -4 -10   2          8.45          6.75         1.92 o                         
  -3 -10   2         17.60         25.12         4.96 o                         
  -2 -10   2         11.16         15.61         3.54 o                         
  -1 -10   2          3.87          3.31         1.45 o                         
   0 -10   2         44.73         62.04         8.72 o                         
   1 -10   2         10.21          9.47         2.06 o                         
   2 -10   2          3.32          4.50         1.20 o                         
   3 -10   2          8.73          9.00         1.60 o                         
   4 -10   2          4.75          4.37         1.05 o                         
   5 -10   2          0.89          0.93         0.57 o                         
   6 -10   2          0.31          0.17         0.72 o                         
  -6  -9   2          0.53          0.49         1.19 o                         
  -5  -9   2          1.74          1.87         0.83 o                         
  -4  -9   2          8.15          9.73         5.50 o                         
  -3  -9   2         71.55         73.59        13.72 o                         
  -2  -9   2          5.02          6.98         4.68 o                         
  -1  -9   2          6.90          5.53         3.38 o                         
   0  -9   2         28.56         21.37         4.10 o                         
   1  -9   2         52.91         59.89         9.84 o                         
   2  -9   2          3.33         10.84         4.90 o                         
   3  -9   2         12.22         10.94         1.85 o                         
   4  -9   2          1.12          1.67         0.66 o                         
   5  -9   2          2.77          2.62         0.91 o                         
   6  -9   2          0.00          0.02         0.61 o                         
  -6  -8   2          0.78          0.54         1.35 o                         
  -5  -8   2          1.72          1.85         0.83 o                         
  -4  -8   2          2.28          6.61         5.26 o                         
  -3  -8   2          7.96          7.50         1.87 o                         
  -2  -8   2          9.62         28.69         5.04 o                         
  -1  -8   2          7.34          7.10         3.34 o                         
   0  -8   2         13.11          9.94         2.58 o                         
   1  -8   2          8.66         12.18         3.09 o                         
   2  -8   2         30.28         32.44         4.50 o                         
   3  -8   2         60.34         65.71         8.96 o                         
   4  -8   2          0.19          1.01         0.54 o                         
   5  -8   2          3.06          2.54         0.88 o                         
   6  -8   2          0.27          0.51         0.42 o                         
  -6  -7   2          1.44          2.33         1.02 o                         
  -5  -7   2          1.63          1.51         0.82 o                         
  -4  -7   2          0.64          4.95         4.99 o                         
  -3  -7   2         11.63         12.82         2.98 o                         
  -2  -7   2         41.48         59.81         9.86 o                         
  -1  -7   2        116.24        146.58       100.02 o                         
   0  -7   2         21.06         11.68         4.15 o                         
   1  -7   2          3.56          5.13         1.20 o                         
   2  -7   2         68.94         68.74         9.13 o                         
   3  -7   2         12.72         13.34         2.13 o                         
   4  -7   2          1.68          2.88         0.76 o                         
   5  -7   2          0.71          0.85         0.54 o                         
   6  -7   2          0.19          0.29         0.41 o                         
  -6  -6   2          0.41          0.57         0.63 o                         
  -5  -6   2          0.04          1.13         0.92 o                         
  -4  -6   2         11.99         15.20         3.13 o                         
  -3  -6   2          9.36         10.15         2.51 o                         
  -2  -6   2         82.74         99.09        15.83 o                         
  -1  -6   2          0.76          1.20         0.70 o                         
   0  -6   2          1.61          2.84         1.32 o                         
   1  -6   2         43.88         61.35        10.02 o                         
   2  -6   2          4.08          4.01         0.72 o                         
   3  -6   2          5.34          7.66         1.33 o                         
   4  -6   2          5.21          4.76         1.13 o                         
   5  -6   2          1.41          1.18         0.50 o                         
   6  -6   2          0.03          0.46         0.51 o                         
  -6  -5   2          2.27          2.16         1.06 o                         
  -5  -5   2          6.35          7.21         1.79 o                         
  -4  -5   2         10.05         14.39         3.07 o                         
  -3  -5   2         13.28         15.44         3.57 o                         
  -2  -5   2         15.72         21.51         3.95 o                         
  -1  -5   2          2.56          4.79         2.10 o                         
   0  -5   2         77.40         70.82       112.01 o                         
   1  -5   2         12.34         15.02         2.70 o                         
   2  -5   2         91.71         95.62        12.60 o                         
   3  -5   2          2.32          3.16         0.73 o                         
   4  -5   2          4.40          4.34         1.05 o                         
   5  -5   2          0.49          1.04         0.49 o                         
   6  -5   2          1.40          0.68         0.54 o                         
  -6  -4   2          1.72          2.53         1.15 o                         
  -5  -4   2          3.05          2.43         0.90 o                         
  -4  -4   2         14.74         15.39         3.17 o                         
  -3  -4   2         34.22         41.20         6.83 o                         
  -2  -4   2         52.01         47.55         8.69 o                         
  -1  -4   2         77.31         76.84        12.35 o                         
   0  -4   2          4.38         14.19         8.51 o                         
   1  -4   2        196.95        143.23        22.58 o                         
   2  -4   2         10.51         12.75         1.84 o                         
   3  -4   2          5.30          4.79         0.93 o                         
   4  -4   2         17.02         19.69         8.00 o                         
   5  -4   2          2.50          3.13         0.83 o                         
   6  -4   2          1.98          1.89         0.82 o                         
  -6  -3   2          1.61          0.67         1.00 o                         
  -5  -3   2          3.77          4.20         1.17 o                         
  -4  -3   2          7.54          9.00         2.25 o                         
  -3  -3   2          1.48         37.69        16.48 o                         
  -2  -3   2         17.87         19.43         3.54 o                         
  -1  -3   2        343.68        257.81        48.25 o                         
   0  -3   2         17.08         21.51         4.60 o                         
   1  -3   2        265.85        137.67        58.49 o                         
   2  -3   2         45.46         53.04         7.11 o                         
   3  -3   2         16.27         18.30         2.72 o                         
   4  -3   2          3.49          3.76         0.77 o                         
   5  -3   2          0.76          1.10         0.52 o                         
   6  -3   2          0.71          1.59         0.95 o                         
  -6  -2   2          0.40          1.03         1.76 o                         
  -5  -2   2          1.99          2.45         1.90 o                         
  -4  -2   2         27.73         27.68         6.19 o                         
  -3  -2   2         21.63          3.89        10.35 o                         
  -2  -2   2        142.24        154.89        27.31 o                         
  -1  -2   2        146.32        168.86        51.89 o                         
   0  -2   2        134.37        110.52        32.39 o                         
   1  -2   2         97.10         70.53        10.98 o                         
   2  -2   2         34.21         34.42         4.59 o                         
   3  -2   2         16.69         18.10         3.05 o                         
   4  -2   2          3.58          3.69         0.99 o                         
   5  -2   2          1.42          1.74         0.54 o                         
   6  -2   2          0.39          0.91         0.52 o                         
  -6  -1   2          0.38          0.43         1.61 o                         
  -5  -1   2          1.38          1.87         2.74 o                         
  -3  -1   2         32.49         42.98         8.92 o                         
  -2  -1   2         28.21         42.98        15.35 o                         
  -1  -1   2        301.65        322.27        82.23 o                         
   1  -1   2         40.93         49.57         9.27 o                         
   2  -1   2         13.02          9.29         3.12 o                         
   3  -1   2          9.91          8.42         1.64 o                         
   4  -1   2          8.43          9.06         1.61 o                         
   5  -1   2          1.20          1.23         0.47 o                         
   6  -1   2          0.05          0.57         0.44 o                         
  -6   0   2          3.25          1.77         2.11 o                         
  -5   0   2          5.35          7.35         2.96 o                         
  -4   0   2         12.83         16.18         4.29 o                         
  -3   0   2         10.17         20.37         4.45 o                         
  -2   0   2          3.92          3.88         2.07 o                         
  -1   0   2          2.88         10.35        22.49 o                         
   2   0   2         50.46         41.19         7.19 o                         
   3   0   2         11.65         11.66         1.69 o                         
   4   0   2          0.30          0.44         0.25 o                         
   5   0   2          1.99          2.20         1.48 o                         
   6   0   2          1.13          0.83         1.20 o                         
  -6   1   2          0.38          0.23         1.46 o                         
  -5   1   2          1.38          1.58         1.82 o                         
  -4   1   2          1.19          2.95         1.80 o                         
  -3   1   2         32.49         47.74         9.03 o                         
  -2   1   2         28.21         38.85         7.98 o                         
  -1   1   2        301.65        173.90        48.65 o                         
   1   1   2         40.94         41.39        13.62 o                         
   2   1   2         13.02         13.13         1.86 o                         
   3   1   2          9.91         10.05         1.49 o                         
   4   1   2          8.43          6.99         1.34 o                         
   5   1   2          1.20          1.72         0.59 o                         
   6   1   2          0.05          0.16         0.35 o                         
  -6   2   2          0.40          0.52         1.58 o                         
  -5   2   2          1.99          5.27         3.14 o                         
  -4   2   2         27.73         28.01         6.19 o                         
  -3   2   2         21.63          5.30         9.14 o                         
  -2   2   2        142.24        100.50        43.22 o                         
  -1   2   2        146.32        170.29        42.48 o                         
   0   2   2        134.37        117.54        34.44 o                         
   1   2   2         97.10         63.64        15.51 o                         
   2   2   2         34.21         34.82         6.90 o                         
   3   2   2         16.69         13.48         3.89 o                         
   4   2   2          3.58          3.70         0.83 o                         
   5   2   2          1.42          1.36         0.51 o                         
   6   2   2          0.39          1.05         0.57 o                         
  -6   3   2          1.61          0.23         0.60 o                         
  -5   3   2          3.77          1.86         3.58 o                         
  -4   3   2          7.54         10.60         2.44 o                         
  -3   3   2          1.48         29.34        16.72 o                         
  -2   3   2         17.87         24.79         4.52 o                         
  -1   3   2        343.68        260.23        63.98 o                         
   0   3   2         17.08         22.69         4.84 o                         
   1   3   2        265.85        176.93        51.81 o                         
   2   3   2         45.46         40.90         5.42 o                         
   3   3   2         16.27         20.11         2.91 o                         
   4   3   2          3.49          3.46         1.03 o                         
   5   3   2          0.76          0.92         0.48 o                         
   6   3   2          0.71          1.81         1.12 o                         
  -6   4   2          1.72          2.42         1.14 o                         
  -5   4   2          3.05          2.51         1.02 o                         
  -4   4   2         14.74         15.98         3.27 o                         
  -3   4   2         34.22         45.25         7.29 o                         
  -2   4   2         52.01         42.73         8.27 o                         
  -1   4   2         77.31         81.90        13.05 o                         
   0   4   2          4.38         17.69        10.78 o                         
   1   4   2        196.95        164.04        26.06 o                         
   2   4   2         10.51         15.59         2.22 o                         
   3   4   2          5.30          6.09         1.22 o                         
   4   4   2         17.02         10.92         3.93 o                         
   5   4   2          2.50          2.92         0.76 o                         
   6   4   2          1.98          2.00         0.84 o                         
  -6   5   2          2.27          2.84         1.40 o                         
  -5   5   2          6.35         10.11         2.40 o                         
  -4   5   2         10.05         13.58         3.02 o                         
  -3   5   2         13.28         18.23         3.51 o                         
  -2   5   2         15.72         21.90         5.41 o                         
  -1   5   2          2.56          4.87         2.01 o                         
   0   5   2         77.40         68.58        91.03 o                         
   1   5   2         12.34         12.32         2.34 o                         
   2   5   2         91.71         94.35        12.57 o                         
   3   5   2          2.32          2.67         0.69 o                         
   4   5   2          4.40          4.21         1.03 o                         
   5   5   2          0.49          0.72         0.49 o                         
   6   5   2          1.40          0.82         0.46 o                         
  -6   6   2          0.41          1.91         0.96 o                         
  -5   6   2          0.04          0.75         0.53 o                         
  -4   6   2         11.99         23.27         4.62 o                         
  -3   6   2          9.36          8.78         1.81 o                         
  -2   6   2         82.74        107.85        17.22 o                         
  -1   6   2          0.76          2.29         1.06 o                         
   0   6   2          1.61          3.46         2.02 o                         
   1   6   2         43.88         49.74         8.08 o                         
   2   6   2          4.08          3.81         0.68 o                         
   3   6   2          5.34          7.00         1.23 o                         
   4   6   2          5.21          5.19         1.11 o                         
   5   6   2          1.41          0.68         0.50 o                         
   6   6   2          0.03          0.20         0.44 o                         
  -6   7   2          1.44          1.73         0.88 o                         
  -5   7   2          1.63          1.18         0.66 o                         
  -4   7   2          0.64          1.36         1.09 o                         
  -3   7   2         11.63         18.62         3.15 o                         
  -2   7   2         41.48         52.92         8.65 o                         
  -1   7   2        116.24        151.49        99.73 o                         
   0   7   2         21.06         10.04         4.73 o                         
   1   7   2          3.56          8.27         1.70 o                         
   2   7   2         68.94         70.13         9.40 o                         
   3   7   2         12.72         13.09         2.06 o                         
   4   7   2          1.68          2.60         0.73 o                         
   5   7   2          0.71          0.40         0.45 o                         
   6   7   2          0.19          0.26         0.40 o                         
  -6   8   2          0.78          0.96         0.69 o                         
  -5   8   2          1.72          1.70         0.85 o                         
  -4   8   2          2.28          4.28         1.21 o                         
  -3   8   2          7.96          8.56         2.21 o                         
  -2   8   2          9.62         23.51        10.59 o                         
  -1   8   2          7.34          8.22         2.27 o                         
   0   8   2         13.11          9.38         2.61 o                         
   1   8   2          8.66         15.49         3.04 o                         
   2   8   2         30.28         33.01         4.59 o                         
   3   8   2         60.34         63.59         8.65 o                         
   4   8   2          0.19          0.95         0.54 o                         
   5   8   2          3.06          2.18         0.78 o                         
   6   8   2          0.27          0.73         0.59 o                         
  -6   9   2          0.53          0.71         0.62 o                         
  -5   9   2          1.74          2.20         0.81 o                         
  -4   9   2          8.15          8.35         1.95 o                         
  -3   9   2         71.55         84.91        21.49 o                         
  -2   9   2          5.02          6.65         9.47 o                         
  -1   9   2          6.90          8.20         3.81 o                         
   0   9   2         28.56         23.46         3.42 o                         
   1   9   2         52.91         64.08        10.45 o                         
   2   9   2          3.33          7.19         1.83 o                         
   3   9   2         12.22         13.30         2.13 o                         
   4   9   2          1.12          1.07         0.54 o                         
   5   9   2          2.77          2.55         0.87 o                         
   6   9   2          0.00          0.10         0.54 o                         
  -6  10   2          0.04         -0.01         0.40 o                         
  -5  10   2          3.83          3.32         1.04 o                         
  -4  10   2          8.45          8.51         2.45 o                         
  -3  10   2         17.60         23.65         6.57 o                         
  -2  10   2         11.16         12.63         3.37 o                         
  -1  10   2          3.87          8.08         5.16 o                         
   0  10   2         44.73         50.11         6.96 o                         
   1  10   2         10.21         10.87         2.18 o                         
   2  10   2          3.32          5.30         1.35 o                         
   3  10   2          8.73          9.98         1.66 o                         
   4  10   2          4.75          4.77         1.11 o                         
   5  10   2          0.89          1.44         0.63 o                         
   6  10   2          0.31         -0.05         0.48 o                         
  -6  11   2          0.06         -0.02         0.63 o                         
  -5  11   2          1.77          1.97         0.79 o                         
  -4  11   2          4.35          4.55         1.30 o                         
  -3  11   2          1.19          5.42         2.71 o                         
  -2  11   2         10.71          8.71         2.48 o                         
  -1  11   2          3.61          4.77         1.62 o                         
   0  11   2          8.60         13.50         2.18 o                         
   1  11   2          1.67          2.40         1.19 o                         
   2  11   2         33.99         25.88         4.60 o                         
   3  11   2          1.58          1.54         0.49 o                         
   4  11   2          2.09          1.83         0.68 o                         
   5  11   2          0.44          0.30         0.42 o                         
   6  11   2          0.47          0.17         0.50 o                         
  -6  12   2          0.00          0.41         0.82 o                         
  -5  12   2          0.06          1.37         1.84 o                         
  -4  12   2          0.92          1.81         1.21 o                         
  -3  12   2          1.48          0.91         0.93 o                         
  -2  12   2          5.53          8.02         2.35 o                         
  -1  12   2          2.33          4.28         1.57 o                         
   0  12   2          8.29         14.28         2.31 o                         
   1  12   2          8.42          7.79         1.95 o                         
   2  12   2          7.51          7.24         1.72 o                         
   3  12   2          7.82          7.03         1.32 o                         
   4  12   2          3.44          3.70         1.01 o                         
   5  12   2          0.03          0.77         1.58 o                         
  -5  13   2          0.93          0.83         0.70 o                         
  -4  13   2          3.74          3.64         1.25 o                         
  -3  13   2          6.21          3.94         1.65 o                         
  -2  13   2          7.78          6.84         2.11 o                         
  -1  13   2         10.48         10.81         2.80 o                         
   0  13   2         17.93         21.73         3.42 o                         
   1  13   2          5.07          4.28         1.07 o                         
   2  13   2          0.36          1.07         0.65 o                         
   3  13   2          0.46          1.36         0.45 o                         
   4  13   2          1.97          2.20         0.68 o                         
   5  13   2          0.30          0.18         0.36 o                         
  -5  14   2          0.08          0.54         0.56 o                         
  -4  14   2          1.14          1.05         0.85 o                         
  -3  14   2          0.09          0.58         0.80 o                         
  -2  14   2          4.16          3.27         1.40 o                         
  -1  14   2          1.38          2.52         1.26 o                         
   0  14   2          2.01          3.13         1.21 o                         
   1  14   2         12.50         15.18         2.60 o                         
   2  14   2          1.26          2.46         1.09 o                         
   3  14   2          1.02          1.03         0.34 o                         
   4  14   2          2.09          1.69         0.62 o                         
   5  14   2          0.36          0.31         0.39 o                         
  -5  15   2          0.29          0.10         0.48 o                         
  -4  15   2          1.74          1.21         1.16 o                         
  -3  15   2          4.58          4.26         5.99 o                         
  -2  15   2          0.59          0.55         0.79 o                         
  -1  15   2          7.72          8.79         2.37 o                         
   0  15   2          0.24          0.36         0.34 o                         
   1  15   2          3.25          3.68         0.92 o                         
   2  15   2          2.06          2.73         1.07 o                         
   3  15   2          3.51          4.44         0.98 o                         
   4  15   2          1.36          1.18         0.47 o                         
   5  15   2          0.10          0.06         0.34 o                         
  -5  16   2          0.27          0.08         0.49 o                         
  -4  16   2          0.84          0.10         0.51 o                         
  -3  16   2          0.88          1.46         1.29 o                         
  -2  16   2          0.39          0.31         0.76 o                         
  -1  16   2          0.10          0.29         0.71 o                         
   0  16   2          2.43          2.86         0.75 o                         
   1  16   2          0.73          1.29         0.49 o                         
   2  16   2          1.00          0.87         0.58 o                         
   3  16   2          0.31          0.17         0.13 o                         
   4  16   2          0.88          1.00         0.44 o                         
  -4  17   2          0.15          0.24         0.70 o                         
  -3  17   2          0.54          0.08         0.66 o                         
  -2  17   2          0.95          1.16         0.81 o                         
  -1  17   2          1.68          1.03         1.32 o                         
   0  17   2          0.87          0.96         0.58 o                         
   1  17   2          0.77          1.60         0.58 o                         
   2  17   2          1.00          0.81         0.49 o                         
   3  17   2          1.03          1.18         0.87 o                         
   4  17   2          0.22          0.32         0.30 o                         
  -4  18   2          0.04          0.19         0.65 o                         
  -3  18   2          1.40          0.72         0.86 o                         
  -2  18   2          0.47          0.44         0.57 o                         
  -1  18   2          0.12          0.42         0.32 o                         
   0  18   2          1.34          1.34         0.52 o                         
   1  18   2          1.51          1.27         0.51 o                         
   2  18   2          2.00          2.04         0.62 o                         
  -3  19   2          0.90          0.79         0.90 o                         
  -2  19   2          1.17          0.71         0.75 o                         
  -1  19   2          0.15          0.18         0.24 o                         
   0  19   2          2.03          2.10         0.69 o                         
   1  19   2          0.07          0.16         0.31 o                         
   2  19   2          0.15          0.26         0.29 o                         
   3  19   2          0.06         -0.01         0.52 o                         
  -2  20   2          0.04          0.17         0.57 o                         
  -1  20   2          0.09          0.30         0.30 o                         
   0  20   2          0.64          0.52         0.39 o                         
   1  20   2          0.01          0.44         0.38 o                         
   2  20   2          0.07          0.19         0.27 o                         
  -1  21   2          1.53          1.58         1.21 o                         
   0  21   2          0.28          0.32         0.35 o                         
   1  21   2          0.50          0.41         0.40 o                         
  -2 -20   3          0.05         -0.24         0.63 o                         
  -1 -20   3          0.30         -0.08         0.58 o                         
   0 -20   3          0.99          0.97         0.79 o                         
   1 -20   3          0.23          0.56         0.41 o                         
  -3 -19   3          0.12          0.60         0.99 o                         
  -2 -19   3          0.21         -0.04         0.85 o                         
   0 -19   3          0.50          0.57         0.44 o                         
   1 -19   3          0.57          0.99         0.48 o                         
   2 -19   3          0.03          0.05         0.30 o                         
  -3 -18   3          0.11          0.23         0.93 o                         
  -2 -18   3          0.96          0.58         0.82 o                         
  -1 -18   3          0.59          1.01         0.80 o                         
   0 -18   3          0.87          1.30         0.56 o                         
   1 -18   3          0.38          0.38         0.37 o                         
   2 -18   3          0.53          0.66         0.56 o                         
   3 -18   3          0.17          0.27         0.66 o                         
  -4 -17   3          0.16          0.03         0.80 o                         
  -3 -17   3          0.06          0.56         1.03 o                         
  -2 -17   3          0.58          0.07         0.85 o                         
  -1 -17   3          0.39          0.78         0.79 o                         
   0 -17   3          3.20          2.36         0.74 o                         
   1 -17   3          0.53          0.33         0.36 o                         
   2 -17   3          0.40          1.03       189.86 o                         
   3 -17   3          0.18          0.05         0.47 o                         
  -4 -16   3          0.49          0.45         0.75 o                         
  -3 -16   3          0.66          3.12        36.86 o                         
  -2 -16   3          2.00          1.60         1.02 o                         
  -1 -16   3          1.18          1.02         0.90 o                         
   0 -16   3          1.25          1.72         0.69 o                         
   1 -16   3          2.23          2.25         0.77 o                         
   2 -16   3          0.25          0.07         0.40 o                         
   3 -16   3          1.23          2.13         1.06 o                         
   4 -16   3          0.27          0.35         0.30 o                         
  -5 -15   3          0.49          0.23         0.65 o                         
  -4 -15   3          1.29          1.55         1.63 o                         
  -3 -15   3          0.92          0.25         1.02 o                         
  -2 -15   3          0.26          0.89         0.89 o                         
  -1 -15   3          6.16          4.08         1.63 o                         
   0 -15   3          1.21          1.60         0.56 o                         
   1 -15   3          1.23          0.95         0.62 o                         
   2 -15   3          1.09          2.52         0.99 o                         
   3 -15   3          0.16          1.06         1.66 o                         
   4 -15   3          0.00          0.29         0.30 o                         
  -5 -14   3          0.20          0.06         0.51 o                         
  -4 -14   3          0.32          0.65         1.01 o                         
  -3 -14   3          1.81          3.06         2.20 o                         
  -2 -14   3          1.40          2.00         1.19 o                         
  -1 -14   3          1.73          1.81         1.00 o                         
   0 -14   3          1.98          2.51         1.41 o                         
   1 -14   3         12.00         10.12         2.73 o                         
   2 -14   3          2.05          1.19         0.68 o                         
   3 -14   3          0.24          0.72         0.25 o                         
   4 -14   3          0.66          1.00         0.46 o                         
   5 -14   3          0.62          0.22         0.37 o                         
  -5 -13   3          0.11          0.06         0.53 o                         
  -4 -13   3          0.04          0.20         0.87 o                         
  -3 -13   3          1.70          1.52         0.96 o                         
  -2 -13   3          5.14          6.17         2.86 o                         
  -1 -13   3          5.97          5.91         2.53 o                         
   0 -13   3          4.18          4.45         1.82 o                         
   1 -13   3          7.18          6.61         1.69 o                         
   2 -13   3          3.01          3.43         1.18 o                         
   3 -13   3          1.39          2.46         0.59 o                         
   4 -13   3          0.15          0.25         0.30 o                         
   5 -13   3          0.49          0.53         0.42 o                         
  -6 -12   3          0.31          0.58         1.13 o                         
  -5 -12   3          0.54          0.24         0.63 o                         
  -4 -12   3          2.14          2.47         1.16 o                         
  -3 -12   3          2.57          3.75         1.49 o                         
  -2 -12   3         21.21         21.36         5.64 o                         
  -1 -12   3         13.96          8.89         4.78 o                         
   0 -12   3          2.91          2.19         1.29 o                         
   1 -12   3          2.38          2.29         0.74 o                         
   2 -12   3         10.10         11.46         2.51 o                         
   3 -12   3          5.37          5.95         1.10 o                         
   4 -12   3          0.51          0.36         0.35 o                         
   5 -12   3          0.09          0.08         0.34 o                         
  -6 -11   3          0.08          1.30         1.52 o                         
  -5 -11   3          0.94          0.66         0.85 o                         
  -4 -11   3          3.14          4.96         4.96 o                         
  -3 -11   3          6.87          9.44         2.35 o                         
  -2 -11   3          2.39          7.82         7.05 o                         
  -1 -11   3          0.55          0.71         0.78 o                         
   0 -11   3          1.98          1.65         1.06 o                         
   1 -11   3          2.80          3.73         1.08 o                         
   2 -11   3         18.27         23.32         4.34 o                         
   3 -11   3          5.51          8.31         3.05 o                         
   4 -11   3          0.60          0.65         0.40 o                         
   5 -11   3          0.14          0.57         0.38 o                         
  -6 -10   3          0.04          0.13         1.10 o                         
  -5 -10   3          0.29          0.60         0.86 o                         
  -4 -10   3          1.27          1.88         0.95 o                         
  -3 -10   3         10.70         12.58         2.71 o                         
  -2 -10   3          0.39          0.75         0.63 o                         
  -1 -10   3         19.66         26.75         5.25 o                         
   0 -10   3          6.45          4.24         2.53 o                         
   1 -10   3          3.51          4.35         1.75 o                         
   2 -10   3         12.10         13.03         2.55 o                         
   3 -10   3          2.08          2.04         0.55 o                         
   4 -10   3          0.42          0.30         0.38 o                         
   5 -10   3          0.00          0.21         0.36 o                         
  -6  -9   3          0.80          1.14         1.62 o                         
  -5  -9   3          1.07          1.36         0.86 o                         
  -4  -9   3          3.35          3.30         1.14 o                         
  -3  -9   3         19.10         23.01         4.48 o                         
  -2  -9   3          3.88          8.27         2.00 o                         
  -1  -9   3          9.41         14.94         9.25 o                         
   0  -9   3          2.35          1.59         1.37 o                         
   1  -9   3         16.49         18.68         3.69 o                         
   2  -9   3          0.83          0.93         0.49 o                         
   3  -9   3          3.23          2.92         0.64 o                         
   4  -9   3          5.74          5.55         1.15 o                         
   5  -9   3          1.86          1.50         0.67 o                         
  -6  -8   3          0.80          0.26         1.31 o                         
  -5  -8   3          1.25          1.72         0.88 o                         
  -4  -8   3          1.52          3.41         1.49 o                         
  -3  -8   3         15.17         17.62         4.29 o                         
  -2  -8   3         18.56         18.45         3.58 o                         
  -1  -8   3         17.40         22.12         5.40 o                         
   0  -8   3         15.95         11.48         4.08 o                         
   1  -8   3          7.07          9.94         2.13 o                         
   2  -8   3          3.33          2.98         0.85 o                         
   3  -8   3         10.54          8.40         1.46 o                         
   4  -8   3          4.92          4.46         0.97 o                         
   5  -8   3          1.53          1.33         0.62 o                         
   6  -8   3          0.14          0.31         0.87 o                         
  -6  -7   3          0.36         -0.18         1.18 o                         
  -5  -7   3          3.32          4.14         1.34 o                         
  -4  -7   3         23.65         25.83         5.12 o                         
  -3  -7   3          0.86          2.11         1.89 o                         
  -2  -7   3         22.22         25.04         4.51 o                         
  -1  -7   3         18.76         19.85         3.90 o                         
   0  -7   3         16.05         33.69        42.14 o                         
   1  -7   3          5.14          7.25         2.34 o                         
   2  -7   3          9.23          9.12         3.02 o                         
   3  -7   3         23.38         32.24         4.45 o                         
   4  -7   3          1.11          1.15         0.51 o                         
   5  -7   3          0.78          0.99         0.56 o                         
   6  -7   3          0.23         -0.04         0.60 o                         
  -6  -6   3          0.12          0.53         0.70 o                         
  -5  -6   3          9.49         13.64         3.20 o                         
  -4  -6   3         14.00         23.51         6.14 o                         
  -3  -6   3          6.85          4.98        12.49 o                         
  -2  -6   3         10.02         14.71         3.60 o                         
  -1  -6   3          6.57          3.71         1.60 o                         
   0  -6   3          1.82          0.96         0.63 o                         
   1  -6   3         19.30         14.69         6.11 o                         
   2  -6   3          8.99          9.14         2.48 o                         
   3  -6   3          4.76          6.08         1.07 o                         
   4  -6   3         10.52         10.08         1.72 o                         
   5  -6   3          1.29          1.20         0.63 o                         
   6  -6   3          1.26          0.50         0.43 o                         
  -6  -5   3          0.08          0.59         0.64 o                         
  -5  -5   3          1.98          2.24         0.99 o                         
  -4  -5   3         36.37         60.82        24.93 o                         
  -3  -5   3          7.84          9.74         2.56 o                         
  -2  -5   3         19.47         21.34         6.94 o                         
  -1  -5   3          9.95          9.71         3.53 o                         
   0  -5   3          9.13         12.76         2.91 o                         
   1  -5   3          9.72          8.02         8.05 o                         
   2  -5   3          4.58          5.04         1.11 o                         
   3  -5   3         14.67         13.17         1.94 o                         
   4  -5   3          4.69          4.82         0.99 o                         
   5  -5   3          3.92          4.09         1.14 o                         
   6  -5   3          1.07          1.09         0.52 o                         
  -6  -4   3          0.25          2.35         1.28 o                         
  -5  -4   3          4.52          4.38         1.55 o                         
  -4  -4   3          1.67          2.42         2.27 o                         
  -3  -4   3         17.61         22.18         4.49 o                         
  -2  -4   3         27.60         28.85         6.23 o                         
  -1  -4   3          4.84          5.35         2.99 o                         
   0  -4   3         36.10         38.14         8.09 o                         
   1  -4   3         61.29         61.35        12.70 o                         
   2  -4   3         17.67         15.46         4.01 o                         
   3  -4   3          3.73          5.76         1.69 o                         
   4  -4   3         30.55         29.29         4.16 o                         
   5  -4   3          0.66          0.84         0.48 o                         
   6  -4   3          2.34          1.43         0.58 o                         
  -6  -3   3          3.58          0.63         0.74 o                         
  -5  -3   3         11.42          3.02         6.51 o                         
  -4  -3   3          8.11          4.11         3.73 o                         
  -3  -3   3          8.95          9.61         2.31 o                         
  -2  -3   3         64.20        121.91        62.65 o                         
  -1  -3   3          6.63         17.13        53.10 o                         
   0  -3   3         12.57         15.59         4.75 o                         
   1  -3   3          6.78          8.58         3.28 o                         
   2  -3   3          6.27          9.78        10.68 o                         
   3  -3   3         10.62         13.99         2.06 o                         
   4  -3   3          9.03          8.53         1.45 o                         
   5  -3   3          6.75          5.79         1.13 o                         
   6  -3   3          1.32          1.64         0.73 o                         
  -6  -2   3          2.08          2.03         2.44 o                         
  -5  -2   3          8.11          7.33         3.37 o                         
  -4  -2   3          2.05          6.42         8.89 o                         
  -3  -2   3          5.77         10.90         4.82 o                         
  -2  -2   3        129.07        261.59       374.69 o                         
  -1  -2   3         21.49         15.99         5.31 o                         
   0  -2   3          2.74          1.84         0.95 o                         
   1  -2   3         11.79         21.19         6.34 o                         
   2  -2   3         64.04         61.85         9.01 o                         
   3  -2   3          9.97          8.86         1.42 o                         
   4  -2   3          3.08          2.27         0.92 o                         
   5  -2   3          0.62          0.43         0.41 o                         
   6  -2   3          0.01          0.42         0.39 o                         
  -5  -1   3          3.74          4.83         2.79 o                         
  -4  -1   3          1.74          2.56         2.27 o                         
  -3  -1   3         13.16          8.92         6.76 o                         
  -2  -1   3         36.80         75.47       211.80 o                         
   2  -1   3         55.78         43.11         8.23 o                         
   3  -1   3          4.60          5.43         0.89 o                         
   4  -1   3          1.53          2.26         0.61 o                         
   5  -1   3         15.92         18.88         3.20 o                         
   6  -1   3          1.63          1.81         0.68 o                         
  -6   0   3          0.05          5.39         3.32 o                         
  -5   0   3          0.83          2.99         2.40 o                         
  -4   0   3          1.36          2.82         2.44 o                         
  -3   0   3         62.62         91.67        17.28 o                         
  -2   0   3         33.77         75.77        22.28 o                         
   2   0   3         49.19         43.43         7.52 o                         
   3   0   3          1.92          2.12         0.62 o                         
   4   0   3          1.99          2.19         0.47 o                         
   5   0   3          1.32          2.83         0.82 o                         
   6   0   3          1.03          1.08         0.45 o                         
  -6   1   3          3.22          3.30         2.55 o                         
  -5   1   3          3.74          5.30         2.84 o                         
  -4   1   3          1.74          4.78         5.00 o                         
  -3   1   3         13.16         12.60         4.09 o                         
  -2   1   3         36.80         71.32        96.54 o                         
   2   1   3         55.78         39.70         6.90 o                         
   3   1   3          4.60          5.88         1.54 o                         
   4   1   3          1.53          1.40         0.47 o                         
   5   1   3         15.92         17.41         3.01 o                         
   6   1   3          1.63          2.11         0.78 o                         
  -6   2   3          2.08          1.68         1.97 o                         
  -5   2   3          8.11         13.07         7.05 o                         
  -4   2   3          2.05          2.57         2.41 o                         
  -3   2   3          5.77          8.06         3.55 o                         
  -2   2   3        129.07        265.74       347.23 o                         
  -1   2   3         21.49         19.54         8.56 o                         
   0   2   3          2.74          1.70         0.93 o                         
   1   2   3         11.79         27.88         8.29 o                         
   2   2   3         64.04         59.19         7.82 o                         
   3   2   3          9.97         10.19         1.56 o                         
   4   2   3          3.08          5.25         2.83 o                         
   5   2   3          0.62          0.49         0.35 o                         
   6   2   3          0.01          0.62         0.39 o                         
  -6   3   3          3.58          3.58         2.60 o                         
  -5   3   3         11.42          1.86         4.77 o                         
  -4   3   3          8.11          2.85         5.10 o                         
  -3   3   3          8.95          5.86         5.36 o                         
  -2   3   3         64.20        126.89        54.44 o                         
  -1   3   3          6.63         11.46         5.85 o                         
   0   3   3         12.57         23.31         6.98 o                         
   1   3   3          6.78          7.12         1.71 o                         
   2   3   3          6.27          7.09         1.36 o                         
   3   3   3         10.62         12.85         1.88 o                         
   4   3   3          9.03          9.14         1.49 o                         
   5   3   3          6.75          6.38         1.20 o                         
   6   3   3          1.32          1.14         0.61 o                         
  -6   4   3          0.25          0.30         0.57 o                         
  -5   4   3          4.52          2.73         1.80 o                         
  -4   4   3          1.67          2.86         1.35 o                         
  -3   4   3         17.61         20.16         5.72 o                         
  -2   4   3         27.60         29.65         6.37 o                         
  -1   4   3          4.84          5.83         2.80 o                         
   0   4   3         36.10         37.41         7.91 o                         
   1   4   3         61.29         65.57        21.28 o                         
   2   4   3         17.67         15.47         3.27 o                         
   3   4   3          3.73          4.21         0.79 o                         
   4   4   3         30.55         27.00         3.81 o                         
   5   4   3          0.66          0.82         0.50 o                         
   6   4   3          2.34          1.73         0.60 o                         
  -6   5   3          0.08          0.39         0.65 o                         
  -5   5   3          1.98          3.14         1.28 o                         
  -4   5   3         36.37         52.26         8.94 o                         
  -3   5   3          7.84          5.92         1.69 o                         
  -2   5   3         19.47         21.69         8.87 o                         
  -1   5   3          9.95         11.67         2.83 o                         
   0   5   3          9.13          9.73         2.33 o                         
   1   5   3          9.72          8.62        10.07 o                         
   2   5   3          4.58          6.61         1.45 o                         
   3   5   3         14.67         19.47         4.89 o                         
   4   5   3          4.69          5.17         1.04 o                         
   5   5   3          3.92          4.96         1.27 o                         
   6   5   3          1.07          1.23         0.66 o                         
  -6   6   3          0.12          1.06         0.79 o                         
  -5   6   3          9.49         16.25         3.73 o                         
  -4   6   3         14.00         21.57         6.11 o                         
  -3   6   3          6.85          2.68         2.30 o                         
  -2   6   3         10.02         13.17         5.22 o                         
  -1   6   3          6.57          3.41         2.24 o                         
   0   6   3          1.82          1.80         0.84 o                         
   1   6   3         19.30         16.15         5.36 o                         
   2   6   3          8.99          9.14         1.78 o                         
   3   6   3          4.76          5.61         1.11 o                         
   4   6   3         10.52         11.46         1.89 o                         
   5   6   3          1.29          1.05         0.64 o                         
   6   6   3          1.26          0.84         0.52 o                         
  -6   7   3          0.36          0.60         0.63 o                         
  -5   7   3          3.32          4.68         1.49 o                         
  -4   7   3         23.65         21.50         6.11 o                         
  -3   7   3          0.86          1.74         0.88 o                         
  -2   7   3         22.22         28.70         5.12 o                         
  -1   7   3         18.76         14.63         4.07 o                         
   0   7   3         16.05         21.72         6.67 o                         
   1   7   3          5.14          9.63         2.03 o                         
   2   7   3          9.23         13.43         2.73 o                         
   3   7   3         23.38         19.01         2.78 o                         
   4   7   3          1.11          1.08         0.52 o                         
   5   7   3          0.78          1.12         0.69 o                         
   6   7   3          0.23          0.13         0.38 o                         
  -6   8   3          0.80          1.50         1.82 o                         
  -5   8   3          1.25          1.21         0.82 o                         
  -4   8   3          1.52          3.24         1.25 o                         
  -3   8   3         15.17         17.60         3.65 o                         
  -2   8   3         18.56         17.47         3.44 o                         
  -1   8   3         17.40         17.96         3.81 o                         
   0   8   3         15.95         10.21         6.15 o                         
   1   8   3          7.07          8.23         1.82 o                         
   2   8   3          3.33          4.17         1.05 o                         
   3   8   3         10.54         14.00         2.67 o                         
   4   8   3          4.92          4.14         0.94 o                         
   5   8   3          1.53          1.26         0.72 o                         
   6   8   3          0.14          0.38         0.67 o                         
  -6   9   3          0.80          1.31         0.82 o                         
  -5   9   3          1.07          1.69         0.85 o                         
  -4   9   3          3.35          3.45         1.23 o                         
  -3   9   3         19.10         21.75         4.28 o                         
  -2   9   3          3.88          5.49         1.49 o                         
  -1   9   3          9.41         10.47        10.49 o                         
   0   9   3          2.35          1.89         1.22 o                         
   1   9   3         16.49         16.95         3.34 o                         
   2   9   3          0.83          2.30         0.86 o                         
   3   9   3          3.23          5.34         1.19 o                         
   4   9   3          5.74          5.93         1.20 o                         
   5   9   3          1.86          1.82         0.80 o                         
   6   9   3          0.42          0.68         0.74 o                         
  -6  10   3          0.04          0.12         0.78 o                         
  -5  10   3          0.29          0.41         0.55 o                         
  -4  10   3          1.27          1.83         1.00 o                         
  -3  10   3         10.70         13.99         3.90 o                         
  -2  10   3          0.39          0.55         0.68 o                         
  -1  10   3         19.66         17.63         5.21 o                         
   0  10   3          6.45          5.12         3.39 o                         
   1  10   3          3.51          5.31         1.22 o                         
   2  10   3         12.10         15.65         3.16 o                         
   3  10   3          2.08          2.58         0.75 o                         
   4  10   3          0.42          0.36         0.35 o                         
   5  10   3          0.00          0.06         0.42 o                         
   6  10   3          0.56          0.66         0.79 o                         
  -6  11   3          0.08          0.36         0.83 o                         
  -5  11   3          0.94          0.64         0.58 o                         
  -4  11   3          3.14          2.95         1.15 o                         
  -3  11   3          6.87          7.16         2.04 o                         
  -2  11   3          2.39          9.97         6.59 o                         
  -1  11   3          0.55          1.20         0.90 o                         
   0  11   3          1.98          1.46         1.17 o                         
   1  11   3          2.80          4.61         1.11 o                         
   2  11   3         18.27         25.40         4.70 o                         
   3  11   3          5.51          5.63         1.09 o                         
   4  11   3          0.60          0.68         0.36 o                         
   5  11   3          0.14          0.29         0.47 o                         
  -6  12   3          0.31          0.08         0.66 o                         
  -5  12   3          0.54          1.20         0.66 o                         
  -4  12   3          2.14          4.39         1.75 o                         
  -3  12   3          2.57          3.14         2.15 o                         
  -2  12   3         21.21         21.27         5.68 o                         
  -1  12   3         13.96         10.73         4.12 o                         
   0  12   3          2.91          2.29         1.57 o                         
   1  12   3          2.38          3.71         0.96 o                         
   2  12   3         10.10         12.36         2.46 o                         
   3  12   3          5.37          4.97         1.01 o                         
   4  12   3          0.51          0.47         0.33 o                         
   5  12   3          0.09          0.20         0.41 o                         
  -5  13   3          0.11          0.66         0.68 o                         
  -4  13   3          0.04          0.26         0.52 o                         
  -3  13   3          1.70          3.15         2.62 o                         
  -2  13   3          5.14          4.23         2.46 o                         
  -1  13   3          5.97          7.39         4.26 o                         
   0  13   3          4.18          3.17         0.78 o                         
   1  13   3          7.18          7.59         2.68 o                         
   2  13   3          3.01          3.39         1.13 o                         
   3  13   3          1.39          3.32         1.15 o                         
   4  13   3          0.15          0.17         0.26 o                         
   5  13   3          0.49          0.49         0.55 o                         
  -5  14   3          0.20          0.19         0.53 o                         
  -4  14   3          0.32          0.39         0.62 o                         
  -3  14   3          1.81          1.36         1.02 o                         
  -2  14   3          1.40          2.64         1.31 o                         
  -1  14   3          1.73          1.74         1.07 o                         
   0  14   3          1.98          2.17         0.83 o                         
   1  14   3         12.00         10.67         3.52 o                         
   2  14   3          2.05          1.56         0.78 o                         
   3  14   3          0.24          0.73         0.64 o                         
   4  14   3          0.66          1.33         0.50 o                         
   5  14   3          0.62          0.12         0.42 o                         
  -5  15   3          0.49         -0.06         0.57 o                         
  -4  15   3          1.29          2.82         1.98 o                         
  -3  15   3          0.92          0.78         0.82 o                         
  -2  15   3          0.26          0.34         0.63 o                         
  -1  15   3          6.16          4.44         1.56 o                         
   0  15   3          1.21          2.07         0.69 o                         
   1  15   3          1.23          0.59         0.86 o                         
   2  15   3          1.09          1.30         0.74 o                         
   3  15   3          0.16          0.58         1.00 o                         
   4  15   3          0.00          0.27         0.28 o                         
  -4  16   3          0.49          0.10         0.75 o                         
  -3  16   3          0.66          0.41         0.70 o                         
  -2  16   3          2.00          2.36         1.24 o                         
  -1  16   3          1.18          1.45         1.03 o                         
   0  16   3          1.25          1.00         0.38 o                         
   1  16   3          2.23          1.26         0.70 o                         
   2  16   3          0.25          0.28         0.42 o                         
   3  16   3          1.23          1.18         0.85 o                         
   4  16   3          0.27          0.77         0.40 o                         
  -4  17   3          0.16          0.86         1.15 o                         
  -3  17   3          0.06         -0.10         9.16 o                         
  -2  17   3          0.58          0.12         0.76 o                         
  -1  17   3          0.39          0.86         0.83 o                         
   0  17   3          3.20          2.45         1.12 o                         
   1  17   3          0.53          1.51         0.70 o                         
   2  17   3          0.40          0.55         0.54 o                         
   3  17   3          0.18          0.21         0.55 o                         
  -3  18   3          0.11         -0.01         0.61 o                         
  -2  18   3          0.96          1.06         0.74 o                         
  -1  18   3          0.59          0.28         0.63 o                         
   0  18   3          0.87          0.83         0.43 o                         
   1  18   3          0.38          0.19         0.34 o                         
   2  18   3          0.53          0.82         0.68 o                         
  -3  19   3          0.12          0.17         0.80 o                         
  -2  19   3          0.21          0.31         0.79 o                         
  -1  19   3          0.13          0.35         0.56 o                         
   0  19   3          0.50          0.93         0.48 o                         
   1  19   3          0.57          0.75         0.59 o                         
   2  19   3          0.03          0.12         0.32 o                         
  -2  20   3          0.05          0.08         0.70 o                         
  -1  20   3          0.30          0.21         0.69 o                         
   0  20   3          0.99          1.13         1.32 o                         
   1  20   3          0.23          0.42         0.38 o                         
  -1 -20   4          0.50          0.29         0.70 o                         
   0 -20   4          1.20          1.22         0.59 o                         
   1 -20   4          0.23          0.33         0.38 o                         
  -2 -19   4          0.46          0.14         0.68 o                         
  -1 -19   4          0.29          0.00         0.66 o                         
   0 -19   4          1.14          0.89         0.75 o                         
   1 -19   4          0.79          0.63         0.51 o                         
   2 -19   4          0.11          0.07         0.30 o                         
  -3 -18   4          0.06          0.07         0.77 o                         
  -2 -18   4          1.86          0.69         1.00 o                         
  -1 -18   4          1.59          1.24         0.86 o                         
   0 -18   4          1.77          1.60         1.60 o                         
   1 -18   4          0.46          0.20         0.38 o                         
   2 -18   4          1.24          0.38         0.54 o                         
   3 -18   4          0.74          0.58         0.71 o                         
  -4 -17   4          0.29          0.20         0.84 o                         
  -3 -17   4          0.22          0.31         0.68 o                         
  -2 -17   4          0.02          0.34         0.82 o                         
  -1 -17   4          0.62          1.09         0.80 o                         
   0 -17   4          3.88          2.52         1.27 o                         
   1 -17   4          0.85          1.12         0.58 o                         
   2 -17   4          0.29          0.25         0.44 o                         
   3 -17   4          0.18          0.27         0.62 o                         
  -4 -16   4          0.41          0.37         0.76 o                         
  -3 -16   4          0.57          0.28         0.76 o                         
  -2 -16   4          0.09          0.31         0.72 o                         
  -1 -16   4          3.24          3.56         1.49 o                         
   0 -16   4          0.31          0.59         1.06 o                         
   1 -16   4          2.02          2.71         1.96 o                         
   2 -16   4          0.11          0.41         0.44 o                         
   3 -16   4          0.79          0.45         0.65 o                         
   4 -16   4          0.01          0.21         0.25 o                         
  -5 -15   4          0.13          0.15         0.92 o                         
  -4 -15   4          0.10          0.34         0.71 o                         
  -3 -15   4          0.32          0.62         0.94 o                         
  -2 -15   4          1.63          2.91         1.28 o                         
  -1 -15   4          8.69          5.30         2.87 o                         
   0 -15   4          1.15          0.79         1.06 o                         
   1 -15   4          0.62          1.23         0.87 o                         
   2 -15   4          2.38          2.62         0.98 o                         
   3 -15   4          0.88          0.89         0.64 o                         
   4 -15   4          0.34          0.54         0.57 o                         
  -5 -14   4          0.05         -0.19         0.83 o                         
  -4 -14   4          0.44          0.49         1.28 o                         
  -3 -14   4          1.03          0.93         0.81 o                         
  -2 -14   4          1.86          2.28         1.14 o                         
  -1 -14   4          0.91          0.81         1.02 o                         
   0 -14   4         12.10          6.68         4.87 o                         
   1 -14   4         18.81         17.50         3.65 o                         
   2 -14   4          2.45          2.21         0.89 o                         
   3 -14   4          0.91          0.84         0.62 o                         
   4 -14   4          0.51          0.75         0.42 o                         
  -5 -13   4          0.41          0.32         0.61 o                         
  -4 -13   4          1.53          1.08         1.12 o                         
  -3 -13   4          0.59          0.41         0.68 o                         
  -2 -13   4         13.10         18.12         3.90 o                         
  -1 -13   4          9.58          6.18         2.18 o                         
   0 -13   4          4.73          4.84         2.55 o                         
   1 -13   4          3.02          3.06         0.95 o                         
   2 -13   4          0.16          1.11         0.62 o                         
   3 -13   4          1.01          0.73         0.56 o                         
   4 -13   4          0.17          0.34         0.27 o                         
   5 -13   4          0.25          0.51         0.43 o                         
  -6 -12   4          0.19         -0.17         0.94 o                         
  -5 -12   4          0.50          0.17         0.65 o                         
  -4 -12   4          2.80          2.61         1.71 o                         
  -3 -12   4          1.03          2.16         1.07 o                         
  -2 -12   4         16.68         19.90         4.27 o                         
  -1 -12   4          5.13          6.17         4.88 o                         
   0 -12   4         10.24          5.67         4.95 o                         
   1 -12   4          1.00          1.80         0.61 o                         
   2 -12   4          6.26          6.00         1.86 o                         
   3 -12   4          1.06          1.48         0.72 o                         
   4 -12   4          1.31          2.32         0.62 o                         
   5 -12   4          0.43          0.25         0.40 o                         
  -6 -11   4          0.04          0.02         1.05 o                         
  -5 -11   4          1.11          0.43         1.01 o                         
  -4 -11   4          1.79          3.52         1.25 o                         
  -3 -11   4          2.00          5.26         1.76 o                         
  -2 -11   4          0.80          2.20         1.73 o                         
  -1 -11   4         11.09         11.28         8.61 o                         
   0 -11   4          7.75          6.80         3.10 o                         
   1 -11   4          4.66          4.74         1.26 o                         
   2 -11   4         16.56         19.38         3.88 o                         
   3 -11   4          0.27          1.44         0.80 o                         
   4 -11   4          3.15          3.97         0.92 o                         
   5 -11   4          0.42          0.34         0.38 o                         
  -6 -10   4          0.48          0.44         1.24 o                         
  -5 -10   4          1.57          0.20         1.16 o                         
  -4 -10   4          1.48          2.47         1.22 o                         
  -3 -10   4         27.30         35.48         6.51 o                         
  -2 -10   4          0.14          1.11         1.11 o                         
  -1 -10   4          8.66         11.95         4.54 o                         
   0 -10   4         22.93         28.48        12.61 o                         
   1 -10   4         23.31         24.43         4.80 o                         
   2 -10   4         21.00         19.94         4.04 o                         
   3 -10   4          0.43          4.48         1.36 o                         
   4 -10   4          0.07          0.82         0.41 o                         
   5 -10   4          1.29          0.86         0.45 o                         
  -6  -9   4          0.02          0.44         1.32 o                         
  -5  -9   4          0.94          1.30         1.43 o                         
  -4  -9   4          7.19          9.94         5.17 o                         
  -3  -9   4         30.85         43.41         7.76 o                         
  -2  -9   4         12.21         13.90         2.94 o                         
  -1  -9   4          5.18          6.20         2.05 o                         
   0  -9   4         17.66         23.65        11.26 o                         
   1  -9   4         22.80         11.22        12.53 o                         
   2  -9   4          8.09          8.23         1.92 o                         
   3  -9   4          3.31          4.18         0.82 o                         
   4  -9   4          3.96          5.43         1.16 o                         
   5  -9   4          1.11          0.51         0.39 o                         
  -6  -8   4          0.69         -0.01         1.22 o                         
  -5  -8   4          1.94          2.01         0.97 o                         
  -4  -8   4          2.79          2.99         1.37 o                         
  -3  -8   4          5.46          5.62         1.97 o                         
  -2  -8   4         27.92         30.74         5.55 o                         
  -1  -8   4         29.83         17.73         7.84 o                         
   0  -8   4         24.94         45.52        15.60 o                         
   1  -8   4         12.94         26.14        10.08 o                         
   2  -8   4         10.82          8.11         1.83 o                         
   3  -8   4         26.96         24.67         3.54 o                         
   4  -8   4          0.70          0.28         0.30 o                         
   5  -8   4          0.19          0.24         0.33 o                         
  -6  -7   4          0.93          0.81         1.63 o                         
  -5  -7   4          0.39          0.82         0.71 o                         
  -4  -7   4          6.02          9.56         2.41 o                         
  -3  -7   4          2.74          4.36         2.15 o                         
  -2  -7   4          2.82          2.60         1.12 o                         
  -1  -7   4         33.39         29.99         8.45 o                         
   0  -7   4         38.52         42.39         9.12 o                         
   1  -7   4          8.80         15.10        16.46 o                         
   2  -7   4         16.42          8.72         3.17 o                         
   3  -7   4         25.55         26.87         3.85 o                         
   4  -7   4          1.91          2.22         0.61 o                         
   5  -7   4          0.71          0.43         0.44 o                         
  -6  -6   4          0.60          1.01         1.76 o                         
  -5  -6   4          0.86          1.62         0.91 o                         
  -4  -6   4         16.18         27.33         6.09 o                         
  -3  -6   4         27.38         27.70         6.36 o                         
  -2  -6   4         15.26         43.24         9.32 o                         
  -1  -6   4         61.51         29.73        19.02 o                         
   0  -6   4         14.64         13.96         3.24 o                         
   1  -6   4         13.48         18.24         4.13 o                         
   2  -6   4         12.76         12.36         4.45 o                         
   3  -6   4          2.63          5.09         1.13 o                         
   4  -6   4          3.48          3.07         0.73 o                         
   5  -6   4          1.16          0.87         0.48 o                         
  -6  -5   4          1.03          0.93         1.89 o                         
  -5  -5   4          1.40          2.46         1.02 o                         
  -4  -5   4          8.83         12.11         3.22 o                         
  -3  -5   4         29.52         42.89        16.07 o                         
  -2  -5   4         15.95         24.37         5.97 o                         
  -1  -5   4         11.26         14.95         6.31 o                         
   0  -5   4         44.99         36.71        10.95 o                         
   1  -5   4         69.29         75.69        15.87 o                         
   2  -5   4          3.98          5.72         7.02 o                         
   3  -5   4         21.18         18.40         4.90 o                         
   4  -5   4          6.85          8.64         1.45 o                         
   5  -5   4          2.80          3.20         1.01 o                         
  -6  -4   4          1.80          0.38         0.70 o                         
  -5  -4   4          0.94          0.59         1.21 o                         
  -4  -4   4         30.55         37.18         6.96 o                         
  -3  -4   4          9.96         13.77         4.89 o                         
  -2  -4   4         39.81        107.63        38.94 o                         
  -1  -4   4         74.97         45.02        44.73 o                         
   0  -4   4         78.83         58.22        17.20 o                         
   1  -4   4         96.15         97.15        20.31 o                         
   2  -4   4         26.93         28.27         4.61 o                         
   3  -4   4         13.93         12.90         3.74 o                         
   4  -4   4          7.39          8.57         1.48 o                         
   5  -4   4          0.54          0.59         0.53 o                         
   6  -4   4          0.05          0.19         0.40 o                         
  -6  -3   4          0.93          0.88         1.87 o                         
  -5  -3   4         17.34         18.37         5.91 o                         
  -4  -3   4          3.88          0.86         2.55 o                         
  -3  -3   4          5.58          4.05        23.64 o                         
  -2  -3   4         28.06         15.68        23.41 o                         
  -1  -3   4         47.12         43.96        13.11 o                         
   0  -3   4         58.64         92.87        27.36 o                         
   1  -3   4          8.43          9.72         3.04 o                         
   2  -3   4         15.68         22.43         3.67 o                         
   3  -3   4         11.08         23.01         3.24 o                         
   4  -3   4          8.01          9.18         1.56 o                         
   5  -3   4          1.73          1.54         0.67 o                         
   6  -3   4          1.72          0.87         0.42 o                         
  -6  -2   4          1.02          0.59         1.67 o                         
  -5  -2   4          1.36          2.19         3.68 o                         
  -4  -2   4          0.43          6.92         4.61 o                         
  -3  -2   4          1.33         31.68        22.49 o                         
  -2  -2   4        113.53        128.17        43.14 o                         
   0  -2   4         10.27         43.53        12.92 o                         
   1  -2   4         24.62         38.13        11.32 o                         
   2  -2   4          1.04          8.47         6.96 o                         
   3  -2   4         31.20         31.19         4.22 o                         
   4  -2   4         15.82         15.37         3.07 o                         
   5  -2   4          0.44          0.58         0.59 o                         
   6  -2   4          0.16          0.94         0.55 o                         
  -6  -1   4          1.78          1.00         2.04 o                         
  -5  -1   4          6.00          8.39         4.00 o                         
  -4  -1   4          4.28         12.62         5.09 o                         
  -3  -1   4          4.84         12.31         7.01 o                         
  -2  -1   4         52.58        262.00       100.94 o                         
   2  -1   4         42.61         35.14         8.71 o                         
   3  -1   4          4.03          9.58        41.30 o                         
   4  -1   4          1.66          1.91         0.68 o                         
   5  -1   4          6.67          7.27         3.91 o                         
   6  -1   4          0.47          1.45         0.61 o                         
  -6   0   4          0.63          0.35         1.76 o                         
  -5   0   4          6.12          8.31         4.10 o                         
  -4   0   4          1.49          6.63         6.17 o                         
  -3   0   4        203.34        358.66        64.68 o                         
  -2   0   4          8.62         51.20        22.82 o                         
   2   0   4        108.74         61.07        14.90 o                         
   3   0   4          0.57          0.96         0.73 o                         
   4   0   4          0.02          0.03         0.44 o                         
   5   0   4          0.03          0.34         0.71 o                         
   6   0   4          0.80          0.86         0.30 o                         
  -6   1   4          1.78          1.62         2.02 o                         
  -5   1   4          6.00          5.52         3.50 o                         
  -4   1   4          4.28         18.68         8.88 o                         
  -3   1   4          4.84         11.07         7.02 o                         
  -2   1   4         52.58        261.37        81.59 o                         
   2   1   4         42.61         43.36        10.66 o                         
   3   1   4          4.03          6.64         4.51 o                         
   4   1   4          1.66          1.96         1.08 o                         
   5   1   4          6.67          5.15         1.27 o                         
  -6   2   4          1.02          0.90         1.68 o                         
  -5   2   4          1.36          1.81         2.71 o                         
  -4   2   4          0.43         11.24         5.32 o                         
  -3   2   4          1.33          6.71         6.49 o                         
  -2   2   4        113.53        115.27        42.21 o                         
   0   2   4         10.27         31.52         9.51 o                         
   1   2   4         24.62         29.50         8.80 o                         
   2   2   4          1.04          8.36         3.54 o                         
   3   2   4         31.20         24.87         5.33 o                         
   4   2   4         15.82         16.89         2.54 o                         
   5   2   4          0.44          0.70         0.35 o                         
   6   2   4          0.16          0.33         0.25 o                         
  -6   3   4          0.93          1.28         2.14 o                         
  -5   3   4         17.34         18.82         5.80 o                         
  -4   3   4          3.88          4.31         3.80 o                         
  -3   3   4          5.58          3.30        34.73 o                         
  -2   3   4         28.06          9.29        35.29 o                         
  -1   3   4         47.12         38.89        11.65 o                         
   0   3   4         58.64         82.42        24.32 o                         
   1   3   4          8.43          9.11         2.88 o                         
   2   3   4         15.68         20.55         3.37 o                         
   3   3   4         11.08         19.08         5.01 o                         
   4   3   4          8.01          7.15         1.23 o                         
   5   3   4          1.73          1.57         0.53 o                         
   6   3   4          1.72          0.65         0.39 o                         
  -6   4   4          1.80          0.26         0.60 o                         
  -5   4   4          0.94          0.30         0.65 o                         
  -4   4   4         30.55         13.40        20.05 o                         
  -3   4   4          9.96         18.23         5.54 o                         
  -2   4   4         39.81         99.89        20.36 o                         
  -1   4   4         74.97        108.72        32.03 o                         
   0   4   4         78.83         68.12        20.08 o                         
   1   4   4         96.15         99.72        20.77 o                         
   2   4   4         26.93         31.67        15.33 o                         
   3   4   4         13.93         14.78         2.35 o                         
   4   4   4          7.39         10.12         1.68 o                         
   5   4   4          0.54          0.37         0.39 o                         
   6   4   4          0.05          0.11         0.65 o                         
  -6   5   4          1.03          0.75         0.71 o                         
  -5   5   4          1.40          2.79         1.09 o                         
  -4   5   4          8.83         10.82         3.20 o                         
  -3   5   4         29.52         54.56        16.42 o                         
  -2   5   4         15.95         28.34         6.82 o                         
  -1   5   4         11.26         14.21         4.90 o                         
   0   5   4         44.99         35.38         7.62 o                         
   1   5   4         69.29         71.50        15.07 o                         
   2   5   4          3.98          7.10         4.02 o                         
   3   5   4         21.18         21.47         3.28 o                         
   4   5   4          6.85          7.36         1.31 o                         
   5   5   4          2.80          3.02         0.84 o                         
   6   5   4          0.30          0.32         0.75 o                         
  -6   6   4          0.60          1.31         0.90 o                         
  -5   6   4          0.86          0.83         0.81 o                         
  -4   6   4         16.18         29.07         6.57 o                         
  -3   6   4         27.38         28.86         6.46 o                         
  -2   6   4         15.26         38.13         9.03 o                         
  -1   6   4         61.51         34.65        15.61 o                         
   0   6   4         14.64         14.74         3.39 o                         
   1   6   4         13.48         22.08         6.12 o                         
   2   6   4         12.76         11.26         5.28 o                         
   3   6   4          2.63          5.25         4.14 o                         
   4   6   4          3.48          3.13         0.77 o                         
   5   6   4          1.16          0.66         0.43 o                         
   6   6   4          0.10          0.30         0.64 o                         
  -6   7   4          0.93          2.22         1.11 o                         
  -5   7   4          0.39          1.01         0.80 o                         
  -4   7   4          6.02          9.14         3.43 o                         
  -3   7   4          2.74          4.66         9.44 o                         
  -2   7   4          2.82          3.46         1.34 o                         
  -1   7   4         33.39         34.11        15.06 o                         
   0   7   4         38.52         44.19         9.52 o                         
   1   7   4          8.80         16.84        26.08 o                         
   2   7   4         16.42          9.03         3.28 o                         
   3   7   4         25.55         27.72         4.06 o                         
   4   7   4          1.91          2.12         0.62 o                         
   5   7   4          0.71          0.69         0.44 o                         
   6   7   4          0.47          0.46         0.72 o                         
  -6   8   4          0.69          1.45         1.37 o                         
  -5   8   4          1.94          2.47         1.17 o                         
  -4   8   4          2.79          2.51         1.22 o                         
  -3   8   4          5.46          7.20         2.44 o                         
  -2   8   4         27.92         34.30         6.90 o                         
  -1   8   4         29.83         27.37         9.67 o                         
   0   8   4         24.94         52.06        25.45 o                         
   1   8   4         12.94          9.93         7.72 o                         
   2   8   4         10.82          8.11         1.89 o                         
   3   8   4         26.96         27.60         3.95 o                         
   4   8   4          0.70          0.50         0.37 o                         
   5   8   4          0.19          0.26         0.37 o                         
   6   8   4          0.63          0.81         0.82 o                         
  -6   9   4          0.02         -0.10         1.01 o                         
  -5   9   4          0.94          0.82         0.76 o                         
  -4   9   4          7.19         11.52         3.35 o                         
  -3   9   4         30.85         39.14         9.02 o                         
  -2   9   4         12.21         13.43         3.07 o                         
  -1   9   4          5.18          4.13         2.04 o                         
   0   9   4         17.66         22.99         7.17 o                         
   1   9   4         22.80         17.20         8.36 o                         
   2   9   4          8.09          7.80         1.78 o                         
   3   9   4          3.31          2.84         0.98 o                         
   4   9   4          3.96          5.81         1.51 o                         
   5   9   4          1.11          1.02         0.61 o                         
  -6  10   4          0.48          0.44         1.03 o                         
  -5  10   4          1.57          1.10         0.77 o                         
  -4  10   4          1.48          2.72         1.21 o                         
  -3  10   4         27.30         33.26         6.25 o                         
  -2  10   4          0.14          0.46         0.63 o                         
  -1  10   4          8.66         14.57         6.15 o                         
   0  10   4         22.93         16.01         4.91 o                         
   1  10   4         23.31         17.34         6.36 o                         
   2  10   4         21.00         16.83         3.26 o                         
   3  10   4          0.43          2.88         1.10 o                         
   4  10   4          0.07          0.84         0.40 o                         
   5  10   4          1.29          1.08         0.54 o                         
  -6  11   4          0.04         -0.16         0.81 o                         
  -5  11   4          1.11          0.99         0.64 o                         
  -4  11   4          1.79          2.78         1.14 o                         
  -3  11   4          2.00          2.17         1.14 o                         
  -2  11   4          0.80          2.22         1.03 o                         
  -1  11   4         11.09         12.89         9.68 o                         
   0  11   4          7.75          9.14         4.44 o                         
   1  11   4          4.66          5.32         1.72 o                         
   2  11   4         16.56         21.14         4.06 o                         
   3  11   4          0.27          0.62         0.59 o                         
   4  11   4          3.15          3.80         0.89 o                         
   5  11   4          0.42          0.48         0.47 o                         
  -6  12   4          0.19          0.31         0.85 o                         
  -5  12   4          0.50          0.24         0.64 o                         
  -4  12   4          2.80          2.00         1.43 o                         
  -3  12   4          1.03          1.93         1.11 o                         
  -2  12   4         16.68         24.78         4.81 o                         
  -1  12   4          5.13          5.54         2.02 o                         
   0  12   4         10.24          5.93         4.05 o                         
   1  12   4          1.00          1.81         0.68 o                         
   2  12   4          6.26          5.59         1.55 o                         
   3  12   4          1.06          1.37         0.74 o                         
   4  12   4          1.31          3.44         1.93 o                         
   5  12   4          0.43          1.28         0.76 o                         
  -5  13   4          0.41          0.16         0.57 o                         
  -4  13   4          1.53          1.83         0.93 o                         
  -3  13   4          0.59          0.90         0.78 o                         
  -2  13   4         13.10         14.52         3.27 o                         
  -1  13   4          9.58          4.45         2.97 o                         
   0  13   4          4.73          3.25         1.98 o                         
   1  13   4          3.02          5.23         1.37 o                         
   2  13   4          0.16          0.37         0.44 o                         
   3  13   4          1.01          1.66         0.82 o                         
   4  13   4          0.17          0.21         0.23 o                         
   5  13   4          0.25          0.26         0.44 o                         
  -5  14   4          0.05          1.50         3.08 o                         
  -4  14   4          0.44          0.77         0.83 o                         
  -3  14   4          1.03          1.67         1.50 o                         
  -2  14   4          1.86          2.72         1.26 o                         
  -1  14   4          0.91          1.12         1.11 o                         
   0  14   4         12.10          6.65         3.35 o                         
   1  14   4         18.81         17.64         3.71 o                         
   2  14   4          2.45          1.84         0.80 o                         
   3  14   4          0.91          0.75         0.57 o                         
   4  14   4          0.51          0.57         0.33 o                         
  -5  15   4          0.13          0.10         0.59 o                         
  -4  15   4          0.10          0.24         0.78 o                         
  -3  15   4          0.32          0.23         0.58 o                         
  -2  15   4          1.63          1.49         1.09 o                         
  -1  15   4          8.69          4.43         2.67 o                         
   0  15   4          1.15          0.83         1.03 o                         
   1  15   4          0.62          1.67         0.72 o                         
   2  15   4          2.38          1.97         0.83 o                         
   3  15   4          0.88          0.96         0.64 o                         
   4  15   4          0.34          0.45         0.34 o                         
  -4  16   4          0.41          0.33         0.71 o                         
  -3  16   4          0.57          0.52         0.65 o                         
  -2  16   4          0.09          0.56         0.70 o                         
  -1  16   4          3.24          1.98         1.14 o                         
   0  16   4          0.31          1.27         1.19 o                         
   1  16   4          2.02          0.74         0.45 o                         
   2  16   4          0.11         -0.01         0.37 o                         
   3  16   4          0.79          0.32         0.50 o                         
   4  16   4          0.01          0.21         0.25 o                         
  -3  17   4          0.22         -0.02         0.75 o                         
  -2  17   4          0.02          0.10         0.55 o                         
  -1  17   4          0.62          1.20         0.80 o                         
   0  17   4          3.88          1.30         1.03 o                         
   1  17   4          0.85          0.83         0.54 o                         
   2  17   4          0.29          0.24         0.42 o                         
   3  17   4          0.18          0.21         0.61 o                         
  -3  18   4          0.06          0.25         0.87 o                         
  -2  18   4          1.86          0.93         0.78 o                         
  -1  18   4          1.59          0.99         0.80 o                         
   0  18   4          1.77          1.24         0.51 o                         
   1  18   4          0.46          0.72         0.53 o                         
   2  18   4          1.24          0.90         0.73 o                         
  -3  19   4          0.22         -0.10         0.72 o                         
  -2  19   4          0.46          0.33         0.82 o                         
  -1  19   4          0.29          0.22         0.51 o                         
   0  19   4          1.14          1.16         0.52 o                         
   1  19   4          0.79          0.82         0.66 o                         
   2  19   4          0.11          0.02         0.46 o                         
  -1  20   4          0.50          0.24         0.70 o                         
   0  20   4          1.20          1.18         0.78 o                         
   1  20   4          0.23          0.37         0.42 o                         
  -2 -19   5          0.32          0.13         0.71 o                         
  -1 -19   5          0.02         -0.03         0.62 o                         
   0 -19   5          1.53          0.21         0.91 o                         
   1 -19   5          0.53          0.57         0.58 o                         
  -3 -18   5          0.52          0.12         0.79 o                         
  -2 -18   5          0.39          0.27         0.79 o                         
   0 -18   5          0.57          0.34         0.88 o                         
   1 -18   5          0.23          0.20         0.34 o                         
   2 -18   5          0.12         -0.03         0.38 o                         
  -4 -17   5          0.11         12.14         3.99 o                         
  -3 -17   5          0.65          2.16         6.23 o                         
  -2 -17   5          0.88          0.32         0.91 o                         
  -1 -17   5          0.18          0.31         0.67 o                         
   0 -17   5          0.77          1.39         1.29 o                         
   1 -17   5          0.63          0.95         0.55 o                         
   2 -17   5          0.20          0.56         0.55 o                         
   3 -17   5          0.11          0.16         0.51 o                         
  -4 -16   5          0.13         -0.06         0.75 o                         
  -3 -16   5          0.69          0.26         0.77 o                         
  -2 -16   5          1.25          1.40         1.06 o                         
  -1 -16   5          1.51          0.92         0.98 o                         
   0 -16   5          1.37          1.41         1.15 o                         
   1 -16   5          1.19          1.20         0.56 o                         
   2 -16   5          0.71          1.78         1.20 o                         
   3 -16   5          0.27          0.11         0.52 o                         
  -4 -15   5          0.67          0.76         0.83 o                         
  -3 -15   5          1.21          1.03         1.01 o                         
  -2 -15   5          0.56          0.73         0.74 o                         
  -1 -15   5          3.38          2.42         1.30 o                         
   0 -15   5          3.00          1.41         1.45 o                         
   1 -15   5          0.21          0.33         0.35 o                         
   2 -15   5          0.34          0.42         0.40 o                         
   3 -15   5          0.80          0.72         0.60 o                         
   4 -15   5          0.06          0.30         0.30 o                         
  -5 -14   5          0.29          0.28         0.99 o                         
  -4 -14   5          0.76          0.40         0.80 o                         
  -3 -14   5          0.56          0.52         1.00 o                         
  -2 -14   5          0.82          1.50         0.91 o                         
  -1 -14   5          4.83          4.37         1.69 o                         
   0 -14   5          0.84          1.45         1.33 o                         
   1 -14   5          1.84          2.00         1.52 o                         
   2 -14   5          2.73          3.18         0.98 o                         
   3 -14   5          1.36          0.92         0.74 o                         
  -5 -13   5          0.22          0.20         0.76 o                         
  -4 -13   5          2.88          1.77         1.25 o                         
  -3 -13   5          2.18          2.01         1.02 o                         
  -2 -13   5          5.22          9.61         4.53 o                         
  -1 -13   5          2.12          3.16         1.57 o                         
   0 -13   5          1.88          2.65         2.11 o                         
   1 -13   5          1.17          0.87         1.12 o                         
   2 -13   5          0.95          0.72         0.50 o                         
   3 -13   5          0.18          0.50         0.48 o                         
   4 -13   5          0.32          0.47         0.33 o                         
  -5 -12   5          0.10          0.40         1.19 o                         
  -4 -12   5          2.63          1.34         1.22 o                         
  -3 -12   5          0.12          0.44         0.65 o                         
  -2 -12   5          7.42          9.11         2.48 o                         
  -1 -12   5          6.65          5.05         1.86 o                         
   0 -12   5          1.25          2.13         1.33 o                         
   1 -12   5         13.33         15.45         5.35 o                         
   2 -12   5          3.54          3.81         2.03 o                         
   3 -12   5          0.98          1.57         0.72 o                         
   4 -12   5          0.20          0.16         0.26 o                         
  -6 -11   5          0.10          0.67         1.21 o                         
  -5 -11   5          1.12          1.36         1.63 o                         
  -4 -11   5          0.16          0.52         1.86 o                         
  -3 -11   5          3.03          4.48         1.54 o                         
  -2 -11   5         13.60         13.66         3.53 o                         
  -1 -11   5          2.87          3.94         1.51 o                         
   0 -11   5          2.89          4.69         2.16 o                         
   1 -11   5          5.08          4.19         3.26 o                         
   2 -11   5          0.72          1.11         0.66 o                         
   3 -11   5          3.55          4.36         1.25 o                         
   4 -11   5          2.09          2.96         1.00 o                         
   5 -11   5          0.13         -0.06         0.64 o                         
  -6 -10   5          0.05          0.05         0.99 o                         
  -5 -10   5          5.14          2.99         2.42 o                         
  -4 -10   5          1.95          2.15         1.13 o                         
  -3 -10   5          1.01          2.31         3.93 o                         
  -2 -10   5          9.11          9.22         2.49 o                         
  -1 -10   5          4.05          3.20         1.21 o                         
   0 -10   5          1.91          2.66         1.18 o                         
   1 -10   5          0.22          4.43         2.48 o                         
   2 -10   5         17.79         11.45         7.28 o                         
   3 -10   5          0.72          0.70         0.52 o                         
   4 -10   5          1.38          1.99         0.56 o                         
   5 -10   5          0.38          0.59         0.88 o                         
  -6  -9   5          0.24         -0.05         0.95 o                         
  -5  -9   5          0.74          0.70         1.70 o                         
  -4  -9   5          0.91          1.32         0.90 o                         
  -3  -9   5         21.38         27.88         6.84 o                         
  -2  -9   5          0.77          1.21         0.80 o                         
  -1  -9   5          3.41          4.96         2.98 o                         
   0  -9   5          2.90          2.15         1.05 o                         
   1  -9   5         17.65         15.13         4.12 o                         
   2  -9   5          9.22          6.61         2.25 o                         
   3  -9   5          0.04          0.24         0.32 o                         
   4  -9   5          4.42          4.34         0.95 o                         
   5  -9   5          0.29          0.13         0.46 o                         
  -6  -8   5          0.15          0.25         1.27 o                         
  -5  -8   5          0.26          0.04         1.41 o                         
  -4  -8   5          0.08          4.10        12.03 o                         
  -3  -8   5         19.74         21.53         5.19 o                         
  -2  -8   5         17.27         19.12         5.28 o                         
  -1  -8   5          1.31          2.65         0.93 o                         
   0  -8   5          5.05          6.02         1.79 o                         
   1  -8   5         12.25         14.21         3.49 o                         
   2  -8   5         34.82         32.04        13.37 o                         
   3  -8   5          1.71          1.84         0.80 o                         
   4  -8   5          0.01          0.38         0.30 o                         
   5  -8   5          1.78          1.30         0.66 o                         
  -6  -7   5          1.80          0.32         1.40 o                         
  -5  -7   5          2.94          3.90         1.57 o                         
  -4  -7   5          0.93          1.30         0.83 o                         
  -3  -7   5         13.62         16.19         4.69 o                         
  -2  -7   5         10.91          9.48         3.33 o                         
  -1  -7   5          4.18          8.42         3.67 o                         
   0  -7   5          7.41          5.63         1.69 o                         
   1  -7   5          2.11          4.13         2.25 o                         
   2  -7   5          8.53         14.45         3.74 o                         
   3  -7   5          3.25          5.28         3.31 o                         
   4  -7   5          0.61          2.46         1.19 o                         
   5  -7   5          1.19          1.28         0.63 o                         
  -6  -6   5          0.98          1.06         1.59 o                         
  -5  -6   5          0.09          1.24         0.91 o                         
  -4  -6   5         29.75         45.02        14.14 o                         
  -3  -6   5          6.27          8.59         2.72 o                         
  -2  -6   5          0.52          1.04         0.73 o                         
  -1  -6   5         21.02         20.20         6.16 o                         
   0  -6   5          8.56         12.05         3.80 o                         
   1  -6   5          6.24          7.87         2.02 o                         
   2  -6   5          7.44          7.23         1.39 o                         
   3  -6   5          3.43          2.22         1.18 o                         
   4  -6   5          2.23          1.72         0.50 o                         
   5  -6   5          2.41          1.39         0.66 o                         
  -6  -5   5          1.30          0.89         1.64 o                         
  -5  -5   5          0.92          1.79         0.97 o                         
  -4  -5   5          8.83         16.68         8.83 o                         
  -3  -5   5         32.91         57.45        22.72 o                         
  -2  -5   5          6.17         13.01         3.77 o                         
  -1  -5   5         14.43         15.28         4.76 o                         
   0  -5   5         15.46         16.93         5.20 o                         
   1  -5   5          0.26          2.02         0.92 o                         
   2  -5   5          4.46          3.61         0.79 o                         
   3  -5   5         68.82         67.12         9.13 o                         
   4  -5   5          0.50          0.71         0.37 o                         
   5  -5   5          1.44          1.16         0.57 o                         
  -6  -4   5          1.15         19.34         6.53 o                         
  -5  -4   5          2.04          0.89         1.79 o                         
  -4  -4   5         18.51         29.75        17.17 o                         
  -3  -4   5         11.97          9.65         2.95 o                         
  -2  -4   5          3.07          6.02         2.21 o                         
  -1  -4   5          3.33          6.87         2.40 o                         
   0  -4   5         23.96         35.37        10.62 o                         
   1  -4   5          3.68          3.47         1.29 o                         
   2  -4   5         16.74         21.13         4.73 o                         
   3  -4   5          6.89          6.77         1.07 o                         
   4  -4   5          9.50          5.23         2.32 o                         
   5  -4   5          0.41          0.34         0.38 o                         
  -6  -3   5          1.70          1.59         2.10 o                         
  -5  -3   5          4.10          2.25         3.29 o                         
  -4  -3   5          9.37         15.87         9.24 o                         
  -3  -3   5          2.47          4.67         7.91 o                         
  -2  -3   5          7.44         10.11         3.43 o                         
  -1  -3   5         21.15         20.32         6.21 o                         
   0  -3   5         38.08         40.21        12.01 o                         
   1  -3   5         51.24         77.01        22.73 o                         
   2  -3   5         16.31         17.23         5.20 o                         
   3  -3   5          8.30          8.54         1.68 o                         
   4  -3   5          1.09          2.91         1.22 o                         
   5  -3   5          2.19          1.67         0.62 o                         
  -6  -2   5          0.46         -0.13         1.57 o                         
  -5  -2   5          1.66          6.28         4.39 o                         
  -4  -2   5          1.68          4.81         6.05 o                         
  -3  -2   5         15.62         61.88        20.03 o                         
  -2  -2   5        108.94        307.85        92.29 o                         
   2  -2   5         28.21         22.70         6.77 o                         
   3  -2   5          4.02          7.41         1.22 o                         
   4  -2   5         14.87         16.09         2.74 o                         
   5  -2   5          2.01          1.35         1.20 o                         
  -6  -1   5          0.35         -0.13         1.58 o                         
  -5  -1   5          3.16          4.93         3.74 o                         
  -4  -1   5         11.86         24.82         9.86 o                         
  -3  -1   5          9.77         65.13        26.06 o                         
  -2  -1   5         20.92         15.28        24.54 o                         
   3  -1   5          3.93          3.54         0.82 o                         
   4  -1   5         10.39         11.63         2.29 o                         
   5  -1   5          0.52          0.43         0.21 o                         
  -5   0   5         17.30         16.01         6.23 o                         
  -4   0   5          7.23         16.51         8.44 o                         
  -3   0   5          2.43         69.37        36.20 o                         
   3   0   5         23.04         15.69         2.89 o                         
   4   0   5          1.80          1.92         0.70 o                         
   5   0   5          2.94          1.71         0.58 o                         
  -6   1   5          0.35          1.03         1.96 o                         
  -5   1   5          3.16         12.86         5.53 o                         
  -4   1   5         11.86         33.18        11.08 o                         
  -3   1   5          9.77         57.41        24.37 o                         
   3   1   5          3.93          5.34         2.61 o                         
   4   1   5         10.39         10.95         2.21 o                         
   5   1   5          0.52          0.77         0.74 o                         
  -6   2   5          0.46          0.01         1.77 o                         
  -5   2   5          1.66          9.61         5.00 o                         
  -4   2   5          1.68          5.19         6.19 o                         
  -3   2   5         15.62         70.24        41.53 o                         
  -2   2   5        108.94        181.77        61.58 o                         
   3   2   5          4.02          4.86         2.93 o                         
   4   2   5         14.87         17.42         2.51 o                         
   5   2   5          2.01          1.44         0.78 o                         
  -6   3   5          1.70          0.24         1.58 o                         
  -5   3   5          4.10          4.82         3.71 o                         
  -4   3   5          9.37         15.37         8.13 o                         
  -3   3   5          2.47          5.21         8.25 o                         
  -2   3   5          7.44          2.54        26.65 o                         
  -1   3   5         21.15         18.23         5.65 o                         
   0   3   5         38.08         36.13        10.83 o                         
   1   3   5         51.24         75.55        22.31 o                         
   2   3   5         16.31         23.18         6.96 o                         
   3   3   5          8.30          9.36         1.41 o                         
   4   3   5          1.09          2.32         0.69 o                         
   5   3   5          2.19          1.40         1.04 o                         
  -6   4   5          1.15          3.70         3.33 o                         
  -5   4   5          2.04          0.60         2.21 o                         
  -4   4   5         18.51          5.56        14.14 o                         
  -3   4   5         11.97         25.38        11.78 o                         
  -2   4   5          3.07          3.72         1.68 o                         
  -1   4   5          3.33         11.42         3.76 o                         
   0   4   5         23.96         42.62        12.76 o                         
   1   4   5          3.68          4.75         1.67 o                         
   2   4   5         16.74         18.89         4.21 o                         
   3   4   5          6.89          6.64         1.57 o                         
   4   4   5          9.50          7.01         2.31 o                         
   5   4   5          0.41          0.24         0.50 o                         
  -6   5   5          1.30          4.57         5.97 o                         
  -5   5   5          0.92          0.89         0.80 o                         
  -4   5   5          8.83         19.39         5.02 o                         
  -3   5   5         32.91         70.38        50.62 o                         
  -2   5   5          6.17         11.41         3.95 o                         
  -1   5   5         14.43         16.00         4.99 o                         
   0   5   5         15.46         18.23         5.57 o                         
   1   5   5          0.26          3.09         2.48 o                         
   2   5   5          4.46          3.67         1.01 o                         
   3   5   5         68.82         77.23        40.23 o                         
   4   5   5          0.50          1.68         0.86 o                         
   5   5   5          1.44          1.12         0.51 o                         
  -6   6   5          0.98          2.07         2.96 o                         
  -5   6   5          0.09          1.87         1.14 o                         
  -4   6   5         29.75         38.26         8.47 o                         
  -3   6   5          6.27          7.96         2.65 o                         
  -2   6   5          0.52          1.48         0.90 o                         
  -1   6   5         21.02         19.14         5.86 o                         
   0   6   5          8.56         10.63         3.37 o                         
   1   6   5          6.24          6.29         1.72 o                         
   2   6   5          7.44          7.15         2.20 o                         
   3   6   5          3.43          3.35         1.47 o                         
   4   6   5          2.23          1.87         0.55 o                         
   5   6   5          2.41          1.96         0.69 o                         
  -6   7   5          1.80          0.38         1.47 o                         
  -5   7   5          2.94          4.16         2.23 o                         
  -4   7   5          0.93          1.24         1.09 o                         
  -3   7   5         13.62         13.83         3.69 o                         
  -2   7   5         10.91         11.00         3.86 o                         
  -1   7   5          4.18          5.57         1.99 o                         
   0   7   5          7.41          6.48         1.72 o                         
   1   7   5          2.11          3.48         1.25 o                         
   2   7   5          8.52         14.72         5.01 o                         
   3   7   5          3.25          2.88         0.88 o                         
   4   7   5          0.61          2.39         1.17 o                         
   5   7   5          1.19          1.11         0.52 o                         
  -6   8   5          0.15          0.00         1.14 o                         
  -5   8   5          0.26          1.11         0.87 o                         
  -4   8   5          0.08          1.81         0.96 o                         
  -3   8   5         19.74         23.18        11.16 o                         
  -2   8   5         17.27         18.35         5.14 o                         
  -1   8   5          1.31          3.52         3.31 o                         
   0   8   5          5.05          5.25         1.62 o                         
   1   8   5         12.25         14.59         3.56 o                         
   2   8   5         34.82         24.47         8.21 o                         
   3   8   5          1.71          1.42         0.63 o                         
   4   8   5          0.01          0.54         0.36 o                         
   5   8   5          1.78          1.30         0.55 o                         
  -6   9   5          0.24         -0.16         0.94 o                         
  -5   9   5          0.74          1.21         0.83 o                         
  -4   9   5          0.91          2.34         1.23 o                         
  -3   9   5         21.38         32.18         7.61 o                         
  -2   9   5          0.77          1.61         1.19 o                         
  -1   9   5          3.41          4.57         1.51 o                         
   0   9   5          2.90          3.61         1.36 o                         
   1   9   5         17.65         23.36        16.67 o                         
   2   9   5          9.22          7.67         2.84 o                         
   3   9   5          0.04          0.35         0.44 o                         
   4   9   5          4.42          3.53         0.82 o                         
   5   9   5          0.29          0.34         0.43 o                         
  -6  10   5          0.05         -0.38         0.86 o                         
  -5  10   5          5.14          3.19         1.84 o                         
  -4  10   5          1.95          1.86         1.10 o                         
  -3  10   5          1.01          2.87        10.21 o                         
  -2  10   5          9.11          8.51         2.60 o                         
  -1  10   5          4.05          3.64         1.35 o                         
   0  10   5          1.91          3.07         1.49 o                         
   1  10   5          0.22          2.01         1.16 o                         
   2  10   5         17.79         10.69         7.18 o                         
   3  10   5          0.72          0.86         0.56 o                         
   4  10   5          1.38          2.85         0.76 o                         
   5  10   5          0.38          0.78         0.62 o                         
  -6  11   5          0.10         -0.11         0.86 o                         
  -5  11   5          1.12          0.82         0.98 o                         
  -4  11   5          0.16          0.45         0.64 o                         
  -3  11   5          3.03          3.82         1.51 o                         
  -2  11   5         13.60         13.29         3.54 o                         
  -1  11   5          2.87          3.87         1.80 o                         
   0  11   5          2.89          6.34        13.33 o                         
   1  11   5          5.08          3.90         2.33 o                         
   2  11   5          0.72          1.53         0.84 o                         
   3  11   5          3.55          5.15         1.85 o                         
   4  11   5          2.09          1.82         0.63 o                         
   5  11   5          0.13          1.00         0.66 o                         
  -5  12   5          0.10          2.51        14.80 o                         
  -4  12   5          2.63          1.37         1.27 o                         
  -3  12   5          0.12          0.08         0.60 o                         
  -2  12   5          7.42          8.50         2.42 o                         
  -1  12   5          6.65          5.57         3.18 o                         
   0  12   5          1.25          1.57         1.04 o                         
   1  12   5         13.33          6.11         9.03 o                         
   2  12   5          3.54          2.98         0.97 o                         
   3  12   5          0.98          1.01         0.64 o                         
   4  12   5          0.20          0.66         1.68 o                         
  -5  13   5          0.22          0.09         0.53 o                         
  -4  13   5          2.88          2.38         1.04 o                         
  -3  13   5          2.18          2.63         1.14 o                         
  -2  13   5          5.22          5.11         1.87 o                         
  -1  13   5          2.12          4.76         2.78 o                         
   0  13   5          1.88          1.43         1.60 o                         
   1  13   5          1.17          2.11         1.08 o                         
   2  13   5          0.95          0.90         0.48 o                         
   3  13   5          0.18          0.64         0.55 o                         
   4  13   5          0.32          1.69         1.51 o                         
  -5  14   5          0.29          0.07         0.65 o                         
  -4  14   5          0.76          0.31         0.80 o                         
  -3  14   5          0.56          0.60         0.65 o                         
  -2  14   5          0.82          1.43         1.04 o                         
  -1  14   5          4.83          4.78         1.93 o                         
   0  14   5          0.84          0.98         1.12 o                         
   1  14   5          1.84          1.80         0.94 o                         
   2  14   5          2.73          1.68         0.72 o                         
   3  14   5          1.36          1.16         0.71 o                         
  -4  15   5          0.67          0.56         0.81 o                         
  -3  15   5          1.21          0.50         0.62 o                         
  -2  15   5          0.56          1.00         0.85 o                         
  -1  15   5          3.38          1.31         1.10 o                         
   0  15   5          3.00          3.17         1.97 o                         
   1  15   5          0.21          0.35         0.41 o                         
   2  15   5          0.34          0.70         0.51 o                         
   3  15   5          0.80          1.29         0.77 o                         
   4  15   5          0.06          0.07         0.53 o                         
  -4  16   5          0.13          0.09         0.84 o                         
  -3  16   5          0.69          0.53         0.59 o                         
  -2  16   5          1.25          1.20         0.94 o                         
  -1  16   5          1.51          1.27         1.10 o                         
   0  16   5          1.37          1.32         1.20 o                         
   1  16   5          1.19          1.07         0.56 o                         
   2  16   5          0.71          1.65         1.68 o                         
   3  16   5          0.27          0.18         0.56 o                         
  -4  17   5          0.11          0.10         0.83 o                         
  -3  17   5          0.65          0.11         0.70 o                         
  -2  17   5          0.88          0.39         0.63 o                         
  -1  17   5          0.18          0.24         0.68 o                         
   0  17   5          0.77          0.29         0.71 o                         
   1  17   5          0.63          0.77         0.51 o                         
   2  17   5          0.20          0.59         0.62 o                         
   3  17   5          0.11          0.20         0.56 o                         
  -3  18   5          0.52          0.08         0.82 o                         
  -2  18   5          0.39          0.50         0.69 o                         
  -1  18   5          0.25          0.26         0.62 o                         
   0  18   5          0.57          0.20         0.62 o                         
   1  18   5          0.23          0.21         0.35 o                         
   2  18   5          0.12          0.01         0.42 o                         
  -2  19   5          0.32          0.26         0.78 o                         
  -1  19   5          0.02          0.28         0.70 o                         
   0  19   5          1.53          0.17         0.83 o                         
   1  19   5          0.53          0.72         0.87 o                         
  -1 -19   6          0.64          0.20         0.87 o                         
   0 -19   6          0.45          0.01         0.77 o                         
  -2 -18   6          1.11          0.30         0.85 o                         
  -1 -18   6          1.19         -0.04         0.80 o                         
   0 -18   6          0.21         33.86         8.82 o                         
  -3 -17   6          0.58         -0.02         0.70 o                         
  -2 -17   6          0.33          0.16         0.86 o                         
  -1 -17   6          0.06          0.14         0.66 o                         
   0 -17   6          1.33          0.44         0.71 o                         
   1 -17   6          0.20          0.57         0.96 o                         
   2 -17   6          0.70          2.30         1.09 o                         
  -4 -16   6          1.04          0.20         0.87 o                         
  -3 -16   6          0.06          0.09         0.64 o                         
  -2 -16   6          0.21         22.89         6.57 o                         
  -1 -16   6          3.56          2.15         2.65 o                         
   0 -16   6          0.17          0.04         0.63 o                         
   1 -16   6          0.34         92.46        28.17 o                         
   2 -16   6          0.17          0.28         0.41 o                         
   3 -16   6          0.22          0.91         0.75 o                         
  -4 -15   6          1.68          0.56         1.08 o                         
  -3 -15   6          0.86          0.41         0.73 o                         
  -2 -15   6          1.01          0.85         0.77 o                         
  -1 -15   6          1.64          1.10         1.09 o                         
   0 -15   6          1.59          1.35         1.37 o                         
   1 -15   6          0.24          0.33         0.88 o                         
   2 -15   6          0.86          0.86         0.52 o                         
   3 -15   6          1.35          1.87         1.06 o                         
  -5 -14   6          0.41          0.12         0.91 o                         
  -4 -14   6          2.33          1.10         1.01 o                         
  -3 -14   6          1.24          0.54         0.94 o                         
  -2 -14   6          1.41          1.64         0.98 o                         
  -1 -14   6          0.64          0.89         0.92 o                         
   0 -14   6          5.66          3.61         1.96 o                         
   1 -14   6          0.18          0.82         1.04 o                         
   2 -14   6          0.60          1.13         0.55 o                         
   3 -14   6          2.88          3.81         1.41 o                         
  -5 -13   6          0.31          0.64         1.16 o                         
  -4 -13   6          0.05          0.57         0.95 o                         
  -3 -13   6          0.20          0.57         1.08 o                         
  -2 -13   6          6.90          7.94         2.49 o                         
  -1 -13   6          4.51          2.68         1.43 o                         
   0 -13   6          1.20          2.54         1.22 o                         
   1 -13   6          2.65          7.21         3.02 o                         
   2 -13   6          0.14          0.29         0.32 o                         
   3 -13   6          0.67          0.82         0.56 o                         
   4 -13   6          0.27          0.91         0.86 o                         
  -5 -12   6          1.22          0.90         1.26 o                         
  -4 -12   6          0.32          0.33         1.35 o                         
  -3 -12   6          1.34          1.10         0.78 o                         
  -2 -12   6          6.52          8.33         2.79 o                         
  -1 -12   6          7.77          8.73         3.38 o                         
   0 -12   6          6.08          6.27         2.05 o                         
   1 -12   6          1.64          3.28         1.41 o                         
   2 -12   6          0.13          0.74         0.49 o                         
   3 -12   6          0.34          0.55         0.43 o                         
   4 -12   6          0.73          1.49         1.06 o                         
  -5 -11   6          2.37          1.12         1.50 o                         
  -4 -11   6          0.13          0.41         1.58 o                         
  -3 -11   6          1.24          1.61         1.03 o                         
  -2 -11   6          3.99          4.37         1.53 o                         
  -1 -11   6          1.97          2.48         2.61 o                         
   0 -11   6          3.53          4.66         1.72 o                         
   1 -11   6         11.16         18.32         4.58 o                         
   2 -11   6          0.22          1.36         0.81 o                         
   3 -11   6          1.09          2.44         2.19 o                         
   4 -11   6          3.97          4.20         1.34 o                         
  -6 -10   6          0.18          0.33         1.07 o                         
  -5 -10   6          2.24          1.08         1.52 o                         
  -4 -10   6          0.37          0.77         2.02 o                         
  -3 -10   6          8.10         13.22         3.82 o                         
  -2 -10   6          1.32          2.05         1.11 o                         
  -1 -10   6          1.37          2.42         1.17 o                         
   0 -10   6          3.26          5.27         2.94 o                         
   1 -10   6         17.30         19.03         4.57 o                         
   2 -10   6          1.34          0.95         0.57 o                         
   3 -10   6          0.75          1.76         1.18 o                         
   4 -10   6          0.01          0.50         0.34 o                         
   5 -10   6          0.57          0.19         0.75 o                         
  -6  -9   6          1.47          0.85         1.31 o                         
  -5  -9   6          0.05          0.54         1.47 o                         
  -4  -9   6          0.44          1.03         0.97 o                         
  -3  -9   6          3.68          7.52         2.58 o                         
  -2  -9   6          5.62          6.79         4.85 o                         
  -1  -9   6          5.11          4.03         1.35 o                         
   0  -9   6          3.01          4.65         1.58 o                         
   1  -9   6          0.74          0.67         0.70 o                         
   2  -9   6         12.25         26.24        33.05 o                         
   3  -9   6          0.13          0.48         0.41 o                         
   4  -9   6          2.10          3.37         1.40 o                         
   5  -9   6          0.45          0.86         1.05 o                         
  -6  -8   6          1.51          0.14         1.08 o                         
  -5  -8   6          0.14          0.02         1.54 o                         
  -4  -8   6          1.08          2.13         2.76 o                         
  -3  -8   6          6.72         14.62         4.62 o                         
  -2  -8   6         17.76         16.29         9.52 o                         
  -1  -8   6          6.71          6.99         2.42 o                         
   0  -8   6          8.97         13.57         3.42 o                         
   1  -8   6          5.01          5.17         1.65 o                         
   2  -8   6         10.96         15.66         3.99 o                         
   3  -8   6          2.15          1.98         0.64 o                         
   4  -8   6          3.16          1.96         0.73 o                         
   5  -8   6          1.09          1.20         1.10 o                         
  -6  -7   6          0.26          0.24         1.15 o                         
  -5  -7   6          0.24          0.25         1.72 o                         
  -4  -7   6          0.25          0.49         0.66 o                         
  -3  -7   6          9.11         19.11         4.90 o                         
  -2  -7   6          0.91          1.74         0.96 o                         
  -1  -7   6          1.55          1.49         0.85 o                         
   0  -7   6         23.61         32.57         9.84 o                         
   1  -7   6          3.52          6.35         2.15 o                         
   2  -7   6          8.29          7.40         2.15 o                         
   3  -7   6          2.27          3.26         0.87 o                         
   4  -7   6          1.17          1.53         0.47 o                         
   5  -7   6          1.07          0.74         0.74 o                         
  -6  -6   6          0.03         -0.01         1.12 o                         
  -5  -6   6          1.31          0.45         1.97 o                         
  -4  -6   6          7.17         16.08         4.66 o                         
  -3  -6   6          3.86          4.39         1.78 o                         
  -2  -6   6          7.31          9.07         4.55 o                         
  -1  -6   6          7.20         15.34         4.78 o                         
   0  -6   6          1.69          1.50         0.87 o                         
   1  -6   6          4.23          9.53         3.08 o                         
   2  -6   6          2.72          4.48         2.33 o                         
   3  -6   6          3.39          3.24         0.85 o                         
   4  -6   6          0.37          0.97         0.42 o                         
   5  -6   6          0.23          0.25         0.39 o                         
  -6  -5   6          0.21          0.08         1.25 o                         
  -5  -5   6          0.22          0.25         0.70 o                         
  -4  -5   6          5.99          6.94         6.59 o                         
  -3  -5   6          7.24         19.29         5.39 o                         
  -2  -5   6          0.51          3.17         1.35 o                         
  -1  -5   6          4.52          4.32         1.65 o                         
   0  -5   6          7.80          9.34         3.05 o                         
   1  -5   6          4.64          3.83         1.42 o                         
   2  -5   6          4.26          5.09         1.77 o                         
   3  -5   6          8.21         11.29         2.09 o                         
   4  -5   6          0.60          0.57         0.35 o                         
   5  -5   6          0.53          0.44         0.40 o                         
  -6  -4   6          1.32          0.57         1.33 o                         
  -5  -4   6          1.23          4.02         4.80 o                         
  -4  -4   6          8.66          3.52        13.59 o                         
  -3  -4   6         15.33          8.41        18.05 o                         
  -2  -4   6          1.45          1.94         5.75 o                         
  -1  -4   6         12.93          7.80         2.60 o                         
   0  -4   6          3.29          5.00         1.85 o                         
   1  -4   6          5.65          8.54         2.79 o                         
   2  -4   6          2.65          3.07         1.19 o                         
   3  -4   6         31.63         34.82         6.67 o                         
   4  -4   6          2.66          1.80         0.46 o                         
   5  -4   6          1.09          0.64         0.38 o                         
  -6  -3   6          0.02         -0.21         1.10 o                         
  -5  -3   6          0.28          2.67         5.28 o                         
  -4  -3   6          0.40          4.62         8.54 o                         
  -3  -3   6          5.70         15.90        23.14 o                         
   0  -3   6          5.95         15.23         4.75 o                         
   1  -3   6          1.45          1.70         0.85 o                         
   2  -3   6         25.89         24.93         7.48 o                         
   3  -3   6          0.73          0.88         0.41 o                         
   4  -3   6          1.87          1.97         0.50 o                         
   5  -3   6          0.39          0.41         0.31 o                         
  -6  -2   6          2.26          0.80         1.57 o                         
  -5  -2   6          1.56          1.41         4.10 o                         
  -4  -2   6          4.89         10.46        10.18 o                         
  -3  -2   6          3.96         17.70        31.04 o                         
   3  -2   6          2.91          1.12         2.07 o                         
   4  -2   6          6.09          5.02         0.93 o                         
   5  -2   6          1.46          1.84         0.76 o                         
  -6  -1   6          0.26          0.38         1.48 o                         
  -5  -1   6          1.11          2.84         5.07 o                         
  -4  -1   6          0.66          6.06         8.71 o                         
  -3  -1   6          4.44         21.34        24.28 o                         
   3  -1   6          0.80          1.15         0.61 o                         
   4  -1   6          3.42          3.67         0.94 o                         
   5  -1   6          1.00          1.17         0.88 o                         
  -6   0   6          0.37          0.42         1.92 o                         
  -5   0   6          4.69         12.14         7.35 o                         
  -4   0   6          0.58         -0.04         7.04 o                         
  -3   0   6          9.23         48.17        30.10 o                         
   3   0   6          0.18          1.19         0.64 o                         
   4   0   6          0.27          0.37         0.34 o                         
   5   0   6          3.92          2.63         1.26 o                         
  -6   1   6          0.26          0.73         1.87 o                         
  -5   1   6          1.11          3.56         7.50 o                         
  -4   1   6          0.66          9.08         8.85 o                         
  -3   1   6          4.44         11.62        24.58 o                         
   3   1   6          0.80          0.57         0.49 o                         
   4   1   6          3.42          5.03         1.20 o                         
   5   1   6          1.00          0.19         0.55 o                         
  -6   2   6          2.26          0.61         1.75 o                         
  -5   2   6          1.56          2.83         4.82 o                         
  -4   2   6          4.89          5.28         8.31 o                         
  -3   2   6          3.96         23.05        36.87 o                         
   3   2   6          2.91          5.89         1.79 o                         
   4   2   6          6.09          4.73         1.59 o                         
   5   2   6          1.46          0.68         0.48 o                         
  -6   3   6          0.02          0.19         1.55 o                         
  -5   3   6          0.28          4.64         4.78 o                         
  -4   3   6          0.40          3.13         8.20 o                         
  -3   3   6          5.70          8.70        26.83 o                         
   1   3   6          1.45          1.60         0.86 o                         
   2   3   6         25.89         19.88         6.04 o                         
   3   3   6          0.73          0.83         0.43 o                         
   4   3   6          1.87          2.70         0.74 o                         
   5   3   6          0.39          1.12         1.46 o                         
  -6   4   6          1.32          0.71         1.55 o                         
  -5   4   6          1.23          3.51         3.61 o                         
  -4   4   6          8.66         24.67        12.66 o                         
  -3   4   6         15.33          2.34        23.00 o                         
  -2   4   6          1.45          2.15         1.26 o                         
  -1   4   6         12.93          7.81         2.63 o                         
   0   4   6          3.29          3.48         1.49 o                         
   1   4   6          5.65         16.04         4.98 o                         
   2   4   6          2.65          4.49         1.66 o                         
   3   4   6         31.63         31.42         5.22 o                         
   4   4   6          2.66          3.01         0.69 o                         
   5   4   6          1.09          1.17         0.51 o                         
  -6   5   6          0.21          0.85         1.63 o                         
  -5   5   6          0.22          0.22         0.66 o                         
  -4   5   6          5.99          3.57         5.07 o                         
  -3   5   6          7.24         10.77         5.34 o                         
  -2   5   6          0.51          1.83         5.22 o                         
  -1   5   6          4.52         23.89         7.30 o                         
   0   5   6          7.80          8.60         2.89 o                         
   1   5   6          4.64          3.98         1.50 o                         
   2   5   6          4.26          5.24         1.62 o                         
   3   5   6          8.21         10.30         2.43 o                         
   4   5   6          0.60          0.52         0.32 o                         
   5   5   6          0.53          0.40         0.55 o                         
  -6   6   6          0.03         -0.19         1.27 o                         
  -5   6   6          1.31          1.04         0.88 o                         
  -4   6   6          7.17         18.93         5.62 o                         
  -3   6   6          3.86          3.18         2.01 o                         
  -2   6   6          7.31         11.52         3.91 o                         
  -1   6   6          7.20         15.97         4.99 o                         
   0   6   6          1.69          3.79         1.49 o                         
   1   6   6          4.23          6.00         2.06 o                         
   2   6   6          2.72          3.23         1.21 o                         
   3   6   6          3.39          2.79         1.13 o                         
   4   6   6          0.37          0.50         0.36 o                         
   5   6   6          0.23          0.81         0.47 o                         
  -6   7   6          0.26          5.96         2.79 o                         
  -5   7   6          0.24          1.01         0.92 o                         
  -4   7   6          0.25         -0.73         4.59 o                         
  -3   7   6          9.11         14.18         4.38 o                         
  -2   7   6          0.91          2.19         6.66 o                         
  -1   7   6          1.55          0.91         0.70 o                         
   0   7   6         23.61         25.62         7.80 o                         
   1   7   6          3.52          4.66         1.52 o                         
   2   7   6          8.29         12.54         4.69 o                         
   3   7   6          2.27          3.46         0.87 o                         
   4   7   6          1.17          1.21         0.61 o                         
   5   7   6          1.07          0.91         0.48 o                         
  -6   8   6          1.51          0.08         1.30 o                         
  -5   8   6          0.14          0.24         0.69 o                         
  -4   8   6          1.08          2.03         5.04 o                         
  -3   8   6          6.72          8.36         3.05 o                         
  -2   8   6         17.76         15.92        10.54 o                         
  -1   8   6          6.71          8.24         2.77 o                         
   0   8   6          8.97         14.30         3.48 o                         
   1   8   6          5.01          4.36         1.54 o                         
   2   8   6         10.96         16.23         4.00 o                         
   3   8   6          2.15          1.83         0.71 o                         
   4   8   6          3.16          1.89         1.80 o                         
   5   8   6          1.09          1.92         0.93 o                         
  -5   9   6          0.05          0.69         0.73 o                         
  -4   9   6          0.44          2.61         1.21 o                         
  -3   9   6          3.68          7.45         2.44 o                         
  -2   9   6          5.62          7.72         3.95 o                         
  -1   9   6          5.11          4.41         1.57 o                         
   0   9   6          3.01          5.31         1.81 o                         
   1   9   6          0.74          1.61         1.00 o                         
   2   9   6         12.25         14.18         6.05 o                         
   3   9   6          0.13          0.07         0.36 o                         
   4   9   6          2.10          1.66         1.26 o                         
   5   9   6          0.45          0.61         0.56 o                         
  -5  10   6          2.24          0.34         0.89 o                         
  -4  10   6          0.37          1.42         1.00 o                         
  -3  10   6          8.10         12.60         3.98 o                         
  -2  10   6          1.32          1.56         1.11 o                         
  -1  10   6          1.37          2.69         1.09 o                         
   0  10   6          3.26          2.96         1.32 o                         
   1  10   6         17.30         21.10         5.47 o                         
   2  10   6          1.34          1.71         0.65 o                         
   3  10   6          0.75          2.24         1.39 o                         
   4  10   6          0.01          0.41         0.69 o                         
   5  10   6          0.57          1.10         0.68 o                         
  -5  11   6          2.37          0.34         0.81 o                         
  -4  11   6          0.13          0.82         0.79 o                         
  -3  11   6          1.24          1.47         0.81 o                         
  -2  11   6          3.99          3.89         1.70 o                         
  -1  11   6          1.97          3.83         1.61 o                         
   0  11   6          3.53          4.63         2.01 o                         
   1  11   6         11.16         16.63         4.24 o                         
   2  11   6          0.22          0.62         0.47 o                         
   3  11   6          1.09          1.70         1.19 o                         
   4  11   6          3.97          0.70         1.62 o                         
  -5  12   6          1.22          0.26         0.71 o                         
  -4  12   6          0.32          0.44         0.61 o                         
  -3  12   6          1.34          0.96         0.77 o                         
  -2  12   6          6.52          6.86         2.34 o                         
  -1  12   6          7.77          8.78         2.76 o                         
   0  12   6          6.08         14.67         4.90 o                         
   1  12   6          1.64          3.66         1.74 o                         
   2  12   6          0.13          0.61         0.49 o                         
   3  12   6          0.34          0.97         0.62 o                         
  -5  13   6          0.31          0.02         0.81 o                         
  -4  13   6          0.05          0.52         0.85 o                         
  -3  13   6          0.20          1.98         2.30 o                         
  -2  13   6          6.90         18.08        56.48 o                         
  -1  13   6          4.51          4.64         2.75 o                         
   0  13   6          1.20          1.96         1.63 o                         
   1  13   6          2.65          2.98         1.77 o                         
   2  13   6          0.14          0.30         0.34 o                         
   3  13   6          0.67          0.76         0.54 o                         
  -5  14   6          0.41          0.21         0.85 o                         
  -4  14   6          2.33          0.71         0.85 o                         
  -3  14   6          1.24          1.93         0.94 o                         
  -2  14   6          1.41          1.11         0.83 o                         
  -1  14   6          0.64          1.07         0.86 o                         
   0  14   6          5.66          5.07         1.90 o                         
   1  14   6          0.18          0.00         0.71 o                         
   2  14   6          0.60          1.29         0.63 o                         
   3  14   6          2.88          3.12         1.13 o                         
  -4  15   6          1.68          0.66         1.11 o                         
  -3  15   6          0.86          0.51         0.58 o                         
  -2  15   6          1.01          1.26         0.84 o                         
  -1  15   6          1.64          4.40        14.91 o                         
   0  15   6          1.59          1.27         1.13 o                         
   1  15   6          0.24          0.18         0.83 o                         
   2  15   6          0.86          0.70         0.52 o                         
   3  15   6          1.35          1.60         0.99 o                         
  -3  16   6          0.06          0.22         0.65 o                         
  -2  16   6          0.21          0.47         0.58 o                         
  -1  16   6          3.56          1.72         1.21 o                         
   0  16   6          0.17          0.08         0.64 o                         
   1  16   6          0.34          0.48         0.94 o                         
   2  16   6          0.17          0.51         0.48 o                         
   3  16   6          0.22          0.85         0.75 o                         
  -3  17   6          0.58         -0.08         0.85 o                         
  -2  17   6          0.33          1.93         4.67 o                         
  -1  17   6          0.06          0.04         0.54 o                         
   0  17   6          1.33          0.80         0.79 o                         
   1  17   6          0.20          0.65         1.09 o                         
   2  17   6          0.70          1.19         0.79 o                         
  -2  18   6          1.11          0.03         0.94 o                         
  -1  18   6          1.19          0.10         0.79 o                         
   0  18   6          0.21         -0.09         0.80 o                         
   1  18   6          0.15          0.08         0.39 o                         
  -1  19   6          0.64          0.13         0.78 o                         
   0  19   6          0.45         -0.21         0.80 o                         
  -1 -18   7          0.40          0.01         0.82 o                         
   0 -18   7          0.09         -0.07         0.71 o                         
  -1 -17   7          0.57          0.18         0.87 o                         
   0 -17   7          0.28         -0.16         0.71 o                         
  -3 -16   7          0.00         -0.07         0.97 o                         
  -2 -16   7          0.18          0.00         1.01 o                         
  -1 -16   7          1.25          1.05         1.44 o                         
   0 -16   7          0.97          1.21         1.24 o                         
   1 -16   7          0.12          1.78         1.54 o                         
   2 -16   7          0.01          0.15         0.41 o                         
  -4 -15   7          0.08          0.24         0.88 o                         
  -3 -15   7          0.17         -0.21         1.06 o                         
  -2 -15   7          0.38         -0.05         1.13 o                         
  -1 -15   7          2.64          1.40         1.73 o                         
   0 -15   7          0.37          0.23         0.81 o                         
   1 -15   7          0.02          0.53         0.91 o                         
   2 -15   7          0.55          1.30         0.86 o                         
  -4 -14   7          0.57          0.14         0.87 o                         
  -3 -14   7          0.54          0.19         0.78 o                         
  -2 -14   7          0.88          0.88         0.97 o                         
  -1 -14   7          0.82          0.71         0.94 o                         
   0 -14   7          3.47          5.71         2.54 o                         
   1 -14   7          0.30          0.45         0.86 o                         
   2 -14   7          1.83          2.95         1.90 o                         
   3 -14   7          0.38          0.67         0.67 o                         
  -5 -13   7          0.21         -0.06         7.29 o                         
  -4 -13   7          0.70          0.49         1.11 o                         
  -3 -13   7          0.86          0.69         1.15 o                         
  -2 -13   7          1.26          1.45         0.97 o                         
  -1 -13   7          0.81          1.10         0.90 o                         
   0 -13   7          6.52          8.02         3.10 o                         
   1 -13   7          0.52          0.66         0.94 o                         
   2 -13   7          0.19         -0.02         0.69 o                         
   3 -13   7          0.14          0.22         0.43 o                         
  -5 -12   7          0.71          0.25         0.93 o                         
  -4 -12   7          0.64          0.14         1.27 o                         
  -3 -12   7          0.60          0.25         0.64 o                         
  -2 -12   7          5.20          4.78         1.80 o                         
  -1 -12   7          9.33          9.61         2.94 o                         
   0 -12   7          2.20          1.39         1.08 o                         
   1 -12   7          0.88          1.87         1.23 o                         
   2 -12   7          0.97          2.40         1.45 o                         
   3 -12   7          0.21          1.18         0.63 o                         
   4 -12   7          0.13          0.76         0.75 o                         
  -4 -11   7          0.57          0.06         1.47 o                         
  -3 -11   7          1.78          2.77         1.41 o                         
  -2 -11   7          3.70          3.61         1.93 o                         
  -1 -11   7          1.47          5.05        32.28 o                         
   0 -11   7          3.19          3.57         1.59 o                         
   1 -11   7          5.62          5.21         1.81 o                         
   2 -11   7          2.58          2.90         1.36 o                         
   3 -11   7          2.55          3.61         4.08 o                         
   4 -11   7          0.13          0.72         0.72 o                         
  -5 -10   7          0.30          0.07         1.04 o                         
  -4 -10   7          0.10          0.42         1.89 o                         
  -3 -10   7          5.47          6.94         2.64 o                         
  -2 -10   7          5.87          6.38         3.98 o                         
  -1 -10   7          2.03          1.52         0.94 o                         
   0 -10   7          0.39          1.27         0.93 o                         
   1 -10   7          5.85          6.91         2.18 o                         
   2 -10   7          0.82          1.02         0.89 o                         
   3 -10   7          0.41          0.50         0.40 o                         
   4 -10   7          0.71          0.99         0.81 o                         
  -6  -9   7          0.45         -0.09         0.79 o                         
  -5  -9   7          0.09         -0.08         1.07 o                         
  -4  -9   7          0.04         -0.08         1.99 o                         
  -3  -9   7          0.45          2.02         1.37 o                         
  -2  -9   7          9.14          6.92         3.52 o                         
  -1  -9   7          0.17          8.43         2.90 o                         
   0  -9   7          5.96          5.85         1.87 o                         
   1  -9   7         15.37         16.73         4.31 o                         
   2  -9   7          1.63          1.72         0.95 o                         
   3  -9   7          1.08          1.91         0.78 o                         
   4  -9   7          0.27          0.57         0.45 o                         
  -6  -8   7          0.20          0.44         1.07 o                         
  -5  -8   7          0.66          0.91         1.81 o                         
  -4  -8   7          1.06          2.74         1.26 o                         
  -3  -8   7          7.95         14.71         4.86 o                         
  -2  -8   7         14.83         18.97         8.62 o                         
  -1  -8   7          2.74          5.15         1.95 o                         
   0  -8   7          5.85          7.65         2.65 o                         
   1  -8   7          8.55         10.97         3.15 o                         
   2  -8   7          7.54          8.24         2.41 o                         
   3  -8   7          1.54          1.42         0.71 o                         
   4  -8   7          0.56          0.98         0.53 o                         
  -6  -7   7          0.31         -0.15         0.91 o                         
  -5  -7   7          0.46          0.42         1.87 o                         
  -4  -7   7          0.31          2.43         1.26 o                         
  -3  -7   7          3.03          4.56         1.73 o                         
  -2  -7   7          5.56         12.91         6.52 o                         
  -1  -7   7         26.12         32.86         9.96 o                         
   0  -7   7          3.54          3.43         1.45 o                         
   1  -7   7          9.92         10.99         3.58 o                         
   2  -7   7          1.54          4.29         3.38 o                         
   3  -7   7          0.75          0.78         0.47 o                         
   4  -7   7          1.63          1.66         0.62 o                         
  -6  -6   7          0.10         -0.07         0.87 o                         
  -5  -6   7          0.03          0.65         2.17 o                         
  -4  -6   7          1.21          0.49         0.76 o                         
  -3  -6   7          3.43          4.28         1.70 o                         
  -2  -6   7          9.98         18.12        11.85 o                         
  -1  -6   7          7.91          8.17         2.81 o                         
   0  -6   7          2.57          2.94         1.32 o                         
   1  -6   7          2.86          4.11         1.59 o                         
   2  -6   7          3.13          4.66         1.71 o                         
   3  -6   7          2.29          2.40         0.65 o                         
   4  -6   7          0.32          0.39         0.37 o                         
  -6  -5   7          0.41         -0.16         1.04 o                         
  -5  -5   7          0.02          0.89         2.20 o                         
  -4  -5   7          1.34          0.68         0.92 o                         
  -3  -5   7          3.47          2.73         2.82 o                         
  -2  -5   7          0.20          0.86         0.76 o                         
  -1  -5   7         14.26         20.75         6.41 o                         
   0  -5   7         14.14         17.42         5.45 o                         
   1  -5   7          7.85          8.27         2.78 o                         
   2  -5   7          8.42         15.02         4.65 o                         
   3  -5   7          1.45          2.83         1.18 o                         
   4  -5   7          0.64          0.79         0.40 o                         
  -6  -4   7          0.51          0.52         1.46 o                         
  -5  -4   7          0.20          0.33         2.39 o                         
  -4  -4   7          2.77          6.32         7.61 o                         
  -3  -4   7          2.61          7.37        23.97 o                         
  -2  -4   7          2.41          5.57         2.01 o                         
  -1  -4   7          7.62          9.20         3.01 o                         
   0  -4   7         41.27         40.42        12.11 o                         
   1  -4   7          4.56          3.68         1.46 o                         
   2  -4   7         11.10         17.64         5.41 o                         
   3  -4   7          1.31          2.64         1.10 o                         
   4  -4   7          1.21          0.77         0.60 o                         
  -6  -3   7          0.06          0.58         1.48 o                         
  -5  -3   7          0.85          0.49         2.54 o                         
  -4  -3   7          0.49          3.40         7.86 o                         
  -3  -3   7          2.27          0.39        26.33 o                         
   2  -3   7          1.32         12.41         3.86 o                         
   3  -3   7          4.10          3.58         1.32 o                         
   4  -3   7          1.67          3.69         0.98 o                         
  -6  -2   7          0.00          0.42         1.37 o                         
  -5  -2   7          1.55          2.50         3.49 o                         
  -4  -2   7          3.18         15.71        11.93 o                         
  -3  -2   7          1.26          3.88        24.71 o                         
   4  -2   7          0.73          0.62         0.55 o                         
   5  -2   7          0.22          0.07         0.48 o                         
  -6  -1   7          0.30          0.31         1.31 o                         
  -5  -1   7          1.20          0.57         3.26 o                         
  -4  -1   7          1.01          5.86        11.78 o                         
  -3  -1   7          0.58          3.23        23.14 o                         
   4  -1   7          0.91          1.48         0.80 o                         
  -6   0   7          1.15          0.30         1.35 o                         
  -5   0   7          0.65          0.16         3.30 o                         
  -4   0   7          0.07          1.86        12.39 o                         
   4   0   7          0.06          0.54         0.54 o                         
  -6   1   7          0.30          0.05         1.28 o                         
  -5   1   7          1.20          1.26         3.77 o                         
  -4   1   7          1.01          1.72        13.14 o                         
  -3   1   7          0.58          4.83        22.93 o                         
   4   1   7          0.91          1.23         0.73 o                         
  -6   2   7          0.00          0.11         1.43 o                         
  -5   2   7          1.55          0.71         3.52 o                         
  -4   2   7          3.18         15.67        13.98 o                         
  -3   2   7          1.26          8.39        25.06 o                         
   4   2   7          0.73          0.36         0.48 o                         
  -5   3   7          0.85          2.19         3.55 o                         
  -4   3   7          0.49          2.20         8.72 o                         
  -3   3   7          2.27          9.44        27.16 o                         
   4   3   7          1.67          1.86         0.62 o                         
  -5   4   7          0.20          0.07         1.91 o                         
  -4   4   7          2.77          5.77         8.21 o                         
  -3   4   7          2.61          2.57        25.01 o                         
  -1   4   7          7.62          4.58         1.77 o                         
   0   4   7         41.27         32.93         9.97 o                         
   1   4   7          4.56          3.68         1.52 o                         
   2   4   7         11.10         18.17         5.64 o                         
   3   4   7          1.31          2.42         0.75 o                         
   4   4   7          1.21          1.30         0.62 o                         
  -5   5   7          0.02         -0.20         1.72 o                         
  -4   5   7          1.34          0.09         0.65 o                         
  -3   5   7          3.47          1.58         1.88 o                         
  -2   5   7          0.20          1.41         0.99 o                         
  -1   5   7         14.26         11.97         3.91 o                         
   0   5   7         14.14         18.02         5.68 o                         
   1   5   7          7.85          8.50         2.90 o                         
   2   5   7          8.42         10.03         3.28 o                         
   3   5   7          1.45          2.82         1.05 o                         
   4   5   7          0.64          1.69         1.90 o                         
  -5   6   7          0.03          0.55         0.71 o                         
  -4   6   7          1.21          1.12         0.99 o                         
  -3   6   7          3.43          7.11         3.24 o                         
  -2   6   7          9.98         14.79         4.77 o                         
  -1   6   7          7.91         11.73         3.88 o                         
   0   6   7          2.57          3.67         1.60 o                         
   1   6   7          2.86          4.52         1.74 o                         
   2   6   7          3.13          4.63         1.71 o                         
   3   6   7          2.29          2.57         0.70 o                         
   4   6   7          0.32          0.80         0.54 o                         
  -5   7   7          0.46          0.50         0.84 o                         
  -4   7   7          0.31          1.99         1.26 o                         
  -3   7   7          3.03          4.50         2.36 o                         
  -2   7   7          5.56         14.54        10.05 o                         
  -1   7   7         26.12         38.62        11.68 o                         
   0   7   7          3.54          4.86         1.86 o                         
   1   7   7          9.92         17.89         5.57 o                         
   2   7   7          1.54          2.93         1.15 o                         
   3   7   7          0.75          1.70         0.74 o                         
   4   7   7          1.63          0.90         1.16 o                         
  -5   8   7          0.66          0.29         1.11 o                         
  -4   8   7          1.06          3.09         1.65 o                         
  -3   8   7          7.95         16.27         5.38 o                         
  -2   8   7         14.83         15.41        13.35 o                         
  -1   8   7          2.74          4.21         1.67 o                         
   0   8   7          5.85          4.02         1.63 o                         
   1   8   7          8.55         10.80         2.83 o                         
   2   8   7          7.54          6.00         1.79 o                         
   3   8   7          1.54          1.83         0.67 o                         
   4   8   7          0.56          0.29         1.11 o                         
  -5   9   7          0.09          3.51         7.68 o                         
  -4   9   7          0.04          0.59         0.88 o                         
  -3   9   7          0.45          0.70         1.30 o                         
  -2   9   7          9.14          7.30         4.46 o                         
  -1   9   7          0.17          4.13         1.67 o                         
   0   9   7          5.96          7.77         2.29 o                         
   1   9   7         15.37         14.37         3.85 o                         
   2   9   7          1.63          2.34         1.19 o                         
   3   9   7          1.08          1.20         0.58 o                         
   4   9   7          0.27          0.29         0.66 o                         
  -5  10   7          0.30          3.11         8.31 o                         
  -4  10   7          0.10          0.92         0.89 o                         
  -3  10   7          5.47          5.33         2.28 o                         
  -2  10   7          5.87          8.30         5.52 o                         
  -1  10   7          2.03          1.84         1.12 o                         
   0  10   7          0.39          1.39         0.85 o                         
   1  10   7          5.85          6.69         2.26 o                         
   2  10   7          0.82          2.11         1.03 o                         
   3  10   7          0.41          0.37         0.37 o                         
  -4  11   7          0.57          0.95         0.84 o                         
  -3  11   7          1.78          1.56         1.04 o                         
  -2  11   7          3.70          4.35         1.71 o                         
  -1  11   7          1.47          1.70         1.03 o                         
   0  11   7          3.19          2.73         1.25 o                         
   1  11   7          5.62          7.77         2.45 o                         
   2  11   7          2.58          2.32         1.20 o                         
   3  11   7          2.55          3.17         1.51 o                         
  -5  12   7          0.71          0.22         0.92 o                         
  -4  12   7          0.64          0.56         1.28 o                         
  -3  12   7          0.60          0.55         0.67 o                         
  -2  12   7          5.20          4.23         1.71 o                         
  -1  12   7          9.33          8.73         2.88 o                         
   0  12   7          2.20          1.55         0.97 o                         
   1  12   7          0.88          1.85         2.33 o                         
   2  12   7          0.97          2.31         1.16 o                         
   3  12   7          0.21          2.36         0.90 o                         
  -5  13   7          0.21          0.47         0.97 o                         
  -4  13   7          0.70          0.41         0.85 o                         
  -3  13   7          0.86          0.94         0.68 o                         
  -2  13   7          1.26          1.20         0.90 o                         
  -1  13   7          0.81          0.53         0.75 o                         
   0  13   7          6.52          9.83         3.58 o                         
   1  13   7          0.52          0.30         0.69 o                         
   2  13   7          0.19          0.26         0.41 o                         
   3  13   7          0.14          0.22         0.51 o                         
  -4  14   7          0.57          0.17         1.07 o                         
  -3  14   7          0.54          0.07         0.53 o                         
  -2  14   7          0.88          0.70         0.70 o                         
  -1  14   7          0.82          1.05         0.89 o                         
   0  14   7          3.47          4.11         1.64 o                         
   1  14   7          0.30          0.43         0.70 o                         
   2  14   7          1.83          1.38         0.70 o                         
   3  14   7          0.38          0.32         0.53 o                         
  -4  15   7          0.08         -0.09         0.86 o                         
  -3  15   7          0.17         -0.12         0.99 o                         
  -2  15   7          0.38          0.61         0.62 o                         
  -1  15   7          2.64          1.21         0.86 o                         
   0  15   7          0.37          0.24         0.65 o                         
   1  15   7          0.02          0.14         0.84 o                         
   2  15   7          0.55          1.53         0.85 o                         
  -3  16   7          0.00         -0.15         0.92 o                         
  -2  16   7          0.18          0.24         0.54 o                         
  -1  16   7          1.25          0.65         0.72 o                         
   0  16   7          0.97          2.49         1.64 o                         
   1  16   7          0.12          0.73         1.15 o                         
   2  16   7          0.01          0.55         0.59 o                         
  -2  17   7          0.25          0.20         0.90 o                         
  -1  17   7          0.57         -0.10         0.79 o                         
   0  17   7          0.28         -0.13         0.75 o                         
  -1  18   7          0.40          0.19         0.80 o                         
   0  18   7          0.09          0.02         0.75 o                         
  -1 -17   8          0.12          0.20         0.86 o                         
  -2 -16   8          0.10          0.02         0.95 o                         
  -1 -16   8          0.26         -0.14         0.79 o                         
  -3 -15   8          0.64          0.33         1.05 o                         
  -2 -15   8          0.08          0.04         0.97 o                         
  -1 -15   8          0.14          0.11         0.59 o                         
   0 -15   8          0.51          0.74         1.08 o                         
  -4 -14   8          0.19         -0.11         0.97 o                         
  -3 -14   8          1.73          0.11         1.09 o                         
  -2 -14   8          0.61          0.65         0.77 o                         
  -1 -14   8          0.34          4.18        10.37 o                         
   0 -14   8          0.74          0.44         0.84 o                         
   1 -14   8          0.45          1.45         1.26 o                         
  -4 -13   8          1.08          0.00         0.95 o                         
  -3 -13   8          0.21          0.18         1.18 o                         
  -2 -13   8          0.60          0.67         0.78 o                         
  -1 -13   8          1.83          1.86         1.72 o                         
   0 -13   8          1.48          1.14         1.03 o                         
   1 -13   8          1.21          1.10         1.07 o                         
   2 -13   8          0.09          0.52         0.94 o                         
   3 -13   8          1.42          2.39         1.21 o                         
  -4 -12   8          0.40         -0.05         1.05 o                         
  -3 -12   8          0.32          0.41         1.37 o                         
  -2 -12   8          3.09          1.88         2.00 o                         
  -1 -12   8          0.29          0.67         0.78 o                         
   0 -12   8          1.01          1.12         1.01 o                         
   1 -12   8          0.21          0.31         0.74 o                         
   2 -12   8          0.43          1.34         1.14 o                         
   3 -12   8          0.97          0.56         0.65 o                         
  -5 -11   8          0.23          0.08         1.01 o                         
  -4 -11   8          0.54          0.18         1.15 o                         
  -2 -11   8          2.16          1.58         2.21 o                         
  -1 -11   8          0.06          0.13         0.55 o                         
   0 -11   8          6.78          5.69         2.30 o                         
   1 -11   8          3.16          2.55         1.44 o                         
   3 -11   8          0.20          0.18         0.42 o                         
  -5 -10   8          0.20          0.06         1.09 o                         
  -4 -10   8          2.37          0.74         1.42 o                         
  -3 -10   8          1.36          1.48         1.01 o                         
  -2 -10   8          0.29          1.05         0.97 o                         
  -1 -10   8          3.33          3.96         1.71 o                         
   0 -10   8          2.46         13.35         4.38 o                         
   1 -10   8          4.05          4.14         1.92 o                         
   2 -10   8          3.22          3.99         1.83 o                         
   3 -10   8          0.01          0.13         0.69 o                         
   4 -10   8          1.09          1.64         1.04 o                         
  -5  -9   8          0.75          0.52         1.31 o                         
  -4  -9   8          0.18          0.21         1.73 o                         
  -3  -9   8          0.17          0.67         0.74 o                         
  -2  -9   8          0.40          1.59         1.07 o                         
  -1  -9   8          1.14          1.50         0.98 o                         
   0  -9   8          7.42          7.47         2.67 o                         
   1  -9   8          1.50          2.12         1.17 o                         
   2  -9   8          4.17          2.59         1.11 o                         
   3  -9   8          1.64          2.17         1.28 o                         
   4  -9   8          0.16          0.50         0.65 o                         
  -5  -8   8          0.20          0.19         1.28 o                         
  -4  -8   8          0.09          0.54         1.99 o                         
  -3  -8   8          7.64         11.48         5.81 o                         
  -2  -8   8          2.10          2.55         2.42 o                         
  -1  -8   8         10.41         12.16         4.01 o                         
   0  -8   8          2.13          3.65         1.57 o                         
   1  -8   8          2.83          4.07         1.67 o                         
   2  -8   8          1.89          1.44         0.87 o                         
   3  -8   8          0.34          0.53         0.57 o                         
   4  -8   8          0.38          0.50         0.63 o                         
  -6  -7   8          0.18          0.25         1.20 o                         
  -5  -7   8          0.27          0.18         1.32 o                         
  -4  -7   8          0.31         -0.01         2.25 o                         
  -3  -7   8          5.17          4.36         3.35 o                         
  -2  -7   8          1.42          3.21         1.43 o                         
  -1  -7   8         10.93         19.38         6.09 o                         
   0  -7   8          1.50          1.84         1.07 o                         
   1  -7   8          9.91         11.32         3.69 o                         
   2  -7   8          7.81         11.70         3.80 o                         
   3  -7   8          1.95          1.98         0.88 o                         
   4  -7   8          0.20          0.60         0.52 o                         
  -6  -6   8          0.36          0.40         1.23 o                         
  -5  -6   8          1.04          0.11         1.19 o                         
  -4  -6   8          2.76          1.98         1.24 o                         
  -3  -6   8          3.15          1.17         1.47 o                         
  -2  -6   8          6.28          7.66         2.68 o                         
  -1  -6   8         21.65         34.29        10.42 o                         
   0  -6   8         10.94         11.77         3.86 o                         
   1  -6   8          8.86         10.38         3.41 o                         
   2  -6   8          3.47          5.64         2.03 o                         
   3  -6   8          1.78          2.49         1.14 o                         
   4  -6   8          0.40          0.67         0.44 o                         
  -6  -5   8          0.20         -0.19         0.99 o                         
  -5  -5   8          0.04          1.65         2.04 o                         
  -4  -5   8          1.16          0.50         1.13 o                         
  -3  -5   8          4.51          2.82         1.64 o                         
  -2  -5   8          6.30          6.29         2.25 o                         
  -1  -5   8          1.97          1.91         1.12 o                         
   0  -5   8         10.97         11.04         3.62 o                         
   1  -5   8         22.35         18.96         5.86 o                         
   2  -5   8          3.52          5.53         1.99 o                         
   3  -5   8          0.85          1.07         0.76 o                         
   4  -5   8          0.24          1.49         1.43 o                         
  -6  -4   8          0.68          0.58         1.35 o                         
  -5  -4   8          0.63          0.19         1.87 o                         
  -4  -4   8          3.95          3.98         8.39 o                         
  -3  -4   8          3.71          1.88        16.42 o                         
   0  -4   8         37.98         32.00         9.70 o                         
   1  -4   8          1.65          1.47         0.87 o                         
   2  -4   8         11.29         14.16         4.43 o                         
   4  -4   8          0.68          0.74         0.48 o                         
  -5  -3   8          0.28          0.40         2.08 o                         
  -4  -3   8          3.07          0.50         9.85 o                         
  -3  -3   8          4.14          4.35        17.30 o                         
   4  -3   8          2.34          2.08         0.91 o                         
  -5  -2   8          1.11          0.50         2.17 o                         
  -4  -2   8          0.11         -1.64        10.16 o                         
   4  -2   8          0.55          1.64         0.91 o                         
  -5  -1   8          0.71          0.19         2.51 o                         
  -4  -1   8          0.71          0.47         7.81 o                         
  -5   0   8          0.85          0.03         2.43 o                         
  -4   0   8          3.70          4.22         8.98 o                         
  -5   1   8          0.71          0.64         2.76 o                         
  -4   1   8          0.71         -0.96         8.31 o                         
  -5   2   8          1.11         -0.16         2.40 o                         
  -4   2   8          0.11         -0.92         8.15 o                         
  -5   3   8          0.28         -0.39         2.25 o                         
  -4   3   8          3.07          5.91        12.77 o                         
  -5   4   8          0.63          1.16         2.51 o                         
  -4   4   8          3.95          1.89         9.68 o                         
  -3   4   8          3.71          5.79        16.33 o                         
   1   4   8          1.65          1.33         0.90 o                         
   2   4   8         11.29          8.78         2.95 o                         
   3   4   8          1.44          2.34         1.13 o                         
  -5   5   8          0.04         -0.04         1.82 o                         
  -4   5   8          1.16          0.33         5.55 o                         
  -3   5   8          4.51          1.18         1.10 o                         
  -2   5   8          6.30          3.36         1.54 o                         
  -1   5   8          1.97          1.45         1.08 o                         
   0   5   8         10.97         10.04         3.44 o                         
   1   5   8         22.35         23.68         7.29 o                         
   2   5   8          3.52          4.70         1.85 o                         
   3   5   8          0.85          0.75         0.79 o                         
   4   5   8          0.24          0.52         0.54 o                         
  -5   6   8          1.04         -0.15         1.35 o                         
  -4   6   8          2.76          0.28         0.82 o                         
  -3   6   8          3.15          1.07         1.59 o                         
  -2   6   8          6.28          4.78         1.92 o                         
  -1   6   8         21.65         40.55        12.29 o                         
   0   6   8         10.94         18.36         5.81 o                         
   1   6   8          8.86         17.48         5.51 o                         
   2   6   8          3.47          5.60         2.10 o                         
   3   6   8          1.78          3.52         1.48 o                         
   4   6   8          0.40          0.28         0.87 o                         
  -5   7   8          0.27         -0.08         1.32 o                         
  -4   7   8          0.31          0.76         0.97 o                         
  -3   7   8          5.17          5.68         3.34 o                         
  -2   7   8          1.42          3.39         1.55 o                         
  -1   7   8         10.93         14.83         4.81 o                         
   0   7   8          1.50          1.57         1.04 o                         
   1   7   8          9.91         15.15         4.82 o                         
   2   7   8          7.81          8.40         2.87 o                         
   3   7   8          1.95          1.74         1.16 o                         
   4   7   8          0.20          0.13         0.52 o                         
  -5   8   8          0.20          0.05         1.31 o                         
  -4   8   8          0.09          0.83         1.03 o                         
  -3   8   8          7.64         12.29        10.42 o                         
  -2   8   8          2.10          3.12         1.52 o                         
  -1   8   8         10.41         14.19         4.61 o                         
   0   8   8          2.13          5.63         2.11 o                         
   1   8   8          2.83          2.83         1.32 o                         
   2   8   8          1.89          1.91         0.97 o                         
   3   8   8          0.34          4.37        57.85 o                         
  -4   9   8          0.18          2.03         2.49 o                         
  -3   9   8          0.17          0.57         0.76 o                         
  -2   9   8          0.40          2.67         1.44 o                         
  -1   9   8          1.14          1.02         0.81 o                         
   0   9   8          7.42          9.44         3.23 o                         
   1   9   8          1.50          5.39         3.94 o                         
   2   9   8          4.17          2.42         1.07 o                         
   3   9   8          1.64          1.91         1.06 o                         
  -5  10   8          0.20          0.09         1.01 o                         
  -4  10   8          2.37          1.64         1.18 o                         
  -3  10   8          1.36          1.44         1.28 o                         
  -2  10   8          0.29          0.90         0.90 o                         
  -1  10   8          3.33          2.06         1.17 o                         
   0  10   8          2.46          3.26         2.75 o                         
   1  10   8          4.05          3.71         1.39 o                         
   2  10   8          3.22          3.87         2.20 o                         
   3  10   8          0.01          0.62         0.70 o                         
  -5  11   8          0.23         -0.17         0.89 o                         
  -4  11   8          0.54          0.41         1.23 o                         
  -3  11   8          0.01          5.81         2.31 o                         
  -2  11   8          2.16          2.41         1.87 o                         
  -1  11   8          0.06          0.88         0.83 o                         
   0  11   8          6.78          5.99         2.04 o                         
   1  11   8          3.16          3.53         1.56 o                         
   2  11   8          2.87          1.88         1.03 o                         
   3  11   8          0.20          0.24         1.05 o                         
  -4  12   8          0.40          0.47         1.14 o                         
  -3  12   8          0.32          0.75         0.79 o                         
  -2  12   8          3.09          1.47         1.05 o                         
  -1  12   8          0.29          2.77         1.25 o                         
   0  12   8          1.01          0.79         1.01 o                         
   1  12   8          0.21          0.14         0.61 o                         
   2  12   8          0.43          0.88         0.79 o                         
  -4  13   8          1.08          0.26         0.96 o                         
  -3  13   8          0.21          0.07         0.62 o                         
  -2  13   8          0.60          1.05         0.77 o                         
  -1  13   8          1.83          1.78         1.02 o                         
   0  13   8          1.48          0.87         0.84 o                         
   1  13   8          1.21          2.19         1.40 o                         
   2  13   8          0.09          0.35         0.79 o                         
  -4  14   8          0.19         -0.13         0.91 o                         
  -3  14   8          1.73          0.88         0.74 o                         
  -2  14   8          0.61          0.76         0.73 o                         
  -1  14   8          0.34          0.54         0.64 o                         
   0  14   8          0.74          1.75         1.29 o                         
   1  14   8          0.45          0.88         1.01 o                         
  -3  15   8          0.64         -0.10         0.84 o                         
  -2  15   8          0.08          0.05         0.65 o                         
  -1  15   8          0.14          0.19         0.61 o                         
   0  15   8          0.51          0.76         0.97 o                         
  -2  16   8          0.10          0.09         0.88 o                         
  -1  16   8          0.26          0.14         0.86 o                         
  -1  17   8          0.12         -0.09         0.77 o                         
  -2 -15   9          0.17          0.10         0.90 o                         
  -3 -14   9          0.04          0.27         1.03 o                         
  -2 -14   9          0.21         -0.02         0.85 o                         
  -1 -14   9          1.47          1.34         1.31 o                         
  -3 -13   9          1.29          0.05         0.98 o                         
  -2 -13   9          0.39          0.63         0.82 o                         
  -1 -13   9          0.02          1.90         1.27 o                         
   0 -13   9          1.13          2.14         1.44 o                         
   1 -13   9          0.38          0.32         0.95 o                         
  -4 -12   9          0.13          0.41         1.07 o                         
  -3 -12   9          0.02          0.10         1.03 o                         
  -2 -12   9          0.80          0.59         0.79 o                         
  -1 -12   9          1.91          2.80         1.53 o                         
   0 -12   9          1.51          1.53         1.14 o                         
   1 -12   9          1.25          1.70         1.29 o                         
  -4 -11   9          0.69         -0.25         0.97 o                         
  -3 -11   9          3.35          0.23         1.16 o                         
  -2 -11   9          0.01          0.25         0.57 o                         
  -1 -11   9          3.39          3.85         1.75 o                         
   0 -11   9          0.53          0.92         0.91 o                         
   1 -11   9          0.50          1.91         1.23 o                         
   2 -11   9          2.82          2.96         1.63 o                         
  -5 -10   9          0.34          0.02         1.04 o                         
  -4 -10   9          0.22          0.27         1.18 o                         
  -3 -10   9          0.38          0.09         1.29 o                         
  -2 -10   9          0.97          1.83         1.15 o                         
  -1 -10   9          0.41          1.54         1.06 o                         
   0 -10   9          2.31          4.65         1.96 o                         
   1 -10   9          0.46          0.77         0.80 o                         
   2 -10   9          0.36          0.89         0.87 o                         
  -5  -9   9          0.12         -0.17         0.93 o                         
  -4  -9   9          0.39          0.01         1.23 o                         
  -3  -9   9          2.34          2.00         1.97 o                         
  -2  -9   9          1.80          4.35         1.88 o                         
  -1  -9   9          0.20          0.38         0.72 o                         
   0  -9   9          0.41          1.31         0.99 o                         
   1  -9   9          6.25          6.10         2.31 o                         
   2  -9   9          0.65          1.38         0.98 o                         
  -5  -8   9          1.37          0.27         1.09 o                         
  -4  -8   9          0.91          0.39         1.32 o                         
  -3  -8   9          0.40          3.12         2.71 o                         
  -2  -8   9          1.79          4.68         1.99 o                         
  -1  -8   9          4.43          7.29         2.70 o                         
   0  -8   9          2.83          5.52         2.17 o                         
   1  -8   9          1.27          3.63         1.56 o                         
   2  -8   9          1.87          1.58         0.96 o                         
   3  -8   9          0.91          1.21         0.99 o                         
  -5  -7   9          0.03         -0.30         0.98 o                         
  -4  -7   9          0.72          0.33         1.76 o                         
  -3  -7   9          0.18          0.76         0.85 o                         
  -2  -7   9          6.39          9.57         3.35 o                         
  -1  -7   9          1.72          2.02         1.18 o                         
   0  -7   9          1.54          1.85         1.12 o                         
   1  -7   9          2.73         26.34         8.12 o                         
   3  -7   9          0.71          1.59         1.02 o                         
  -5  -6   9          0.34          0.36         1.32 o                         
  -4  -6   9          1.63          0.36         2.24 o                         
  -3  -6   9          0.22          0.89         0.86 o                         
  -2  -6   9          2.06          3.39         1.54 o                         
  -1  -6   9          2.65          7.18         2.57 o                         
   0  -6   9          1.75          2.26         1.21 o                         
   1  -6   9          1.13         56.23        16.78 o                         
   2  -6   9          0.09          0.91         0.80 o                         
   3  -6   9          0.29          0.49         0.69 o                         
  -5  -5   9          0.79          0.12         1.21 o                         
  -4  -5   9          1.07          0.53         2.70 o                         
  -3  -5   9          1.95          1.51         1.13 o                         
  -2  -5   9          3.80          2.50         1.27 o                         
  -1  -5   9          0.15          1.04         0.84 o                         
   0  -5   9         16.92         10.86         3.59 o                         
   1  -5   9          5.37          6.76         2.45 o                         
   2  -5   9          3.84          4.41         1.74 o                         
   3  -5   9          1.21          2.59         1.30 o                         
  -5  -4   9          0.29         -0.09         1.09 o                         
  -4  -4   9          0.22          0.41         2.78 o                         
   1  -4   9          1.37          0.92         0.77 o                         
   2  -4   9          1.49          2.30         1.13 o                         
   3  -4   9          1.68          1.38         0.91 o                         
  -5  -3   9          0.77          0.09         1.19 o                         
  -4  -3   9          0.90          0.20         2.78 o                         
  -5  -2   9          0.91          0.23         1.29 o                         
  -4  -2   9          0.45          0.48         2.87 o                         
  -5  -1   9          0.28          0.00         1.26 o                         
  -4  -1   9          0.00          0.62         3.16 o                         
  -5   0   9          0.11         -0.15         1.28 o                         
  -4   0   9          0.00         -0.20         3.07 o                         
  -5   1   9          0.28          0.38         1.31 o                         
  -4   1   9          0.00         -0.05         3.62 o                         
  -5   2   9          0.91          0.15         1.26 o                         
  -4   2   9          0.45          0.00         3.02 o                         
  -5   3   9          0.77          0.27         1.30 o                         
  -4   3   9          0.90         -0.30         3.09 o                         
  -5   4   9          0.29          0.08         1.33 o                         
  -4   4   9          0.22         -0.54         2.88 o                         
   3   4   9          1.68          0.17         0.69 o                         
  -4   5   9          1.07          0.34         2.79 o                         
  -1   5   9          0.15         -0.12         0.67 o                         
   0   5   9         16.92          9.12         3.19 o                         
   1   5   9          5.37          4.51         1.90 o                         
   2   5   9          3.84          3.43         1.59 o                         
   3   5   9          1.21          2.85         1.48 o                         
  -4   6   9          1.63         -0.07         0.76 o                         
  -3   6   9          0.22          0.72         0.90 o                         
  -2   6   9          2.06          1.84         1.20 o                         
  -1   6   9          2.65          4.12         1.79 o                         
   0   6   9          1.75          3.04         1.50 o                         
   1   6   9          1.13          1.32         1.06 o                         
   2   6   9          0.09          2.96         1.47 o                         
   3   6   9          0.29          1.16         1.04 o                         
  -4   7   9          0.72          0.44         0.84 o                         
  -3   7   9          0.18          0.34         0.84 o                         
  -2   7   9          6.39         19.19         6.17 o                         
  -1   7   9          1.72          2.24         1.33 o                         
   0   7   9          1.54          2.90         1.49 o                         
   1   7   9          2.73          2.71         1.41 o                         
   2   7   9          2.25          2.29         1.24 o                         
  -4   8   9          0.91          1.41         1.48 o                         
  -3   8   9          0.40          5.76         2.18 o                         
  -2   8   9          1.79          4.22         1.93 o                         
  -1   8   9          4.43          7.35         2.78 o                         
   0   8   9          2.83          6.16         2.42 o                         
   1   8   9          1.27          2.07         1.20 o                         
   2   8   9          1.87          1.98         1.10 o                         
   3   8   9          0.91          0.57         0.72 o                         
  -4   9   9          0.39          0.09         1.18 o                         
  -3   9   9          2.34          2.76         2.66 o                         
  -2   9   9          1.80          8.70         3.20 o                         
  -1   9   9          0.20          0.40         0.78 o                         
   0   9   9          0.41          3.81         1.69 o                         
   1   9   9          6.25          8.68         3.06 o                         
   2   9   9          0.65          1.94         1.80 o                         
  -4  10   9          0.22         -0.01         1.11 o                         
  -3  10   9          0.38          0.44         0.76 o                         
  -2  10   9          0.97          3.68         1.73 o                         
  -1  10   9          0.41          0.66         0.77 o                         
   0  10   9          2.31          2.03         1.22 o                         
   1  10   9          0.46          0.92         0.76 o                         
   2  10   9          0.36          0.76         0.75 o                         
  -4  11   9          0.69          0.08         1.02 o                         
  -3  11   9          3.35          1.97         3.96 o                         
  -2  11   9          0.01          0.19         0.59 o                         
  -1  11   9          3.39          5.79         2.29 o                         
   0  11   9          0.53          0.81         0.74 o                         
   1  11   9          0.50          0.55         0.67 o                         
   2  11   9          2.82          2.21         1.37 o                         
  -4  12   9          0.13          0.25         0.94 o                         
  -3  12   9          0.02          1.02         1.02 o                         
  -2  12   9          0.80          0.62         0.78 o                         
  -1  12   9          1.91          1.56         1.50 o                         
   0  12   9          1.51          1.96         1.27 o                         
   1  12   9          1.25          1.33         1.06 o                         
  -3  13   9          1.29          0.18         0.99 o                         
  -2  13   9          0.39          0.66         0.99 o                         
  -1  13   9          0.02          0.25         0.82 o                         
   0  13   9          1.13          2.96         1.66 o                         
  -3  14   9          0.04         -0.04         0.99 o                         
  -2  14   9          0.21          0.06         0.97 o                         
  -1  14   9          1.47          1.80         1.55 o                         
  -2  15   9          0.17         -0.06         0.92 o                         
  -2 -13  10          0.18         -0.02         0.89 o                         
  -3 -12  10          0.13         -0.20         1.02 o                         
  -2 -12  10          0.73          0.36         1.04 o                         
  -1 -12  10          0.15          2.96         1.85 o                         
  -3 -11  10          0.46         -0.44         0.91 o                         
  -2 -11  10          0.38         12.62         4.40 o                         
  -1 -11  10          0.30          1.15         1.11 o                         
   0 -11  10          0.97          1.44         1.22 o                         
  -4 -10  10          1.29          0.10         1.06 o                         
  -3 -10  10          0.16         -0.09         0.97 o                         
  -2 -10  10          0.25          1.53         1.26 o                         
  -1 -10  10          0.03          0.05         0.72 o                         
   0 -10  10          1.53          2.79         1.61 o                         
  -3  -9  10          0.33         -0.05         1.07 o                         
  -2  -9  10          0.90          2.44         1.43 o                         
  -1  -9  10          1.63         10.79         3.71 o                         
   0  -9  10          0.36          0.52         0.81 o                         
   1  -9  10          0.76          6.56         2.59 o                         
  -4  -8  10          0.00          0.06         1.07 o                         
  -3  -8  10          0.47          0.38         1.27 o                         
  -2  -8  10          0.65          1.98         1.26 o                         
  -1  -8  10          7.86         15.19         5.02 o                         
   0  -8  10          0.40          0.67         0.82 o                         
   1  -8  10          2.70          4.58         1.99 o                         
   2  -8  10          0.28          0.31         0.69 o                         
  -5  -7  10          0.39         -0.06         1.09 o                         
  -4  -7  10          0.32          0.06         1.23 o                         
  -3  -7  10          0.34          0.16         0.70 o                         
  -2  -7  10          0.35          3.31         1.60 o                         
  -1  -7  10          0.74          2.40         1.36 o                         
   0  -7  10          1.00          5.68         2.28 o                         
   1  -7  10          4.34          4.42         1.89 o                         
   2  -7  10          0.29          1.87         1.16 o                         
  -5  -6  10          0.21          0.01         0.97 o                         
  -4  -6  10          0.82         -0.05         1.18 o                         
  -3  -6  10          2.74          2.18         1.31 o                         
  -2  -6  10          2.96          1.92         1.18 o                         
  -1  -6  10          4.54          7.60         2.79 o                         
   0  -6  10          4.00          2.90         1.49 o                         
   1  -6  10          1.54          1.82         1.12 o                         
   2  -6  10          0.51          1.48         1.07 o                         
  -5  -5  10          0.26          0.28         1.16 o                         
  -4  -5  10          0.06          0.19         1.22 o                         
  -1  -5  10          4.28          2.78         1.43 o                         
   0  -5  10          3.30          1.70         1.16 o                         
   1  -5  10          1.47          1.69         1.08 o                         
   2  -5  10          2.43          3.43         1.57 o                         
  -5  -4  10          0.05         -0.20         1.07 o                         
  -4  -4  10          2.06          0.22         1.36 o                         
  -5  -3  10          0.22         -0.30         1.09 o                         
  -4  -3  10          0.44         -0.13         1.35 o                         
  -5  -2  10          1.16          0.21         1.26 o                         
  -4  -2  10          2.33          0.18         1.53 o                         
  -5  -1  10          0.47          0.03         1.19 o                         
   1   5  10          1.47          0.62         0.96 o                         
   2   5  10          2.43          0.98         1.07 o                         
  -4   6  10          0.82          0.14         1.30 o                         
  -3   6  10          2.74          0.79         1.03 o                         
  -2   6  10          2.96          0.46         0.94 o                         
  -1   6  10          4.54          6.16         2.50 o                         
   0   6  10          4.00          3.26         1.65 o                         
   1   6  10          1.54          1.34         1.12 o                         
   2   6  10          0.51          0.34         1.16 o                         
  -4   7  10          0.32          3.74         2.47 o                         
  -3   7  10          0.34          0.30         0.87 o                         
  -2   7  10          0.35          1.20         1.13 o                         
  -1   7  10          0.74          0.95         1.07 o                         
   0   7  10          1.00          3.46         1.74 o                         
   1   7  10          4.34         10.03         3.57 o                         
   2   7  10          0.29          0.31         0.88 o                         
  -4   8  10          0.00         -0.11         1.09 o                         
  -3   8  10          0.47          1.30         1.23 o                         
  -2   8  10          0.65          2.38         1.47 o                         
  -1   8  10          7.86         18.23         6.01 o                         
   0   8  10          0.40          1.24         1.11 o                         
   1   8  10          2.70          4.72         2.15 o                         
   2   8  10          0.28          0.75         1.04 o                         
  -3   9  10          0.33          0.09         0.78 o                         
  -2   9  10          0.90          1.94         1.39 o                         
  -1   9  10          1.63          4.52         2.07 o                         
   0   9  10          0.36          0.53         0.91 o                         
   1   9  10          0.76          2.06         1.36 o                         
  -4  10  10          1.29          0.06         1.03 o                         
  -3  10  10          0.16          0.54         0.82 o                         
  -2  10  10          0.25          1.48         1.30 o                         
  -1  10  10          0.03          0.36         0.87 o                         
   0  10  10          1.53          5.74         2.44 o                         
   1  10  10          0.34          1.23         1.13 o                         
  -3  11  10          0.46         -0.04         0.91 o                         
  -2  11  10          0.38          1.12         1.23 o                         
  -1  11  10          0.30          1.26         1.17 o                         
   0  11  10          0.97          1.69         1.27 o                         
  -3  12  10          0.13          0.19         1.07 o                         
  -1  12  10          0.15          1.39         1.33 o                         
  -3 -10  11          0.17          0.07         0.96 o                         
  -2  -9  11          0.24         13.69         4.89 o                         
  -1  -9  11          0.24          1.24         1.26 o                         
   0  -9  11          0.55          1.26         1.43 o                         
  -4  -8  11          0.32          0.10         1.03 o                         
  -2  -8  11          0.03          0.16         0.92 o                         
  -1  -8  11          0.63          3.77         1.94 o                         
   0  -8  11          1.03          3.53         1.88 o                         
  -4  -7  11          1.25         -0.14         1.04 o                         
  -2  -7  11          0.30          0.35         0.92 o                         
  -1  -7  11          0.79          1.27         1.13 o                         
   0  -7  11          1.18          1.13         1.14 o                         
   1  -7  11          0.08          0.76         1.04 o                         
  -4  -6  11          0.10          0.05         1.11 o                         
  -2  -6  11          0.06          0.76         1.03 o                         
  -1  -6  11          0.04          0.67         0.92 o                         
   0  -6  11          0.32          0.45         0.89 o                         
   1  -6  11          1.86          2.28         1.41 o                         
  -4  -5  11          0.14         -0.01         1.07 o                         
  -4  -4  11          0.33         -0.03         1.05 o                         
  -1   6  11          0.04          0.24         0.89 o                         
   0   6  11          0.32          0.55         1.02 o                         
   1   6  11          1.86          1.44         1.42 o                         
  -3   7  11          0.09          0.36         1.13 o                         
  -2   7  11          0.30          0.68         1.13 o                         
  -1   7  11          0.79          0.56         1.15 o                         
   0   7  11          1.18          1.27         1.31 o                         
   1   7  11          0.08          0.18         1.04 o                         
  -2   8  11          0.03          0.15         1.06 o                         
  -1   8  11          0.63          2.33         1.66 o                         
   0   8  11          1.03          4.20         2.23 o                         
  -1   9  11          0.24          0.49         1.13 o                         
                                                                                
