# Supplementary material for: Structure of l-arginine and detection of trace dl-arginine by 3D ED
Source: Acta Crystallogr C Struct Chem. 2025 Jun 20;81(Pt 7):391–6. doi: 10.1107/S2053229625005091 (PMC12231504; doi:10.1107/S2053229625005091)
Supplement: Supplementary file 3 [file c-81-00391-DL-argininesup3.hkl]

data_DL-arginine                                                                
_shelx_title ' DL_ARG_a.res in Pbca'                                            
_shelx_refln_list_code          4                                               
_shelx_F_calc_maximum       56.68                                               
_exptl_crystal_F_000       308.74                                               
_reflns_d_resolution_high  0.7301                                               
                                                                                
loop_                                                                           
 _space_group_symop_operation_xyz                                               
 'x, y, z'                                                                      
 '-x+1/2, -y, z+1/2'                                                            
 '-x, y+1/2, -z+1/2'                                                            
 'x+1/2, -y+1/2, -z'                                                            
 '-x, -y, -z'                                                                   
 'x-1/2, y, -z-1/2'                                                             
 'x, -y-1/2, z-1/2'                                                             
 '-x-1/2, y-1/2, z'                                                             
                                                                                
_cell_length_a    11.7180                                                       
_cell_length_b    10.0950                                                       
_cell_length_c    16.2940                                                       
_cell_angle_alpha  90.000                                                       
_cell_angle_beta   90.000                                                       
_cell_angle_gamma  90.000                                                       
                                                                                
_shelx_F_squared_multiplier     1.000                                           
                                                                                
loop_                                                                           
 _refln_index_h                                                                 
 _refln_index_k                                                                 
 _refln_index_l                                                                 
 _refln_F_squared_calc                                                          
 _refln_F_squared_meas                                                          
 _refln_F_squared_sigma                                                         
 _refln_observed_status                                                         
   0   2   0       2604.78       1030.98       102.00 o                         
   2   2   0        318.36        167.62        24.50 o                         
   2   3   0         12.13         22.79         3.46 o                         
   0   4   0        119.09        171.46        31.45 o                         
   2   4   0         19.86         27.94         3.11 o                         
   4   4   0         20.64         19.60         5.72 o                         
   2   5   0        180.84        101.19        15.77 o                         
   4   5   0        909.56        556.05        56.71 o                         
   0   6   0        136.13        218.58        22.11 o                         
   2   6   0        156.25        169.86        14.28 o                         
   4   6   0         84.85         83.98         8.74 o                         
   6   6   0         28.39         25.31         8.46 o                         
   2   7   0         18.86         26.53         4.37 o                         
   4   7   0         63.06         57.03         6.74 o                         
   6   7   0          3.38          5.73         3.81 o                         
   0   8   0         73.88        152.22        22.46 o                         
   2   8   0         10.73         23.56         2.29 o                         
   4   8   0          9.32         18.34         4.53 o                         
   6   8   0          1.39          4.36         1.78 o                         
   8   8   0          0.49          3.83         4.22 o                         
   2   9   0         23.30         28.91         3.14 o                         
   4   9   0          8.92         13.30         3.63 o                         
   6   9   0         12.21         10.84         1.99 o                         
   8   9   0          1.47          1.88         2.53 o                         
   0  10   0          1.98          6.20         1.69 o                         
   2  10   0          0.04          2.51         1.06 o                         
   4  10   0          0.01          1.04         0.81 o                         
   6  10   0         11.53          8.73         1.86 o                         
   8  10   0          5.70          3.78         2.42 o                         
  10  10   0          1.88         -0.03         2.39 o                         
   2  11   0          7.01          8.09         1.27 o                         
   4  11   0          0.00          1.19         0.73 o                         
   6  11   0          0.02          1.01         1.03 o                         
   8  11   0          5.59          3.05         1.50 o                         
   0  12   0        108.22        122.85        19.07 o                         
   2  12   0          0.20          2.19         0.82 o                         
   4  12   0         10.41         11.17         1.60 o                         
   6  12   0          3.36          2.05         1.03 o                         
   2  13   0          2.62          2.44         0.84 o                         
   4  13   0          0.48          1.57         0.76 o                         
   1   1   1        205.37        101.71         9.74 o                         
   2   1   1        258.09        187.35        19.23 o                         
   0   2   1         15.61         63.93         6.41 o                         
   1   2   1         15.07         29.16         2.56 o                         
   2   2   1        248.68        221.48        17.43 o                         
   3   2   1       1138.36        389.61        39.49 o                         
   1   3   1        302.92        273.72        13.66 o                         
   2   3   1        739.57        329.55        32.86 o                         
   3   3   1         41.89         42.31         3.81 o                         
   4   3   1          2.69         10.19         3.40 o                         
   0   4   1          2.33         16.19         1.43 o                         
   1   4   1         29.43         51.54         2.97 o                         
   2   4   1        147.72        110.87        12.56 o                         
   3   4   1         39.63         32.54         4.17 o                         
   4   4   1        105.59         73.28         9.12 o                         
   5   4   1          5.36          4.28         3.27 o                         
   1   5   1         87.83         94.22         4.86 o                         
   2   5   1          4.00          5.23         1.15 o                         
   3   5   1         37.19         35.70         3.30 o                         
   4   5   1        330.13        217.35        19.94 o                         
   5   5   1          2.25          4.25         3.22 o                         
   6   5   1         30.22         17.97         4.74 o                         
   0   6   1         53.31         81.20         6.07 o                         
   1   6   1          7.21         19.50         2.68 o                         
   2   6   1          2.12          5.93         0.75 o                         
   3   6   1         19.17         20.58         1.83 o                         
   4   6   1          2.47          5.94         1.42 o                         
   5   6   1         18.01         10.93         4.36 o                         
   6   6   1          2.19          5.66         4.34 o                         
   7   6   1          0.48          0.98         3.47 o                         
   1   7   1         26.01         29.91         3.00 o                         
   2   7   1          2.78         11.16         1.09 o                         
   3   7   1          1.78          7.15         1.03 o                         
   4   7   1          0.26          4.78         1.06 o                         
   5   7   1         61.00         49.43         4.83 o                         
   6   7   1         55.31         45.07         5.50 o                         
   7   7   1          3.62          4.33         3.77 o                         
   8   7   1          7.90          9.46         5.90 o                         
   1   8   1          2.23          5.38         1.12 o                         
   2   8   1          8.72         10.71         1.23 o                         
   3   8   1         28.74         33.39         2.38 o                         
   4   8   1         10.75         11.77         1.28 o                         
   5   8   1          4.37          7.91         1.42 o                         
   6   8   1          4.25          5.13         1.46 o                         
   7   8   1         10.98          8.62         2.26 o                         
   8   8   1         15.56         10.95         4.07 o                         
   9   8   1          4.36          2.42         3.77 o                         
   1   9   1         10.73         11.88         1.03 o                         
   2   9   1         68.43         79.49         4.67 o                         
   3   9   1         64.79         52.41         3.41 o                         
   4   9   1          0.74          4.99         1.45 o                         
   5   9   1         12.10         10.71         1.34 o                         
   6   9   1          0.27          2.15         0.91 o                         
   7   9   1          0.12          1.50         1.00 o                         
   8   9   1          7.34          3.58         2.31 o                         
   9   9   1          1.53          1.36         2.41 o                         
  10   9   1          3.75          1.30         2.81 o                         
   0  10   1        140.70        122.60         9.20 o                         
   1  10   1          4.41          5.16         0.72 o                         
   2  10   1          4.94          6.75         1.05 o                         
   3  10   1          5.80          9.98         1.23 o                         
   4  10   1          3.23          3.72         0.78 o                         
   5  10   1          0.00          1.33         0.67 o                         
   6  10   1          4.83          4.62         1.19 o                         
   7  10   1          2.18          3.75         1.10 o                         
   8  10   1          0.24          0.79         0.82 o                         
   9  10   1          0.10          0.25         1.44 o                         
  10  10   1          1.86          1.26         1.89 o                         
  11  10   1          0.11         -0.04         2.39 o                         
   1  11   1          5.14          7.09         0.98 o                         
   2  11   1         33.00         24.55         1.76 o                         
   3  11   1          0.75          4.10         1.06 o                         
   4  11   1         26.06         23.00         1.79 o                         
   5  11   1          0.91          2.24         0.72 o                         
   6  11   1          4.63          3.39         0.87 o                         
   7  11   1          5.80          4.50         1.00 o                         
   8  11   1          0.17          1.16         0.95 o                         
   9  11   1          0.25          0.15         1.03 o                         
   0  12   1          1.98          7.24         1.54 o                         
   1  12   1          0.23          2.05         0.66 o                         
   2  12   1          0.70          3.52         0.69 o                         
   3  12   1         12.17          9.21         1.10 o                         
   4  12   1          2.36          3.29         0.70 o                         
   5  12   1          0.01          0.69         0.54 o                         
   6  12   1          1.34          1.09         0.60 o                         
   7  12   1          3.35          2.18         0.93 o                         
   1  13   1          0.11          1.39         0.56 o                         
   2  13   1          1.05          2.04         0.57 o                         
   3  13   1         11.69          8.98         1.11 o                         
   4  13   1          4.47          4.72         0.85 o                         
   5  13   1          2.93          1.88         0.81 o                         
   1   0   2         69.52         66.83         4.90 o                         
   2   0   2        134.38        170.07        17.59 o                         
   2   1   2       3212.30        886.97        62.39 o                         
   3   1   2        117.21         90.10        12.63 o                         
   1   2   2       1496.67        744.47        52.23 o                         
   2   2   2        789.92        268.89        22.21 o                         
   3   2   2        196.36        180.91        13.40 o                         
   4   2   2        939.66        473.18        48.13 o                         
   1   3   2         10.21         21.60         2.09 o                         
   2   3   2         13.42         34.90         3.42 o                         
   3   3   2        297.77        114.69        12.69 o                         
   4   3   2         25.43         29.55         7.14 o                         
   5   3   2        117.64         66.42         8.82 o                         
   0   4   2        294.35        310.56        25.37 o                         
   1   4   2         13.17         21.73         2.65 o                         
   2   4   2        169.68        134.80         9.83 o                         
   3   4   2         54.24         36.46         5.19 o                         
   4   4   2        308.65        193.70        14.47 o                         
   5   4   2         27.97         25.71         5.08 o                         
   6   4   2        131.88         70.87         9.94 o                         
   1   5   2         44.06         45.88         2.91 o                         
   2   5   2         51.56         46.89         2.74 o                         
   3   5   2          2.80         10.37         2.16 o                         
   4   5   2          9.46         12.52         1.98 o                         
   5   5   2          0.28          7.34         2.52 o                         
   6   5   2          6.60         13.73         8.56 o                         
   7   5   2         23.21         16.94         5.62 o                         
   0   6   2          9.64         17.19         1.60 o                         
   1   6   2        165.83        179.55         9.13 o                         
   2   6   2         37.09         43.87         2.58 o                         
   3   6   2         95.93         63.31         4.77 o                         
   4   6   2          0.25          9.56         1.68 o                         
   5   6   2          0.04          6.19         1.81 o                         
   6   6   2         11.53         11.92         2.36 o                         
   7   6   2          2.26         13.66         7.53 o                         
   8   6   2          7.54         10.66         4.71 o                         
   1   7   2         66.75         62.57         3.68 o                         
   2   7   2          0.29          4.87         1.02 o                         
   3   7   2         84.17         79.31         4.53 o                         
   4   7   2         11.65         16.05         2.03 o                         
   5   7   2          5.23          4.89         1.19 o                         
   6   7   2          1.51          4.99         1.69 o                         
   7   7   2          0.44          4.49         2.11 o                         
   8   7   2          6.30          5.46         6.59 o                         
   9   7   2          1.05          1.54         2.88 o                         
   0   8   2         83.14        122.27         9.05 o                         
   1   8   2          4.86          7.82         0.83 o                         
   2   8   2          4.84          7.97         0.85 o                         
   3   8   2         30.78         29.67         2.04 o                         
   4   8   2          5.47          9.38         1.17 o                         
   5   8   2          0.80          2.10         1.30 o                         
   6   8   2         38.40         31.31         3.42 o                         
   7   8   2          0.03          1.30         1.12 o                         
   8   8   2         10.17          8.35         3.63 o                         
   9   8   2          4.70          3.40         2.69 o                         
  10   8   2          0.01         -1.96         2.21 o                         
  11   8   2         13.49          3.25         3.56 o                         
   1   9   2         29.34         31.10         1.95 o                         
   2   9   2          5.54          8.17         1.32 o                         
   3   9   2          9.11         11.48         2.24 o                         
   4   9   2         24.03         26.62         2.23 o                         
   5   9   2          1.39          3.37         1.01 o                         
   6   9   2          0.15          1.16         1.05 o                         
   7   9   2          7.15          5.43         1.55 o                         
   8   9   2          4.25          2.09         1.20 o                         
   9   9   2          1.59          1.91         2.41 o                         
  10   9   2          0.05          0.83         1.91 o                         
  11   9   2          1.16          0.60         1.91 o                         
  12   9   2          0.20         -0.81         2.54 o                         
   0  10   2         65.69         53.95         7.57 o                         
   1  10   2         14.76         19.80         1.43 o                         
   2  10   2          0.16          3.96         0.65 o                         
   3  10   2          0.00          2.67         0.68 o                         
   4  10   2         12.69         13.61         1.34 o                         
   5  10   2          0.35          1.61         0.74 o                         
   6  10   2          0.37          2.26         0.86 o                         
   7  10   2          0.18          1.90         1.43 o                         
   8  10   2          2.27          4.38         1.56 o                         
   9  10   2          0.03          1.17         1.28 o                         
  10  10   2          0.57          1.05         1.85 o                         
   1  11   2          9.01         10.75         1.19 o                         
   2  11   2         21.95         19.52         1.82 o                         
   3  11   2          0.98          4.32         1.31 o                         
   4  11   2          0.29          1.15         0.53 o                         
   5  11   2          6.54          6.04         1.08 o                         
   6  11   2          2.51          2.11         0.73 o                         
   7  11   2          0.03          0.59         0.94 o                         
   8  11   2          0.02          1.98         1.00 o                         
   9  11   2          0.06          0.25         0.95 o                         
   0  12   2          2.15         27.74         3.92 o                         
   1  12   2          6.31          7.65         0.98 o                         
   2  12   2          8.83          7.81         1.02 o                         
   3  12   2          0.91          2.60         0.61 o                         
   4  12   2          0.00          1.01         0.56 o                         
   5  12   2          0.13          1.17         0.64 o                         
   6  12   2          0.03          1.17         0.70 o                         
   7  12   2          2.41          2.18         0.89 o                         
   1  13   2          3.39          4.10         0.72 o                         
   2  13   2         11.40         10.41         1.08 o                         
   3  13   2          3.70          4.36         0.77 o                         
   4  13   2          0.46          1.06         0.57 o                         
   5  13   2          2.12          2.31         0.69 o                         
   1   1   3         19.02         75.33         4.17 o                         
   2   1   3         26.95         87.53         6.65 o                         
   3   1   3         44.80         24.85         2.86 o                         
   4   1   3        816.14        472.13        48.06 o                         
   5   1   3        118.57        117.37        19.16 o                         
   0   2   3       1361.86        883.63        67.39 o                         
   1   2   3       1889.00        986.04        73.45 o                         
   2   2   3        251.45        207.44        14.85 o                         
   3   2   3         57.45         39.58         5.36 o                         
   4   2   3        334.67        213.38        22.57 o                         
   5   2   3         24.88         23.38         4.68 o                         
   6   2   3          2.63          2.76         4.23 o                         
   1   3   3        215.81        177.03        12.78 o                         
   2   3   3          6.16          8.55         1.21 o                         
   3   3   3         46.72         27.93         2.96 o                         
   4   3   3         93.94         50.45         6.25 o                         
   5   3   3        216.40        192.91        24.85 o                         
   6   3   3          0.05         14.19         4.27 o                         
   7   3   3         25.22         16.93         7.06 o                         
   0   4   3         44.74         73.14         6.22 o                         
   1   4   3        357.88        334.70        23.67 o                         
   2   4   3        139.29        183.20        13.29 o                         
   3   4   3         18.03         22.46         2.33 o                         
   4   4   3         23.95         31.22         3.41 o                         
   5   4   3          5.94         11.15         2.19 o                         
   6   4   3          2.82          2.86         3.18 o                         
   7   4   3         14.33         27.79         6.33 o                         
   8   4   3          3.49          5.52         6.83 o                         
   1   5   3          2.70          6.77         1.36 o                         
   2   5   3        161.68        218.61        18.21 o                         
   3   5   3        134.50        138.56        10.26 o                         
   4   5   3          8.69          9.95         4.04 o                         
   5   5   3          5.77          8.02         2.04 o                         
   6   5   3         96.51         59.24         8.46 o                         
   7   5   3         91.39        101.88        13.93 o                         
   8   5   3         75.59         73.62        11.32 o                         
   9   5   3         28.35         25.87         9.10 o                         
   0   6   3          2.92          5.42         0.76 o                         
   1   6   3          2.12          5.03         0.69 o                         
   2   6   3          3.43          5.11         1.99 o                         
   3   6   3         23.40         28.41         2.73 o                         
   4   6   3         46.76         26.74         4.96 o                         
   5   6   3          1.01          1.62         0.95 o                         
   6   6   3          8.41         15.23         3.21 o                         
   7   6   3          0.05          4.41         2.18 o                         
   9   6   3          2.16          3.09         3.64 o                         
  10   6   3          0.98          2.07         4.14 o                         
   1   7   3         14.80         12.11         1.00 o                         
   2   7   3          6.14          7.96         1.14 o                         
   3   7   3         47.04         57.31         4.71 o                         
   4   7   3          5.75         15.06         3.76 o                         
   5   7   3          0.62          8.28         1.87 o                         
   6   7   3         56.76         48.77         7.50 o                         
   7   7   3         37.29         20.04         3.54 o                         
   8   7   3          1.17          3.17         1.88 o                         
   9   7   3          0.47          1.06         2.79 o                         
  10   7   3          0.04          3.64         2.91 o                         
  11   7   3          0.36          1.22         3.23 o                         
   0   8   3         12.70         10.61         1.26 o                         
   1   8   3          5.36          6.05         0.70 o                         
   2   8   3         12.73         11.23         1.13 o                         
   3   8   3         52.80         56.65         4.13 o                         
   4   8   3         14.31         13.58         1.72 o                         
   5   8   3          1.54          4.17         1.33 o                         
   6   8   3         16.76         12.02         2.13 o                         
   7   8   3          4.84          5.33         1.65 o                         
   8   8   3          0.48          1.80         1.18 o                         
   9   8   3          2.01          0.95         2.43 o                         
  10   8   3          7.47          5.93         3.15 o                         
  11   8   3          0.00          0.64         1.92 o                         
  12   8   3          0.01          0.24         2.46 o                         
   1   9   3          0.66          5.62         0.78 o                         
   2   9   3         38.00         45.89         3.43 o                         
   3   9   3         53.58         44.26         2.77 o                         
   4   9   3          4.39          5.31         0.89 o                         
   5   9   3          1.82          2.39         1.01 o                         
   6   9   3         12.00         10.22         2.10 o                         
   7   9   3          7.30          7.29         1.69 o                         
   8   9   3          2.16          5.58         1.58 o                         
   9   9   3          2.31          0.38         1.15 o                         
  10   9   3          6.63          2.19         2.18 o                         
  11   9   3          0.63          0.60         1.77 o                         
   0  10   3         32.32         38.48         3.30 o                         
   1  10   3          9.38         12.48         1.37 o                         
   2  10   3          2.30          3.54         0.73 o                         
   3  10   3          9.22          9.39         1.11 o                         
   4  10   3          0.04          2.20         0.68 o                         
   5  10   3          0.28          2.54         0.83 o                         
   6  10   3          2.25          3.27         1.17 o                         
   7  10   3          0.61          1.23         1.45 o                         
   8  10   3          0.03          1.12         1.00 o                         
   9  10   3          4.14          3.07         1.41 o                         
  10  10   3          0.05          0.76         1.46 o                         
   1  11   3         45.49         39.51         2.81 o                         
   2  11   3          9.09         11.42         1.45 o                         
   3  11   3          6.02          6.59         0.94 o                         
   4  11   3         36.22         25.68         1.99 o                         
   5  11   3          0.38          2.95         1.20 o                         
   6  11   3          3.14          1.85         0.76 o                         
   7  11   3          0.00          0.05         1.48 o                         
   8  11   3          1.15          2.39         1.12 o                         
   9  11   3          1.68          1.70         1.16 o                         
   0  12   3          6.14          5.38         1.55 o                         
   1  12   3          0.70          1.59         0.58 o                         
   2  12   3         10.05         10.16         1.20 o                         
   3  12   3          1.07          1.59         0.61 o                         
   4  12   3          2.98          2.11         0.65 o                         
   5  12   3          0.80          0.94         0.56 o                         
   6  12   3          0.14          0.24         0.59 o                         
   7  12   3          0.53          0.51         0.79 o                         
   1  13   3          8.84          8.36         1.02 o                         
   2  13   3          0.00          0.93         0.49 o                         
   3  13   3          0.07          0.97         0.54 o                         
   4  13   3          0.54          1.38         0.64 o                         
   5  13   3          1.11          2.32         0.73 o                         
   0   0   4        557.50        452.09        45.09 o                         
   1   0   4        238.93        259.62        34.76 o                         
   2   0   4        765.13        302.61        38.97 o                         
   3   0   4        347.44        209.49        15.41 o                         
   4   0   4        106.11         86.09        10.21 o                         
   5   0   4        672.86        392.12        57.54 o                         
   1   1   4        208.68        164.36         8.30 o                         
   2   1   4        473.47        385.85        19.31 o                         
   3   1   4         16.44         19.02         1.97 o                         
   4   1   4          1.34          8.35         1.60 o                         
   5   1   4          0.10          6.25         3.03 o                         
   6   1   4         27.66         17.69         4.68 o                         
   0   2   4        358.25        375.45        34.59 o                         
   1   2   4        621.54        475.81        23.56 o                         
   2   2   4        349.74        311.90        18.06 o                         
   3   2   4        368.16        129.59        14.82 o                         
   4   2   4         89.51        126.67        13.68 o                         
   5   2   4          0.08          4.71         3.11 o                         
   6   2   4         85.67         76.34        21.78 o                         
   7   2   4         14.91         22.53         5.29 o                         
   1   3   4        329.82        344.23        17.92 o                         
   2   3   4          8.18         13.27         1.35 o                         
   3   3   4         30.95         44.15         6.61 o                         
   4   3   4        100.38        107.27         9.76 o                         
   5   3   4         45.01         42.37         4.30 o                         
   6   3   4         31.05         27.18         5.48 o                         
   8   3   4          7.25          6.92         4.38 o                         
   0   4   4         37.54         57.47         4.30 o                         
   1   4   4          3.27          7.97         1.08 o                         
   3   4   4        133.51        135.97        10.14 o                         
   4   4   4         15.45         15.03         2.32 o                         
   5   4   4         17.94         16.12         3.16 o                         
   6   4   4         24.52         17.20         2.70 o                         
   7   4   4          0.47          3.65         3.87 o                         
   8   4   4          3.63          5.41         4.27 o                         
   9   4   4          0.01          1.29         4.04 o                         
   1   5   4        128.27        130.45         9.62 o                         
   2   5   4         62.07         89.62         6.86 o                         
   3   5   4         49.48         61.45         4.99 o                         
   4   5   4          0.19          2.59         1.20 o                         
   5   5   4         17.07         17.27         2.38 o                         
   6   5   4         60.44         68.74        11.74 o                         
   7   5   4          0.03          1.80         2.19 o                         
   8   5   4          8.29         20.57         5.85 o                         
   9   5   4         15.86         32.13         7.07 o                         
  10   5   4          0.40          1.75         4.35 o                         
   0   6   4         92.51        140.56        10.20 o                         
   1   6   4          0.83          2.41         0.82 o                         
   2   6   4         69.16         68.26         5.49 o                         
   3   6   4        160.02        174.91        12.91 o                         
   4   6   4         18.46         24.59         4.74 o                         
   5   6   4         11.19          9.30         2.12 o                         
   6   6   4          1.64          4.37         1.49 o                         
   7   6   4        120.97         89.53         9.17 o                         
   8   6   4          6.78          3.12         1.86 o                         
   9   6   4         19.28         15.44         5.00 o                         
  10   6   4          1.04          4.89         3.97 o                         
  11   6   4          3.43          1.48         4.25 o                         
   1   7   4          7.81         14.06         1.54 o                         
   2   7   4          1.30          9.81         1.21 o                         
   3   7   4         31.00         30.71         4.10 o                         
   4   7   4         44.73         49.36         5.04 o                         
   5   7   4        101.75         32.77         6.04 o                         
   6   7   4          2.00          3.88         1.28 o                         
   7   7   4         39.81         20.44         2.87 o                         
   8   7   4          4.16          4.98         2.39 o                         
   9   7   4          8.53          5.31         3.24 o                         
  10   7   4          2.64          1.56         2.52 o                         
  11   7   4          0.13         -0.67         2.26 o                         
  12   7   4          0.49          0.72         2.63 o                         
   0   8   4         60.75         99.98         7.49 o                         
   1   8   4        123.81        117.03         6.13 o                         
   2   8   4         67.63         56.09         3.85 o                         
   3   8   4         27.74         38.28         3.98 o                         
   4   8   4          5.08          7.29         1.36 o                         
   5   8   4          4.32          4.28         1.23 o                         
   6   8   4         66.80         37.67         5.50 o                         
   7   8   4          0.91          2.32         1.30 o                         
   8   8   4          2.23          3.56         2.15 o                         
   9   8   4          0.68          2.11         1.29 o                         
  10   8   4          0.01         -0.27         2.00 o                         
  11   8   4          7.75          4.46         2.52 o                         
  12   8   4          0.11          0.16         1.82 o                         
   1   9   4         43.30         38.48         2.30 o                         
   2   9   4          0.51          4.27         0.76 o                         
   3   9   4         63.45         64.05         4.96 o                         
   4   9   4          1.68          3.50         1.01 o                         
   5   9   4         16.99         15.20         2.04 o                         
   6   9   4         19.16         10.99         2.92 o                         
   7   9   4          3.14          2.06         1.06 o                         
   8   9   4          8.68          6.86         1.71 o                         
   9   9   4          6.10          4.06         1.44 o                         
  10   9   4          0.02          1.75         1.54 o                         
  11   9   4          0.03          0.53         1.70 o                         
   0  10   4          1.06          2.09         0.66 o                         
   1  10   4         14.84         20.84         1.46 o                         
   2  10   4          0.23          2.94         0.57 o                         
   3  10   4          5.38          6.27         0.86 o                         
   4  10   4          0.04          1.50         0.82 o                         
   5  10   4          3.81          3.25         1.05 o                         
   6  10   4          0.18          0.99         0.80 o                         
   7  10   4          3.75          2.16         1.48 o                         
   8  10   4          1.85          1.27         1.02 o                         
   9  10   4          1.22          1.00         1.12 o                         
  10  10   4          1.20          0.62         1.05 o                         
   1  11   4          1.31          2.56         0.55 o                         
   2  11   4         14.89         16.03         1.39 o                         
   3  11   4          5.15          5.92         0.88 o                         
   4  11   4         14.90         11.67         1.34 o                         
   5  11   4          2.62          2.42         0.75 o                         
   6  11   4          0.49          0.81         0.75 o                         
   7  11   4          0.49          0.58         0.93 o                         
   8  11   4          0.91          0.95         0.98 o                         
   9  11   4          3.12          1.58         1.13 o                         
   0  12   4         10.44         11.19         1.62 o                         
   1  12   4          1.45          3.07         0.64 o                         
   2  12   4          0.56          1.89         0.62 o                         
   3  12   4          5.72          4.04         0.90 o                         
   4  12   4          3.10          3.91         1.05 o                         
   5  12   4          3.07          3.55         0.80 o                         
   6  12   4          0.00          0.80         0.76 o                         
   7  12   4          0.84          0.93         0.86 o                         
   1  13   4          0.26          1.18         0.50 o                         
   2  13   4          0.98          1.78         0.55 o                         
   3  13   4          2.26          2.18         0.66 o                         
   4  13   4          4.35          3.31         0.71 o                         
   1   1   5        324.25        267.60        13.45 o                         
   2   1   5        300.11        277.53        17.78 o                         
   3   1   5        117.78         99.84         8.12 o                         
   4   1   5          6.39          9.68         2.09 o                         
   5   1   5          4.93         13.38         3.71 o                         
   7   1   5        101.81         74.50        10.71 o                         
   0   2   5       1344.87        898.60        63.11 o                         
   1   2   5        752.19        565.93        28.04 o                         
   2   2   5         84.48        143.50         7.40 o                         
   3   2   5          1.94          4.67         0.99 o                         
   4   2   5         36.37         31.09         2.82 o                         
   5   2   5         31.18         31.67         3.52 o                         
   6   2   5         18.00         18.81         4.33 o                         
   7   2   5          7.10         30.23         6.97 o                         
   8   2   5         31.15         44.91         8.75 o                         
   1   3   5         61.93         85.97         4.52 o                         
   2   3   5        359.19        329.30        19.11 o                         
   3   3   5        217.06        199.52        11.95 o                         
   4   3   5         22.33          7.74         3.30 o                         
   5   3   5         83.77         72.39         7.30 o                         
   6   3   5        170.69        104.35         9.80 o                         
   7   3   5         13.60         14.33         4.51 o                         
   8   3   5         15.75         21.23         6.12 o                         
   9   3   5         15.04         13.52         5.43 o                         
   0   4   5        321.93        429.93        30.38 o                         
   1   4   5        108.67        146.22         7.53 o                         
   2   4   5        129.22        109.60         6.74 o                         
   3   4   5        107.30         99.38         8.81 o                         
   4   4   5        254.29        310.56        31.74 o                         
   5   4   5          7.49         13.39         2.08 o                         
   6   4   5         16.02         19.25         8.20 o                         
   7   4   5          3.68          4.70         2.36 o                         
   8   4   5          4.80         11.50         4.91 o                         
   9   4   5          3.48          6.13         4.25 o                         
  10   4   5         32.76         20.88         5.88 o                         
   1   5   5         75.48         94.85         5.78 o                         
   2   5   5         29.89         41.03         4.74 o                         
   3   5   5        161.83        150.40        11.23 o                         
   4   5   5          2.91         12.54         3.22 o                         
   5   5   5        133.23         66.64        11.28 o                         
   6   5   5          2.67          7.01         2.90 o                         
   7   5   5         39.67         38.21         4.35 o                         
   8   5   5          0.56          1.41         2.02 o                         
   9   5   5          1.90          3.86         3.49 o                         
  10   5   5          2.59         -0.98         2.79 o                         
  11   5   5          1.79          1.81         2.79 o                         
  12   5   5          1.04          0.26         3.66 o                         
   0   6   5         73.70        122.22        13.07 o                         
   1   6   5          1.03          5.89         1.10 o                         
   2   6   5          7.51          5.55         1.10 o                         
   3   6   5          1.10          4.72         1.19 o                         
   4   6   5         31.30         29.86         3.50 o                         
   5   6   5          0.21          3.08         1.22 o                         
   6   6   5          2.63          7.38         1.76 o                         
   7   6   5          0.00          4.89         2.28 o                         
   8   6   5          2.07          3.72         1.56 o                         
   9   6   5          3.23          3.62         3.29 o                         
  10   6   5          0.91          0.47         2.45 o                         
  11   6   5          0.02          1.50         2.74 o                         
  13   6   5          0.09          0.80         3.01 o                         
   1   7   5         11.43         14.39         1.39 o                         
   2   7   5         11.36         13.36         3.05 o                         
   3   7   5          0.83         12.05         2.72 o                         
   4   7   5        186.66        180.74        22.37 o                         
   5   7   5         80.93         76.29         8.04 o                         
   6   7   5         15.93         10.22         2.40 o                         
   7   7   5          5.61          3.12         1.36 o                         
   8   7   5          6.37          4.96         1.81 o                         
   9   7   5          0.13          0.71         1.20 o                         
  11   7   5          2.10          1.45         2.30 o                         
  12   7   5          0.46          8.87         3.15 o                         
  13   7   5          2.64          0.83         2.73 o                         
   0   8   5         80.30        116.40         9.13 o                         
   1   8   5         19.72         20.40         1.43 o                         
   2   8   5          7.08          7.22         1.04 o                         
   3   8   5          3.86          4.64         1.11 o                         
   4   8   5         53.16         69.58         5.79 o                         
   5   8   5          0.29          2.43         1.02 o                         
   6   8   5          6.60          7.62         1.79 o                         
   7   8   5          0.00          1.25         1.10 o                         
   8   8   5         22.07         15.19         2.91 o                         
   9   8   5          5.68          6.33         1.84 o                         
  10   8   5          4.35          4.48         1.79 o                         
  11   8   5          0.01          0.29         1.91 o                         
  12   8   5          0.23          1.21         1.94 o                         
   1   9   5          0.10          2.39         0.73 o                         
   2   9   5         16.79         17.02         1.56 o                         
   3   9   5          2.25          3.01         1.10 o                         
   4   9   5          4.42          3.97         1.05 o                         
   5   9   5         34.73         36.74         3.55 o                         
   6   9   5          0.00          1.15         0.87 o                         
   7   9   5          0.21          3.18         1.21 o                         
   8   9   5          1.29          2.68         1.32 o                         
   9   9   5          3.06          2.72         1.26 o                         
  10   9   5          4.25          1.78         1.18 o                         
  11   9   5          0.02          0.79         1.76 o                         
   0  10   5          8.95          9.83         1.20 o                         
   1  10   5          5.43          5.31         0.65 o                         
   2  10   5         28.52         23.70         1.73 o                         
   3  10   5         10.09         11.49         1.22 o                         
   4  10   5          4.18          5.34         1.40 o                         
   5  10   5          0.72          1.76         0.90 o                         
   6  10   5          0.20          1.41         0.82 o                         
   7  10   5          5.26          4.06         1.30 o                         
   8  10   5          6.89          3.82         1.42 o                         
   9  10   5          4.07          3.98         1.43 o                         
  10  10   5          0.98          0.40         1.21 o                         
   1  11   5         20.70         18.02         1.33 o                         
   2  11   5          9.92          7.49         0.89 o                         
   3  11   5          1.90          3.11         0.84 o                         
   4  11   5          0.43          3.58         1.47 o                         
   5  11   5          0.11          1.39         0.88 o                         
   6  11   5          3.71          3.22         1.08 o                         
   7  11   5          1.10          1.51         1.05 o                         
   8  11   5          0.05          2.36         1.50 o                         
   9  11   5          0.01          0.77         0.98 o                         
   0  12   5          3.67          4.57         0.98 o                         
   1  12   5          2.59          4.06         0.62 o                         
   2  12   5          0.86          1.63         0.54 o                         
   3  12   5          1.70          2.26         0.66 o                         
   4  12   5          0.07          1.41         0.66 o                         
   5  12   5          0.47          1.42         0.71 o                         
   6  12   5          0.81          1.72         0.91 o                         
   7  12   5          1.02          0.58         0.86 o                         
   1  13   5          0.54          0.95         0.43 o                         
   2  13   5          1.47          1.94         0.52 o                         
   3  13   5          0.30          0.79         0.49 o                         
   4  13   5          0.75          1.49         0.60 o                         
   0   0   6        141.77        173.90        17.84 o                         
   1   0   6         23.52         14.07         1.55 o                         
   2   0   6        154.42        126.03        13.01 o                         
   3   0   6        311.22        238.61        24.45 o                         
   4   0   6        118.07        165.89        12.74 o                         
   5   0   6        127.90         97.91        13.75 o                         
   6   0   6         54.92         67.73         9.40 o                         
   7   0   6        420.41        323.08        49.54 o                         
   8   0   6          5.85          7.50         6.64 o                         
   1   1   6        120.83         81.45         4.33 o                         
   2   1   6          3.74         12.21         1.71 o                         
   3   1   6         68.81         82.54         4.56 o                         
   4   1   6        132.51        145.68        10.65 o                         
   5   1   6          2.35          5.54         1.86 o                         
   6   1   6         77.58         92.86        15.76 o                         
   7   1   6         34.11         44.34         6.26 o                         
   8   1   6         23.49         16.30         5.94 o                         
   9   1   6          2.93          1.78         5.99 o                         
   0   2   6       1345.54        896.25        62.89 o                         
   1   2   6        364.11        306.23        18.02 o                         
   2   2   6        175.84        179.92         9.29 o                         
   3   2   6         47.68         68.77         3.95 o                         
   4   2   6         40.59         47.01         7.65 o                         
   5   2   6         27.46         32.92         3.06 o                         
   6   2   6          6.52          5.47         1.72 o                         
   7   2   6          0.99          1.41         2.72 o                         
   8   2   6          1.52          4.64         4.30 o                         
   9   2   6          0.27          9.09         4.95 o                         
  10   2   6          2.13          4.83         5.59 o                         
   1   3   6         14.18         30.85         2.45 o                         
   2   3   6         12.32         13.60         1.83 o                         
   3   3   6         17.85         25.33         2.83 o                         
   4   3   6         67.69         67.24         4.65 o                         
   5   3   6         84.43         61.96         7.48 o                         
   6   3   6         54.08         42.04         5.37 o                         
   7   3   6          0.46          0.69         1.58 o                         
   8   3   6          3.07          5.86         4.15 o                         
   9   3   6         14.83         16.87         5.81 o                         
  10   3   6          5.44         10.52         4.60 o                         
  11   3   6          0.37          0.90         4.35 o                         
   0   4   6         21.94         32.33         2.71 o                         
   1   4   6          4.86         19.20         1.95 o                         
   2   4   6        306.76        202.21        11.04 o                         
   3   4   6        108.81        125.83         8.19 o                         
   4   4   6          7.24         11.02         1.58 o                         
   5   4   6         10.27         11.69         2.94 o                         
   6   4   6          2.04          2.56         1.43 o                         
   7   4   6         42.09         48.23         5.29 o                         
   8   4   6         82.47         69.13        13.03 o                         
   9   4   6         25.89         22.36         5.80 o                         
  10   4   6         13.13         13.32         4.80 o                         
  11   4   6          4.73          6.18         3.54 o                         
  12   4   6          0.03         -0.35         3.56 o                         
   1   5   6         71.45         92.35         4.91 o                         
   2   5   6         25.53         35.02         2.52 o                         
   3   5   6         10.67         13.23         1.87 o                         
   4   5   6          9.24         15.18         3.81 o                         
   5   5   6        384.31        307.42        31.59 o                         
   6   5   6         74.71         55.77         5.48 o                         
   7   5   6          6.35          7.35         2.49 o                         
   8   5   6          3.48          3.10         1.80 o                         
   9   5   6         22.21         14.75         3.84 o                         
  10   5   6          0.86          2.61         2.88 o                         
  11   5   6          6.25          6.22         3.37 o                         
  12   5   6          1.45         -0.29         2.29 o                         
  13   5   6          0.01          1.70         3.00 o                         
   0   6   6         48.56         63.32         4.82 o                         
   1   6   6         48.64         45.99         3.06 o                         
   2   6   6         32.87         35.21         3.45 o                         
   3   6   6        203.45        230.20        16.86 o                         
   4   6   6         68.64         64.63         5.68 o                         
   5   6   6         38.81         40.07         5.15 o                         
   6   6   6          2.14          8.70         2.34 o                         
   7   6   6         57.60         58.49         6.79 o                         
   8   6   6         68.44         41.09         4.50 o                         
   9   6   6          2.77          4.11         1.62 o                         
  10   6   6          1.51          1.35         2.70 o                         
  11   6   6          7.07          5.33         3.17 o                         
  12   6   6          4.09          9.64         8.18 o                         
  13   6   6          2.90          3.17         3.34 o                         
   1   7   6         27.15         45.88         3.46 o                         
   2   7   6        143.11        109.71         8.47 o                         
   3   7   6         53.13         65.95         5.47 o                         
   4   7   6          1.24          5.10         1.22 o                         
   5   7   6         74.50         80.99         6.66 o                         
   6   7   6         14.06         12.18         2.15 o                         
   7   7   6          2.68          2.29         1.28 o                         
   8   7   6          4.53          6.40         1.97 o                         
   9   7   6         22.78         11.96         2.46 o                         
  10   7   6          1.41          0.55         1.45 o                         
  11   7   6          1.26          0.93         1.91 o                         
  13   7   6          2.31         -0.08         2.81 o                         
   0   8   6          0.00          4.70         1.11 o                         
   1   8   6         42.89         47.52         4.21 o                         
   2   8   6         27.03         23.38         2.48 o                         
   3   8   6          7.12          6.69         1.31 o                         
   4   8   6          0.18          4.48         2.02 o                         
   5   8   6          0.82          4.62         1.94 o                         
   6   8   6          0.98          3.00         1.17 o                         
   7   8   6          0.68          2.83         1.36 o                         
   8   8   6         11.41         13.15         2.29 o                         
   9   8   6          2.72          2.78         1.73 o                         
  10   8   6          3.45          4.61         2.16 o                         
  11   8   6          6.31          2.34         1.54 o                         
  12   8   6          5.21          2.52         2.10 o                         
   1   9   6          5.10          4.37         0.54 o                         
   2   9   6         31.43         31.55         3.13 o                         
   3   9   6          5.93          6.03         1.27 o                         
   4   9   6          0.79          1.94         0.91 o                         
   5   9   6          2.56          4.26         1.19 o                         
   6   9   6         15.47         16.82         2.32 o                         
   7   9   6          1.25          1.91         1.10 o                         
   8   9   6          0.38          0.99         0.99 o                         
   9   9   6          0.49          0.70         1.02 o                         
  10   9   6          1.34          1.04         1.11 o                         
  11   9   6          1.12          1.07         1.11 o                         
   0  10   6          2.96          4.00         0.79 o                         
   1  10   6         69.01         57.88         3.31 o                         
   2  10   6          0.90          3.60         0.67 o                         
   3  10   6          3.01          3.65         1.09 o                         
   4  10   6          2.39          2.44         0.94 o                         
   5  10   6         18.24         15.92         2.12 o                         
   6  10   6          2.63          1.69         0.85 o                         
   7  10   6          0.25          0.71         0.86 o                         
   8  10   6          0.58          1.05         1.21 o                         
   9  10   6          2.92          2.80         1.28 o                         
  10  10   6          0.13          1.89         1.23 o                         
   1  11   6         14.81         11.58         0.99 o                         
   2  11   6          0.00          1.73         0.49 o                         
   3  11   6          2.66          5.52         1.16 o                         
   4  11   6          5.91          7.71         1.51 o                         
   5  11   6          0.17          3.60         2.64 o                         
   6  11   6          0.80          2.02         0.97 o                         
   7  11   6          3.65          4.53         1.35 o                         
   8  11   6          0.95          0.74         1.31 o                         
   0  12   6         12.47         10.10         1.33 o                         
   1  12   6          1.21          3.18         1.42 o                         
   2  12   6          1.16          1.92         0.81 o                         
   3  12   6          5.73          4.16         0.81 o                         
   4  12   6          0.64          1.22         0.70 o                         
   5  12   6          0.00          1.17         0.86 o                         
   6  12   6          0.83          2.10         1.27 o                         
   1  13   6          2.04          2.06         0.51 o                         
   2  13   6          0.48          1.01         0.43 o                         
   3  13   6          0.78          1.52         0.56 o                         
   1   1   7        136.67        149.69         8.18 o                         
   2   1   7         37.20         52.89         3.58 o                         
   3   1   7         26.39         48.85         3.77 o                         
   4   1   7        119.60         94.25         5.84 o                         
   5   1   7         11.97         19.60         2.07 o                         
   6   1   7          0.01          5.30         1.58 o                         
   7   1   7          0.11          7.86         3.06 o                         
   8   1   7          0.03          3.87         2.90 o                         
   9   1   7          0.52         13.69         6.94 o                         
  10   1   7         22.50         18.15         8.08 o                         
   0   2   7         48.07         62.30         4.88 o                         
   1   2   7         39.13         65.97         5.37 o                         
   2   2   7          0.99          7.63         1.00 o                         
   3   2   7         84.00         92.86         5.08 o                         
   4   2   7          0.89          7.25         1.09 o                         
   5   2   7         33.68         34.83         3.94 o                         
   6   2   7         52.23         51.70         7.79 o                         
   7   2   7         17.08         15.57         2.35 o                         
   8   2   7         28.06         21.61         5.66 o                         
   9   2   7          4.05          3.30         4.03 o                         
  10   2   7          7.77         32.59         7.52 o                         
  11   2   7          1.73          2.05         4.64 o                         
   1   3   7          4.04          9.21         0.87 o                         
   2   3   7        936.64        718.79        35.34 o                         
   3   3   7         47.90         55.35         3.56 o                         
   4   3   7         77.27         72.92         7.27 o                         
   5   3   7        147.12         41.83         5.19 o                         
   6   3   7         17.02         22.12         3.44 o                         
   7   3   7         39.87         27.64         3.82 o                         
   8   3   7         53.18         43.78         7.24 o                         
   9   3   7          1.10          4.83         3.67 o                         
  10   3   7         10.57         15.28         5.09 o                         
  11   3   7          0.66          3.58         3.20 o                         
  12   3   7          6.23          5.51         4.94 o                         
   0   4   7         69.61         80.33         6.79 o                         
   1   4   7          0.64          5.72         0.73 o                         
   2   4   7          9.60         20.80         2.38 o                         
   3   4   7        103.75        109.59         7.40 o                         
   4   4   7          1.38         10.11         1.55 o                         
   5   4   7         17.40         18.22         2.10 o                         
   6   4   7         20.42         11.69         2.23 o                         
   7   4   7         83.28         89.84         8.18 o                         
   8   4   7         22.89         21.30         3.41 o                         
   9   4   7          0.69          1.82         1.95 o                         
  10   4   7          1.10          3.78         3.37 o                         
  11   4   7          0.73          0.54         2.57 o                         
  12   4   7          0.96          1.00         3.97 o                         
  13   4   7          0.88          1.82         2.84 o                         
   1   5   7         23.54         27.15         1.85 o                         
   2   5   7         11.45         32.13         3.03 o                         
   3   5   7         23.52         27.87         3.54 o                         
   4   5   7         40.52         51.74         4.13 o                         
   5   5   7         96.91        127.54        11.45 o                         
   6   5   7        224.21         94.63         9.18 o                         
   7   5   7          4.89          2.29         1.38 o                         
   8   5   7          2.00          3.91         1.74 o                         
   9   5   7          0.78          1.65         1.52 o                         
  10   5   7         24.00         15.28         4.54 o                         
  11   5   7         13.53          9.53         3.95 o                         
  12   5   7          0.21          0.72         3.21 o                         
  13   5   7          0.11          0.04         2.58 o                         
   0   6   7         10.34         17.67         1.68 o                         
   1   6   7          9.44         12.97         0.99 o                         
   2   6   7         86.59         84.89         8.20 o                         
   3   6   7         29.29         29.25         2.48 o                         
   4   6   7          3.79          7.00         1.38 o                         
   5   6   7          0.12          2.35         1.49 o                         
   6   6   7          0.04          2.05         1.32 o                         
   7   6   7         11.95         13.01         3.10 o                         
   8   6   7          8.40         11.08         3.21 o                         
   9   6   7         10.82          7.22         2.07 o                         
  10   6   7          1.42          3.46         1.64 o                         
  11   6   7          0.14         -0.01         1.96 o                         
  12   6   7          0.96          2.25         3.35 o                         
  13   6   7          0.71          0.64         2.73 o                         
   1   7   7         73.82         60.33         3.92 o                         
   2   7   7          8.41         19.65         2.03 o                         
   3   7   7          1.10          4.86         1.21 o                         
   4   7   7          2.92          7.71         1.46 o                         
   5   7   7          0.51          3.99         1.15 o                         
   6   7   7         13.94         16.81         2.44 o                         
   7   7   7          1.77          3.65         1.47 o                         
   8   7   7         10.66          9.47         2.08 o                         
   9   7   7          8.25          6.45         1.92 o                         
  10   7   7          3.92          3.87         1.48 o                         
  11   7   7          1.16          0.98         1.40 o                         
  12   7   7          0.16          1.43         3.11 o                         
   0   8   7        122.90        114.93        13.73 o                         
   1   8   7         41.98         44.22         4.75 o                         
   2   8   7         32.40         30.88         3.15 o                         
   3   8   7          8.75         16.47         2.50 o                         
   4   8   7          4.30          7.10         1.36 o                         
   5   8   7          0.41          3.38         1.17 o                         
   6   8   7          1.20          3.22         1.20 o                         
   7   8   7          1.55          2.34         1.13 o                         
   8   8   7          0.51          1.73         1.03 o                         
   9   8   7          3.84          3.16         1.38 o                         
  10   8   7          2.31          3.08         1.60 o                         
  11   8   7          0.99          1.05         1.14 o                         
  12   8   7          1.95          1.22         1.69 o                         
   1   9   7         34.58         36.42         3.49 o                         
   2   9   7         68.60         62.50         5.36 o                         
   3   9   7          1.88          2.77         0.98 o                         
   4   9   7         21.85         24.21         3.99 o                         
   5   9   7          0.25          0.70         0.84 o                         
   6   9   7          9.28          7.42         1.52 o                         
   7   9   7          1.05          2.48         1.24 o                         
   8   9   7          0.00          0.83         1.06 o                         
   9   9   7          5.49          5.61         1.57 o                         
  10   9   7          1.19          1.63         1.12 o                         
  11   9   7          0.95          3.40         1.52 o                         
   0  10   7          1.26          6.11         1.52 o                         
   1  10   7          0.70          1.45         0.36 o                         
   2  10   7          6.78          6.64         1.36 o                         
   3  10   7          0.04          1.74         0.88 o                         
   4  10   7          6.36          5.80         1.32 o                         
   5  10   7          0.96          3.52         1.09 o                         
   6  10   7          0.14          1.85         0.90 o                         
   7  10   7          0.73          1.94         1.02 o                         
   8  10   7          0.24          0.99         0.89 o                         
   9  10   7          0.44          1.10         1.00 o                         
   1  11   7          0.92          1.71         0.53 o                         
   2  11   7         24.51         21.21         1.78 o                         
   3  11   7          3.04          2.62         1.33 o                         
   4  11   7         20.15         13.76         2.50 o                         
   5  11   7          0.88          2.53         1.06 o                         
   6  11   7         11.46          9.92         2.07 o                         
   7  11   7          0.12          1.83         1.16 o                         
   8  11   7          3.83          3.63         1.36 o                         
   0  12   7          8.10          8.45         1.15 o                         
   1  12   7          3.64          3.93         0.58 o                         
   2  12   7          0.42          1.31         0.44 o                         
   3  12   7          3.72          3.68         0.84 o                         
   4  12   7          2.62          2.20         1.23 o                         
   5  12   7          0.57          1.81         0.99 o                         
   6  12   7          0.56          1.45         0.95 o                         
   1  13   7          0.82          1.27         0.41 o                         
   2  13   7          1.11          1.63         0.48 o                         
   0   0   8         31.42         79.15         8.72 o                         
   1   0   8         76.95        130.38        11.18 o                         
   2   0   8       1410.76        736.75        51.97 o                         
   3   0   8        218.84        233.37        17.06 o                         
   4   0   8         23.53         52.41         5.64 o                         
   5   0   8         70.33         63.80         6.50 o                         
   6   0   8         63.01         58.05         6.59 o                         
   7   0   8          4.42          6.94         3.54 o                         
   8   0   8         27.89         24.55         8.98 o                         
   9   0   8          3.36          3.75         4.08 o                         
  10   0   8          4.85          5.97         4.25 o                         
   1   1   8         76.98         77.57         4.54 o                         
   2   1   8         22.72         38.86         2.57 o                         
   3   1   8         22.40         28.51         1.99 o                         
   4   1   8          9.61         15.47         1.76 o                         
   5   1   8          6.19          7.29         1.29 o                         
   6   1   8          4.58          9.28         2.63 o                         
   7   1   8          3.22          5.14         1.87 o                         
   8   1   8         43.22         65.56         9.09 o                         
   9   1   8          8.92         12.63         3.61 o                         
  10   1   8          8.33          4.15         3.68 o                         
  11   1   8         34.90         20.45         7.86 o                         
  12   1   8         11.74          5.92         5.54 o                         
   0   2   8        119.51        114.07         8.54 o                         
   1   2   8         63.30         79.08         4.35 o                         
   2   2   8        110.05        105.35         5.96 o                         
   3   2   8         39.66         56.74         4.76 o                         
   4   2   8          0.43          8.50         1.59 o                         
   5   2   8         25.28         33.92         3.25 o                         
   6   2   8         42.15         46.03         3.91 o                         
   7   2   8          9.73         21.10         5.16 o                         
   8   2   8         15.82         14.04         2.50 o                         
   9   2   8         17.34         12.22         4.37 o                         
  10   2   8          0.43          2.13         3.24 o                         
  11   2   8          0.55          2.86         4.14 o                         
  12   2   8         12.57          3.91         4.18 o                         
  13   2   8          2.05          0.16         2.97 o                         
   1   3   8        228.89        222.21        11.35 o                         
   2   3   8         87.16        108.43         5.78 o                         
   3   3   8          0.67          5.65         1.30 o                         
   4   3   8        107.73        121.56         6.66 o                         
   5   3   8          2.53          5.68         1.26 o                         
   6   3   8         37.71         36.46         3.54 o                         
   7   3   8          3.48          4.50         1.74 o                         
   8   3   8         20.89         18.16         3.08 o                         
   9   3   8          3.36          4.66         2.18 o                         
  10   3   8          9.45         17.88         5.19 o                         
  11   3   8          0.76          4.05         4.10 o                         
  12   3   8          0.03          2.81         4.09 o                         
  13   3   8          1.50          0.22         2.78 o                         
   0   4   8         44.80        106.27         7.99 o                         
   1   4   8         24.01         31.58         2.00 o                         
   2   4   8         17.42         18.89         2.04 o                         
   3   4   8          6.27         11.89         2.29 o                         
   4   4   8         46.08         48.48         3.54 o                         
   5   4   8         14.66         11.85         1.70 o                         
   6   4   8          5.54         10.00         2.49 o                         
   7   4   8          0.72          1.51         1.35 o                         
   8   4   8          0.31          5.89         1.97 o                         
   9   4   8          1.58          0.57         1.44 o                         
  10   4   8          1.74          3.60         3.00 o                         
  11   4   8          2.95          4.03         4.36 o                         
  12   4   8          1.87          7.73         4.42 o                         
  13   4   8          0.70          5.28         3.94 o                         
   1   5   8          0.78          4.42         1.14 o                         
   2   5   8        114.81        128.10         6.80 o                         
   3   5   8          0.67          3.31         0.94 o                         
   4   5   8         30.50         38.71         3.13 o                         
   5   5   8          2.01          5.26         1.33 o                         
   6   5   8        227.66        160.54        12.52 o                         
   7   5   8         17.40         16.86         2.78 o                         
   8   5   8         43.26         36.78         4.51 o                         
   9   5   8          8.50          8.00         2.21 o                         
  10   5   8          4.08          1.82         1.45 o                         
  11   5   8          0.00          1.02         2.56 o                         
  12   5   8          0.59          0.91         2.97 o                         
  13   5   8          0.06         -0.24         2.52 o                         
   0   6   8         94.88         75.18         6.96 o                         
   1   6   8         21.40         32.02         1.97 o                         
   2   6   8         13.63         12.76         1.20 o                         
   3   6   8         58.79         70.38         4.73 o                         
   4   6   8        286.05        288.78        17.37 o                         
   5   6   8          3.34          8.82         1.61 o                         
   6   6   8         69.61         41.48         6.36 o                         
   7   6   8         70.21         43.05         9.37 o                         
   8   6   8         47.48         31.93         4.39 o                         
   9   6   8          5.70          6.35         1.94 o                         
  10   6   8          4.48          6.10         1.87 o                         
  11   6   8          0.01          1.39         1.51 o                         
  12   6   8          0.13         -0.54         2.77 o                         
  13   6   8          0.08          0.99         2.97 o                         
   1   7   8          9.81         11.73         1.04 o                         
   2   7   8          5.34          9.01         1.53 o                         
   3   7   8          6.06          7.69         1.30 o                         
   4   7   8         64.57         59.28         6.24 o                         
   5   7   8          1.96          4.68         1.30 o                         
   6   7   8         47.40         52.42         8.67 o                         
   7   7   8          8.67          7.65         1.83 o                         
   8   7   8          0.63          1.42         1.00 o                         
   9   7   8          2.71          3.18         1.49 o                         
  10   7   8          0.03          3.07         1.41 o                         
  11   7   8          1.95          1.29         1.18 o                         
  12   7   8          0.00          1.14         1.71 o                         
   0   8   8        159.18        123.02         9.15 o                         
   1   8   8         49.30         42.26         2.93 o                         
   2   8   8         13.92         16.50         1.60 o                         
   3   8   8          5.86          3.92         1.14 o                         
   4   8   8          3.09         11.61         1.79 o                         
   5   8   8          6.04          4.97         2.19 o                         
   6   8   8          8.48          7.42         1.57 o                         
   7   8   8          1.43          3.24         1.21 o                         
   8   8   8          0.41          1.64         1.28 o                         
   9   8   8          0.31          1.18         1.00 o                         
  10   8   8          0.72          0.35         1.14 o                         
  11   8   8          2.08          2.11         1.32 o                         
   1   9   8          0.63          2.30         1.02 o                         
   2   9   8         19.88         18.66         2.31 o                         
   3   9   8          6.56          8.95         1.57 o                         
   4   9   8          9.57          7.23         1.49 o                         
   5   9   8          2.94          4.49         1.21 o                         
   6   9   8          6.68          7.33         1.51 o                         
   7   9   8          4.70          4.10         1.32 o                         
   8   9   8          0.41          1.03         0.83 o                         
   9   9   8          0.52          0.41         0.95 o                         
  10   9   8          6.42          4.49         1.54 o                         
   0  10   8          1.79          5.74         1.82 o                         
   1  10   8          0.01          1.27         0.86 o                         
   2  10   8          5.05          5.62         1.34 o                         
   3  10   8          2.35          3.67         1.11 o                         
   4  10   8         13.08         13.50         1.96 o                         
   5  10   8          0.56          2.65         0.96 o                         
   6  10   8          0.73          1.69         0.92 o                         
   7  10   8          0.73          1.94         1.00 o                         
   8  10   8          0.76          0.40         0.92 o                         
   9  10   8          0.04          0.72         1.33 o                         
   1  11   8          0.39          1.58         0.90 o                         
   2  11   8          6.54          4.82         1.33 o                         
   3  11   8          0.38          3.37         1.66 o                         
   4  11   8          2.31          2.93         1.33 o                         
   5  11   8          5.25          4.61         1.28 o                         
   6  11   8          6.01          7.42         1.88 o                         
   7  11   8          0.25          0.64         1.36 o                         
   0  12   8          2.13          2.25         0.63 o                         
   1  12   8          1.39          1.60         0.39 o                         
   2  12   8          2.93          3.31         0.77 o                         
   3  12   8          6.97          7.21         1.59 o                         
   4  12   8          0.81          1.59         1.12 o                         
   5  12   8          3.06          1.87         1.02 o                         
   1   1   9         54.76         80.83         5.13 o                         
   2   1   9        152.31        166.00         9.17 o                         
   3   1   9        133.34        144.12         8.14 o                         
   4   1   9         12.36         12.93         1.50 o                         
   5   1   9         11.67         18.41         3.33 o                         
   6   1   9          9.38         15.64         2.31 o                         
   7   1   9          6.09          7.58         1.82 o                         
   8   1   9          7.92          7.10         1.82 o                         
   9   1   9          0.27          2.10         2.22 o                         
  10   1   9          1.07          3.83         2.62 o                         
  11   1   9          2.88          6.38         3.62 o                         
  12   1   9          4.42          3.41         4.15 o                         
   0   2   9          6.13         11.25         2.14 o                         
   1   2   9         10.83         18.93         1.56 o                         
   2   2   9         64.44         83.64         7.52 o                         
   3   2   9         34.49         43.42         2.73 o                         
   4   2   9          6.63         13.25         1.31 o                         
   5   2   9          0.89          4.59         1.42 o                         
   6   2   9          7.11         10.78         1.51 o                         
   7   2   9          2.19          8.09         2.03 o                         
   8   2   9          1.91          4.76         1.82 o                         
   9   2   9         65.09         44.26         5.32 o                         
  10   2   9          2.22          3.45         2.59 o                         
  11   2   9          0.10         74.25        14.42 o                         
  12   2   9          5.09          4.47         4.41 o                         
   1   3   9         87.67         98.64         6.29 o                         
   2   3   9         34.01         53.62         3.78 o                         
   3   3   9         27.40         44.75         4.01 o                         
   4   3   9          0.57         10.83         1.85 o                         
   5   3   9        122.36        120.56         7.89 o                         
   6   3   9         25.05         22.35         2.48 o                         
   7   3   9          4.48         10.44         2.64 o                         
   8   3   9          1.32          6.14         1.87 o                         
   9   3   9          3.45          3.25         1.60 o                         
  10   3   9          5.07          5.28         2.47 o                         
  11   3   9         14.06         11.32         5.64 o                         
  12   3   9          0.46          3.34         3.46 o                         
   0   4   9         38.57         35.88         8.08 o                         
   1   4   9         32.29         46.58         3.01 o                         
   2   4   9         16.12         24.94         3.10 o                         
   3   4   9          5.26          6.79         0.92 o                         
   4   4   9        160.37        166.63         8.96 o                         
   5   4   9          3.83          2.96         1.05 o                         
   6   4   9         59.15         46.67         3.86 o                         
   7   4   9         14.53         10.92         2.48 o                         
   8   4   9         31.87         31.54         3.87 o                         
   9   4   9          0.18          2.42         1.75 o                         
  10   4   9          0.22          1.85         1.51 o                         
  11   4   9          3.54          2.05         3.60 o                         
  12   4   9          0.10          1.56         2.99 o                         
   1   5   9         33.64         37.26         2.81 o                         
   2   5   9          1.61          7.86         1.11 o                         
   3   5   9         23.24         22.07         1.72 o                         
   4   5   9         93.91        101.38         6.60 o                         
   5   5   9         66.19         74.75         5.31 o                         
   6   5   9         18.46         17.76         2.56 o                         
   7   5   9         20.22         22.75         3.25 o                         
   8   5   9          7.81          6.42         1.91 o                         
   9   5   9          2.55          6.68         2.56 o                         
  10   5   9          0.59          1.49         1.49 o                         
  11   5   9          7.53          4.77         2.41 o                         
  12   5   9          1.66          1.40         2.75 o                         
   0   6   9         13.57         12.63         1.46 o                         
   1   6   9          1.43         19.87         2.10 o                         
   2   6   9         26.46         31.92         2.03 o                         
   3   6   9          2.06         12.85         1.39 o                         
   4   6   9         58.73         51.05         3.74 o                         
   5   6   9         10.70         20.05         2.33 o                         
   6   6   9         37.24         40.04         3.82 o                         
   7   6   9          0.14          1.55         1.22 o                         
   8   6   9          5.12          5.25         1.76 o                         
   9   6   9          1.73          1.58         1.39 o                         
  10   6   9          3.22          3.66         1.66 o                         
  11   6   9          3.29          3.55         2.07 o                         
  12   6   9          0.09         -0.01         2.78 o                         
   1   7   9          1.60          6.06         1.31 o                         
   2   7   9          1.11          7.74         1.31 o                         
   3   7   9         17.68         20.03         1.91 o                         
   4   7   9         21.20         17.98         1.97 o                         
   5   7   9          6.53         11.19         2.70 o                         
   6   7   9          3.68          4.55         1.40 o                         
   7   7   9         10.75         11.85         2.09 o                         
   8   7   9          5.53          6.48         3.30 o                         
   9   7   9         11.77         11.23         2.39 o                         
  10   7   9          1.59          3.23         1.54 o                         
  11   7   9          0.00          0.36         1.13 o                         
  12   7   9          0.21          1.01         1.58 o                         
   0   8   9          4.05         12.92         3.25 o                         
   1   8   9         59.18         46.93         2.75 o                         
   2   8   9          0.02          3.93         1.33 o                         
   3   8   9         18.86         17.66         1.82 o                         
   4   8   9          0.03          2.27         0.91 o                         
   5   8   9          0.38          2.84         1.06 o                         
   6   8   9          9.40         10.42         2.22 o                         
   7   8   9          1.34          3.39         1.81 o                         
   8   8   9          0.60          0.46         0.98 o                         
   9   8   9          2.61          1.85         1.23 o                         
  10   8   9          0.06          0.13         1.10 o                         
  11   8   9          3.47          2.27         1.54 o                         
   1   9   9         62.04         51.87         3.54 o                         
   2   9   9         10.06         13.21         1.62 o                         
   3   9   9          4.65          3.76         1.01 o                         
   4   9   9         13.60         10.39         1.77 o                         
   5   9   9          0.00          1.60         1.01 o                         
   6   9   9          4.58          5.22         1.60 o                         
   7   9   9          0.00          1.93         1.04 o                         
   8   9   9          3.80          2.63         1.23 o                         
   9   9   9          1.44          0.04         1.01 o                         
  10   9   9          0.85          0.56         1.07 o                         
   0  10   9          2.49          3.12         0.75 o                         
   1  10   9          0.00          3.16         2.87 o                         
   2  10   9         47.81         43.16         3.53 o                         
   3  10   9         10.72         12.99         2.39 o                         
   4  10   9          0.19          1.64         0.93 o                         
   5  10   9          1.96          2.51         0.99 o                         
   6  10   9          3.31          3.97         1.19 o                         
   7  10   9          0.02          1.04         1.03 o                         
   8  10   9          4.13          3.00         1.30 o                         
   9  10   9          0.94          2.49         1.47 o                         
   1  11   9          0.93          3.57         1.54 o                         
   2  11   9          2.08          2.65         1.10 o                         
   3  11   9          3.33          6.54         1.52 o                         
   4  11   9          0.50          0.73         1.03 o                         
   5  11   9         10.47          8.84         1.75 o                         
   6  11   9          0.00          1.99         1.15 o                         
   7  11   9          0.43          0.55         1.34 o                         
   0  12   9          0.02          2.44         1.47 o                         
   1  12   9          0.07          0.59         0.85 o                         
   2  12   9          3.20          2.59         1.08 o                         
   3  12   9          1.88          2.26         1.05 o                         
   4  12   9          0.27          0.88         0.87 o                         
   0   0  10        136.37        239.95        35.03 o                         
   2   0  10        108.65        154.72        13.33 o                         
   3   0  10         76.93        118.52        10.53 o                         
   4   0  10         20.72         29.16         4.11 o                         
   5   0  10         21.91         39.37         3.76 o                         
   6   0  10         53.64         44.29         6.94 o                         
   7   0  10          4.83          3.92         1.77 o                         
   8   0  10         14.61         10.85         3.14 o                         
   9   0  10          2.68          3.58         2.93 o                         
  11   0  10          9.80          5.44         4.98 o                         
   1   1  10         92.21         93.07         7.86 o                         
   2   1  10        176.07        173.20         9.46 o                         
   3   1  10         28.68         36.39         2.75 o                         
   4   1  10        115.56        126.23         7.33 o                         
   5   1  10          0.30          3.81         0.86 o                         
   6   1  10         11.82          7.26         1.66 o                         
   7   1  10         22.98         24.04         2.71 o                         
   8   1  10         26.45         23.37         3.30 o                         
   9   1  10          5.54          6.16         2.15 o                         
  10   1  10          0.04          2.57         3.01 o                         
  11   1  10          0.00          3.57         3.10 o                         
  12   1  10          7.24          5.52         5.06 o                         
   0   2  10         65.85         91.23         7.10 o                         
   1   2  10         12.08         14.25         1.71 o                         
   2   2  10          2.90          9.40         1.08 o                         
   3   2  10         13.62         20.69         1.86 o                         
   4   2  10          0.29         15.76         3.30 o                         
   5   2  10         24.95         27.76         3.14 o                         
   6   2  10         11.95         14.61         1.71 o                         
   7   2  10          3.67          2.98         1.12 o                         
   8   2  10         24.98         28.20         3.22 o                         
   9   2  10          8.86          8.18         1.84 o                         
  10   2  10          1.47          1.87         2.02 o                         
  11   2  10          3.96          3.51         3.11 o                         
  12   2  10          0.93          0.82         2.90 o                         
   1   3  10          7.80         20.39         2.15 o                         
   2   3  10         23.46         29.57         2.00 o                         
   3   3  10         48.17         58.19         3.45 o                         
   4   3  10          1.96          4.55         0.84 o                         
   5   3  10         24.11         25.49         2.84 o                         
   6   3  10         36.88         36.21         3.35 o                         
   7   3  10         21.43         15.13         2.16 o                         
   8   3  10          2.18          3.10         1.47 o                         
   9   3  10          1.64          6.14         2.13 o                         
  10   3  10          0.06          0.92         1.37 o                         
  11   3  10          4.12          4.75         4.07 o                         
  12   3  10          3.34          5.38         3.76 o                         
   0   4  10         96.87         83.40        10.71 o                         
   1   4  10          2.28          5.24         1.05 o                         
   2   4  10        192.73        181.95         9.49 o                         
   3   4  10          0.24          5.12         1.54 o                         
   4   4  10        111.32        128.91         7.09 o                         
   5   4  10          5.27         12.94         1.55 o                         
   6   4  10         26.40         35.13         3.13 o                         
   7   4  10          3.23          6.62         1.78 o                         
   8   4  10         87.66         89.96        10.10 o                         
   9   4  10          0.62          2.53         1.72 o                         
  10   4  10          3.54          3.09         1.77 o                         
  11   4  10          0.50          0.54         1.61 o                         
  12   4  10          0.08          0.81         2.54 o                         
   1   5  10         44.70         37.68         2.92 o                         
   2   5  10         16.00         22.03         2.14 o                         
   3   5  10         46.64         68.12         5.51 o                         
   4   5  10          4.22          7.46         1.20 o                         
   5   5  10          6.39         13.78         2.75 o                         
   6   5  10         61.90         63.10         4.76 o                         
   7   5  10          2.49          4.35         1.38 o                         
   8   5  10         13.67         12.15         2.29 o                         
   9   5  10          0.01          2.28         1.49 o                         
  10   5  10          3.49          4.85         1.97 o                         
  11   5  10          0.72          0.48         1.70 o                         
  12   5  10          1.26          2.25         2.95 o                         
   0   6  10          2.57          9.03         1.59 o                         
   1   6  10          0.69          5.51         1.33 o                         
   2   6  10          2.00          6.76         1.32 o                         
   3   6  10          8.84         22.04         3.70 o                         
   4   6  10         29.44         32.82         3.50 o                         
   5   6  10         12.25          8.95         1.42 o                         
   6   6  10         10.80         10.99         1.80 o                         
   7   6  10         14.93         17.58         2.43 o                         
   8   6  10          8.64          6.28         2.40 o                         
   9   6  10          0.15          1.28         1.33 o                         
  10   6  10          2.36          2.85         1.63 o                         
  11   6  10          1.97          3.01         2.02 o                         
  12   6  10          1.57          0.56         1.67 o                         
   1   7  10          3.32          6.57         1.42 o                         
   2   7  10         41.70         51.26         3.10 o                         
   3   7  10          0.67          5.94         1.64 o                         
   4   7  10          8.52          8.44         1.65 o                         
   5   7  10         29.43         26.54         2.71 o                         
   6   7  10         51.12         39.05         3.67 o                         
   7   7  10          4.47          4.69         1.43 o                         
   8   7  10          2.07          1.75         1.15 o                         
   9   7  10          0.78          1.92         1.24 o                         
  10   7  10         16.02         10.48         3.33 o                         
  11   7  10          1.73          0.63         1.80 o                         
   0   8  10         24.73         26.49         2.42 o                         
   1   8  10         73.95         70.34         3.88 o                         
   2   8  10         16.37         15.58         1.30 o                         
   3   8  10          0.16          6.11         1.38 o                         
   4   8  10         17.42         14.23         1.71 o                         
   5   8  10          0.33          1.81         0.94 o                         
   6   8  10          7.89         10.49         1.81 o                         
   7   8  10          0.13          1.75         1.11 o                         
   8   8  10          0.94          1.87         1.12 o                         
   9   8  10         33.01         12.39         3.42 o                         
  10   8  10          0.18          0.50         1.11 o                         
   1   9  10          5.48          5.32         0.66 o                         
   2   9  10          2.48          4.36         1.16 o                         
   3   9  10          1.10          6.93         1.98 o                         
   4   9  10          2.67          3.48         1.07 o                         
   5   9  10          8.86          9.80         3.20 o                         
   6   9  10          0.44          1.08         0.90 o                         
   7   9  10          0.29          1.39         1.29 o                         
   8   9  10          2.32          3.41         1.24 o                         
   9   9  10          0.34          0.23         0.88 o                         
   0  10  10         23.54         21.48         5.35 o                         
   1  10  10          6.57          9.50         0.93 o                         
   2  10  10         12.13          8.33         1.05 o                         
   3  10  10          1.84          3.69         1.01 o                         
   4  10  10         10.57          6.38         1.52 o                         
   5  10  10          0.00          1.27         0.87 o                         
   6  10  10          2.68          4.52         1.29 o                         
   7  10  10          1.06          3.14         1.16 o                         
   8  10  10          0.06          0.71         1.08 o                         
   1  11  10          0.71          1.90         1.02 o                         
   2  11  10          2.83          2.36         0.76 o                         
   3  11  10          4.74          2.52         1.01 o                         
   4  11  10          0.99          1.48         0.92 o                         
   5  11  10          0.05          0.96         1.07 o                         
   6  11  10          0.51          1.40         1.05 o                         
   0  12  10          4.81          9.20         4.32 o                         
   1  12  10          0.00          1.50         0.96 o                         
   2  12  10          0.01          0.79         0.83 o                         
   3  12  10          2.40          3.52         1.23 o                         
   1   1  11        129.33        133.09         8.55 o                         
   2   1  11         87.20        116.52         7.46 o                         
   3   1  11          4.71         10.27         1.43 o                         
   4   1  11         30.33         42.29         4.67 o                         
   5   1  11         13.89         19.65         2.44 o                         
   6   1  11          3.86          8.00         2.22 o                         
   7   1  11         14.27          9.60         1.52 o                         
   8   1  11          0.06          1.88         1.12 o                         
   9   1  11          0.54          2.03         1.61 o                         
  10   1  11          0.65          1.14         3.32 o                         
  11   1  11          0.12          0.74         2.63 o                         
   0   2  11         24.10         41.57         3.77 o                         
   1   2  11         76.48         71.56         4.97 o                         
   2   2  11         29.12         24.75         1.84 o                         
   3   2  11          4.01         11.99         3.24 o                         
   4   2  11          0.61          3.85         0.82 o                         
   5   2  11          1.83          3.83         0.92 o                         
   6   2  11          7.52         11.99         1.64 o                         
   7   2  11         23.30         15.03         1.97 o                         
   8   2  11          2.83          5.85         1.61 o                         
   9   2  11         26.43         18.95         3.09 o                         
  10   2  11          0.01         -0.20         1.46 o                         
  11   2  11          6.94          3.84         2.98 o                         
   1   3  11          0.57          5.27         1.09 o                         
   2   3  11         20.97         19.39         1.53 o                         
   3   3  11        159.01        165.72         8.79 o                         
   4   3  11         18.31         25.36         2.70 o                         
   5   3  11        269.26        311.74        17.27 o                         
   6   3  11         15.98         21.44         2.94 o                         
   7   3  11         34.70         22.25         4.83 o                         
   8   3  11          2.93          4.81         1.54 o                         
   9   3  11         14.85         15.31         2.66 o                         
  10   3  11          1.59          5.35         2.36 o                         
  11   3  11          2.31          1.58         1.58 o                         
   0   4  11          3.13        109.29        17.60 o                         
   1   4  11         21.58         31.15         3.07 o                         
   2   4  11          3.68          6.41         1.11 o                         
   3   4  11          1.37          3.70         0.87 o                         
   4   4  11          1.76          4.11         0.86 o                         
   5   4  11         33.02         36.68         2.65 o                         
   6   4  11          2.55          6.24         1.89 o                         
   7   4  11         12.56         11.52         1.83 o                         
   8   4  11         50.17         36.82         3.68 o                         
   9   4  11          1.83          4.52         1.65 o                         
  10   4  11          2.10          2.09         1.91 o                         
  11   4  11          0.80          1.24         1.56 o                         
   1   5  11          2.19          6.84         0.85 o                         
   2   5  11         42.12         39.67         4.59 o                         
   3   5  11          0.04         10.10         1.19 o                         
   4   5  11         12.48         15.43         2.06 o                         
   5   5  11          3.73          4.46         1.02 o                         
   6   5  11          5.47          8.74         1.53 o                         
   7   5  11          0.61          2.64         1.26 o                         
   8   5  11         16.49         13.71         2.06 o                         
   9   5  11          0.07          0.31         1.14 o                         
  10   5  11          7.19          7.32         2.53 o                         
  11   5  11          4.20          2.42         1.92 o                         
  12   5  11          1.39          1.56         2.29 o                         
   0   6  11         13.37         18.87         3.33 o                         
   1   6  11         34.14         28.18         1.91 o                         
   2   6  11          6.09          8.33         1.79 o                         
   3   6  11          2.63          3.33         0.82 o                         
   4   6  11          2.87          3.84         0.90 o                         
   5   6  11          5.25          7.73         1.35 o                         
   6   6  11          0.82          3.07         1.12 o                         
   7   6  11          0.96          3.00         1.21 o                         
   8   6  11          8.02          4.99         1.40 o                         
   9   6  11          0.11          0.44         1.16 o                         
  10   6  11          0.03          0.10         1.74 o                         
  11   6  11          0.84          3.98         2.51 o                         
  12   6  11          1.57          1.72         2.39 o                         
   1   7  11          3.16          3.68         0.61 o                         
   2   7  11          4.61          9.28         1.14 o                         
   3   7  11         26.72         28.45         2.07 o                         
   4   7  11          1.60          3.94         0.92 o                         
   5   7  11         17.39         17.55         1.95 o                         
   6   7  11          1.57          3.53         1.13 o                         
   7   7  11          0.21          1.49         0.88 o                         
   8   7  11          1.41          2.44         1.18 o                         
   9   7  11          3.03          5.13         1.69 o                         
  10   7  11          0.00          1.19         1.17 o                         
  11   7  11          5.24          4.97         2.65 o                         
   0   8  11          0.00          4.27         1.73 o                         
   1   8  11          3.38          5.36         0.71 o                         
   2   8  11          2.50          4.00         0.69 o                         
   3   8  11          1.44          4.10         0.79 o                         
   4   8  11         28.23         21.81         2.10 o                         
   5   8  11         10.92          7.98         1.52 o                         
   6   8  11          6.18          7.93         1.38 o                         
   7   8  11          2.91          3.84         1.26 o                         
   8   8  11          0.31          0.87         0.97 o                         
   9   8  11          5.96          3.77         1.50 o                         
  10   8  11          0.62          1.04         1.12 o                         
   1   9  11          2.00          2.55         0.50 o                         
   2   9  11          0.05          2.35         0.57 o                         
   3   9  11         11.44         10.38         1.27 o                         
   4   9  11          0.41          2.98         0.94 o                         
   5   9  11         29.07         20.56         2.13 o                         
   6   9  11          5.77          4.05         1.17 o                         
   7   9  11          0.39          1.58         0.95 o                         
   8   9  11          0.03          0.62         0.99 o                         
   9   9  11          0.17          0.77         1.16 o                         
   0  10  11         16.66         14.06         1.86 o                         
   1  10  11          2.95          3.59         0.54 o                         
   2  10  11          0.22          1.32         0.60 o                         
   3  10  11          3.60          3.83         0.86 o                         
   4  10  11          0.07          0.57         0.76 o                         
   5  10  11          0.72          1.57         0.86 o                         
   6  10  11          1.27          1.26         0.93 o                         
   7  10  11          0.00          1.13         1.02 o                         
   1  11  11          3.21          3.21         0.52 o                         
   2  11  11         11.71          9.51         1.79 o                         
   3  11  11          3.74          4.19         1.39 o                         
   4  11  11          1.20          1.35         0.98 o                         
   5  11  11          0.34          1.44         1.18 o                         
   0  12  11         25.70         18.13         3.95 o                         
   1  12  11          2.94          2.02         1.58 o                         
   1   0  12          3.41          3.23         1.51 o                         
   2   0  12          0.15          4.86         1.45 o                         
   3   0  12        184.30        231.29        17.11 o                         
   4   0  12        178.36        151.01        17.32 o                         
   5   0  12          3.36         10.17         2.79 o                         
   6   0  12         33.28         31.85         4.40 o                         
   7   0  12         67.11         48.56         6.58 o                         
   8   0  12          0.79          3.02         1.79 o                         
   9   0  12         47.21         39.55         6.96 o                         
  10   0  12         12.36         21.10         7.92 o                         
   1   1  12          0.05          1.90         0.77 o                         
   2   1  12        107.97        104.33         6.13 o                         
   3   1  12         88.46         93.45         8.72 o                         
   4   1  12         11.66         18.63         1.63 o                         
   5   1  12          4.88          8.60         1.23 o                         
   6   1  12          0.30          2.75         0.88 o                         
   7   1  12         14.93         17.83         2.61 o                         
   8   1  12          4.12          6.59         1.45 o                         
   9   1  12          0.50          3.30         2.05 o                         
  10   1  12          1.76          1.45         1.61 o                         
   0   2  12         75.24        122.96         9.51 o                         
   1   2  12         11.46         16.15         2.10 o                         
   2   2  12          5.61         10.10         1.17 o                         
   3   2  12        192.81        212.63        11.15 o                         
   4   2  12          6.01          8.61         1.64 o                         
   5   2  12          3.89         15.45         1.77 o                         
   6   2  12         14.70         24.81         2.15 o                         
   7   2  12         81.54         84.40         5.28 o                         
   8   2  12          6.83          6.28         1.42 o                         
   9   2  12          2.61          5.09         2.29 o                         
  10   2  12          2.05          3.87         1.98 o                         
  11   2  12          6.73          5.62         3.12 o                         
   1   3  12          5.75          7.68         1.09 o                         
   2   3  12         43.15         59.75         3.55 o                         
   3   3  12        172.97        130.19         7.55 o                         
   4   3  12          4.39         10.73         1.31 o                         
   5   3  12         25.58         29.09         2.39 o                         
   6   3  12          1.69          5.69         1.17 o                         
   7   3  12          0.00          2.75         1.01 o                         
   8   3  12          0.67          1.40         1.09 o                         
   9   3  12          4.70          4.09         2.16 o                         
  10   3  12          7.18          9.52         2.64 o                         
  11   3  12          0.09          0.55         2.07 o                         
   0   4  12         33.82         48.58         5.31 o                         
   1   4  12         63.75         53.48         3.28 o                         
   2   4  12         24.28         22.34         1.90 o                         
   3   4  12          0.10          5.36         1.09 o                         
   4   4  12          0.18          6.75         1.31 o                         
   5   4  12          4.19          8.02         1.24 o                         
   6   4  12          3.07          4.89         1.13 o                         
   7   4  12          3.84          5.62         1.27 o                         
   8   4  12         11.47         11.79         2.47 o                         
   9   4  12          5.11          4.18         2.17 o                         
  10   4  12          0.20          1.78         1.72 o                         
  11   4  12          0.84          1.93         2.57 o                         
   1   5  12          3.54          7.50         0.98 o                         
   2   5  12         96.79        119.00         6.48 o                         
   3   5  12          4.82          9.54         1.75 o                         
   4   5  12          0.87          4.45         0.88 o                         
   5   5  12          2.64          5.27         1.02 o                         
   6   5  12         23.47         31.30         2.72 o                         
   7   5  12         15.84         16.85         2.18 o                         
   8   5  12         27.97         19.00         2.41 o                         
   9   5  12          0.74          1.77         1.44 o                         
  10   5  12          0.09          1.64         1.58 o                         
  11   5  12          1.13          1.84         2.02 o                         
   0   6  12         24.62         44.85         9.61 o                         
   1   6  12          7.27          7.12         1.41 o                         
   2   6  12         13.69         13.46         1.29 o                         
   3   6  12         14.22         15.50         1.58 o                         
   4   6  12         11.43         17.10         1.60 o                         
   5   6  12          0.00          6.36         1.90 o                         
   6   6  12          1.14          4.86         1.21 o                         
   7   6  12          3.09          4.06         1.26 o                         
   8   6  12         33.66         18.89         3.42 o                         
   9   6  12          2.00          2.68         1.40 o                         
  10   6  12          0.02          0.60         1.52 o                         
  11   6  12          0.05          1.23         2.04 o                         
   1   7  12          3.39          4.94         0.73 o                         
   2   7  12          3.72          7.94         0.93 o                         
   3   7  12          5.51         10.34         1.27 o                         
   4   7  12          0.06          4.04         0.84 o                         
   5   7  12          2.25          5.48         1.53 o                         
   6   7  12          3.56          3.41         1.11 o                         
   7   7  12         37.36         33.04         3.17 o                         
   8   7  12          3.30          4.43         1.53 o                         
   9   7  12          2.89          1.76         1.09 o                         
  10   7  12          0.64          4.52         2.50 o                         
   0   8  12         77.54         70.75         5.73 o                         
   1   8  12          6.66          6.02         0.75 o                         
   2   8  12          0.10          2.28         0.66 o                         
   3   8  12         24.58         25.14         1.90 o                         
   4   8  12          8.42         11.38         2.00 o                         
   5   8  12         20.02         18.92         2.03 o                         
   6   8  12          0.00          0.95         0.77 o                         
   7   8  12          1.75          2.04         0.96 o                         
   8   8  12          0.08          0.73         1.01 o                         
   9   8  12          0.66          0.71         1.15 o                         
   1   9  12          0.00          1.68         0.47 o                         
   2   9  12          1.74          4.91         0.73 o                         
   3   9  12         10.40         12.00         1.28 o                         
   4   9  12          0.81          2.25         0.79 o                         
   5   9  12          0.04          1.23         0.75 o                         
   6   9  12          0.79          1.39         0.83 o                         
   7   9  12          4.40          3.75         1.21 o                         
   8   9  12          0.19          1.32         1.16 o                         
   0  10  12          0.45          1.57         0.62 o                         
   1  10  12          0.49          1.73         0.48 o                         
   2  10  12          6.11          4.01         0.66 o                         
   3  10  12          1.47          2.54         0.72 o                         
   4  10  12          0.00          1.25         0.71 o                         
   5  10  12          0.00          0.70         0.73 o                         
   6  10  12          1.54          2.84         1.04 o                         
   1  11  12          7.16          4.96         0.64 o                         
   2  11  12          5.23          6.29         1.14 o                         
   3  11  12          0.00          1.57         0.90 o                         
   4  11  12          1.75          1.10         0.73 o                         
   1   1  13          0.00          7.26         1.44 o                         
   2   1  13         47.83         64.61         4.18 o                         
   3   1  13        106.95        104.59         6.75 o                         
   4   1  13          6.82         11.83         2.30 o                         
   5   1  13         30.41         35.66         2.75 o                         
   6   1  13          1.69          2.71         1.00 o                         
   7   1  13          1.49          4.40         1.27 o                         
   8   1  13          9.58          7.18         2.07 o                         
   9   1  13          1.85          2.87         1.62 o                         
  10   1  13          0.52          2.08         1.67 o                         
   0   2  13        147.21        195.39        14.63 o                         
   1   2  13          3.00          9.34         1.24 o                         
   2   2  13         11.47         14.34         1.36 o                         
   3   2  13        139.48        135.86         7.44 o                         
   4   2  13        140.60        135.45         7.38 o                         
   5   2  13          0.34          4.65         1.31 o                         
   6   2  13         12.16         16.74         1.72 o                         
   7   2  13         11.04         13.72         2.08 o                         
   8   2  13          5.58          5.13         1.58 o                         
   9   2  13          1.20          2.29         1.49 o                         
  10   2  13          0.89          2.09         1.59 o                         
   1   3  13         65.91         59.90         5.55 o                         
   2   3  13          3.59         10.18         2.02 o                         
   3   3  13          3.72         17.66         2.53 o                         
   4   3  13         14.43         14.79         1.88 o                         
   5   3  13          0.78          3.75         0.92 o                         
   6   3  13          0.73          2.55         0.89 o                         
   7   3  13         37.63         38.16         3.00 o                         
   8   3  13          3.00          4.80         1.47 o                         
   9   3  13          7.63          6.89         2.24 o                         
  10   3  13          1.82          2.08         1.73 o                         
   0   4  13         15.94         33.57         6.72 o                         
   1   4  13          0.21          3.37         0.97 o                         
   2   4  13         10.48          8.11         1.04 o                         
   3   4  13          8.83         11.86         1.30 o                         
   4   4  13         30.34         39.25         2.98 o                         
   5   4  13         16.41         15.78         1.59 o                         
   6   4  13          7.82          8.23         1.32 o                         
   7   4  13          7.03         10.35         1.57 o                         
   8   4  13          2.01          2.83         1.47 o                         
   9   4  13          1.41          1.37         1.52 o                         
  10   4  13          6.84          6.27         2.24 o                         
   1   5  13         13.98         15.17         2.04 o                         
   2   5  13          5.56          5.76         0.89 o                         
   3   5  13          4.98          7.36         1.03 o                         
   4   5  13          9.77         12.10         1.67 o                         
   5   5  13         64.18         58.13         3.77 o                         
   6   5  13          6.48          9.41         1.37 o                         
   7   5  13          0.03          2.09         1.43 o                         
   8   5  13          4.05          5.30         1.91 o                         
   9   5  13          4.32          3.79         3.48 o                         
  10   5  13         17.22          8.27         2.97 o                         
  11   5  13          2.60          0.22         2.05 o                         
   0   6  13          0.71         18.59         2.67 o                         
   1   6  13          3.92          5.77         0.98 o                         
   2   6  13         12.00         15.42         1.40 o                         
   3   6  13          0.10          1.48         0.64 o                         
   4   6  13          0.19          2.72         0.76 o                         
   5   6  13          2.41          7.26         1.45 o                         
   6   6  13          1.82          2.62         0.86 o                         
   7   6  13          6.08          7.73         1.58 o                         
   8   6  13         12.41         15.12         3.16 o                         
   9   6  13          0.66          1.44         1.11 o                         
  10   6  13          0.06          0.87         1.58 o                         
  11   6  13          0.03          1.73         2.12 o                         
   1   7  13          3.79          4.63         0.77 o                         
   2   7  13         20.78         24.92         1.89 o                         
   3   7  13          6.73          7.10         0.99 o                         
   4   7  13          0.05          3.23         1.34 o                         
   5   7  13         11.57          9.77         1.25 o                         
   6   7  13          8.14         13.53         3.25 o                         
   7   7  13         10.00          7.76         1.54 o                         
   8   7  13          2.32          1.64         1.39 o                         
   9   7  13          0.62          1.29         1.29 o                         
  10   7  13          0.12          0.79         1.65 o                         
   0   8  13         18.41         22.40         2.95 o                         
   1   8  13          0.12          1.18         0.49 o                         
   2   8  13          1.32          3.87         0.82 o                         
   3   8  13         20.58         23.24         1.93 o                         
   4   8  13          3.58          3.94         0.80 o                         
   5   8  13          0.03          2.11         0.78 o                         
   6   8  13          0.48          1.62         0.92 o                         
   7   8  13         13.62         10.68         2.06 o                         
   8   8  13          0.09          1.02         1.30 o                         
   9   8  13          0.94          1.68         1.43 o                         
   1   9  13          1.61          3.01         0.59 o                         
   2   9  13          5.58          6.95         0.87 o                         
   3   9  13          0.22          2.16         0.61 o                         
   4   9  13          1.98          2.64         0.74 o                         
   5   9  13          0.48          1.70         0.79 o                         
   6   9  13          0.08          1.14         0.77 o                         
   7   9  13         11.07          6.05         1.73 o                         
   0  10  13         42.91         40.45         3.68 o                         
   1  10  13          4.15          4.86         0.72 o                         
   2  10  13          0.07          1.37         0.57 o                         
   3  10  13          2.38          2.45         0.65 o                         
   4  10  13          2.07          1.79         0.73 o                         
   5  10  13          0.59          1.11         0.72 o                         
   1  11  13          1.93          1.58         0.53 o                         
   2  11  13          2.08          2.69         0.61 o                         
   0   0  14        167.01        163.68        17.64 o                         
   1   0  14         23.88         30.91         3.24 o                         
   2   0  14          2.99          4.50         1.44 o                         
   3   0  14         10.76         14.59         2.49 o                         
   4   0  14         10.94         14.97         2.17 o                         
   5   0  14          0.10          2.12         1.24 o                         
   6   0  14         16.04         19.20         3.01 o                         
   7   0  14          9.28         11.63         3.52 o                         
   8   0  14          5.77          6.52         2.44 o                         
   9   0  14         28.33         19.23         4.49 o                         
   1   1  14        239.97        260.34        13.60 o                         
   2   1  14         49.68         53.56         3.98 o                         
   3   1  14          0.01          8.95         1.25 o                         
   4   1  14        103.77         93.56         5.42 o                         
   5   1  14         76.61         79.86         4.78 o                         
   6   1  14         37.12         39.20         2.91 o                         
   7   1  14         22.24         18.12         2.96 o                         
   8   1  14          1.05          1.69         1.21 o                         
   9   1  14         25.72         24.08         4.43 o                         
   0   2  14         46.39         58.64         5.14 o                         
   1   2  14         37.18         38.27         2.62 o                         
   2   2  14          1.80          3.41         0.81 o                         
   3   2  14          1.22         10.87         1.76 o                         
   4   2  14          0.84          4.24         1.95 o                         
   5   2  14         17.83         23.27         1.96 o                         
   6   2  14          7.38          8.08         1.26 o                         
   7   2  14          8.93          7.76         1.73 o                         
   8   2  14         16.53         11.67         2.15 o                         
   9   2  14          1.61          2.85         1.34 o                         
   1   3  14          3.26          5.66         0.97 o                         
   2   3  14          0.97          4.41         1.45 o                         
   3   3  14          4.26          3.87         1.37 o                         
   4   3  14         13.57         19.21         1.71 o                         
   5   3  14          1.56          6.07         1.44 o                         
   6   3  14          0.00          2.16         0.87 o                         
   7   3  14          5.90          7.78         1.72 o                         
   8   3  14          0.13          0.45         0.96 o                         
   9   3  14          4.59          3.14         1.58 o                         
   0   4  14          5.83         26.49         2.83 o                         
   1   4  14         25.95         20.54         1.67 o                         
   2   4  14          4.94          4.82         0.86 o                         
   3   4  14         17.99         20.93         1.77 o                         
   4   4  14          6.15          6.22         1.03 o                         
   5   4  14         13.98         15.47         1.94 o                         
   6   4  14          0.08          2.50         0.92 o                         
   7   4  14         40.55         34.08         5.02 o                         
   8   4  14          0.20          1.59         1.33 o                         
   9   4  14          0.17          2.72         1.98 o                         
  10   4  14          7.25          4.59         2.86 o                         
   1   5  14          0.48          2.52         0.65 o                         
   2   5  14          1.88          3.83         0.77 o                         
   3   5  14         22.69         22.49         1.85 o                         
   4   5  14         20.09         22.68         2.15 o                         
   5   5  14         12.59         17.98         1.73 o                         
   6   5  14          0.00          1.89         0.90 o                         
   7   5  14         13.49         16.59         2.51 o                         
   8   5  14          1.03          2.34         1.42 o                         
   9   5  14          0.28          0.72         1.19 o                         
  10   5  14          1.50          1.36         1.94 o                         
   0   6  14        123.50        140.49        10.68 o                         
   1   6  14         48.13         41.46         2.72 o                         
   2   6  14          8.88          5.74         0.89 o                         
   3   6  14         12.51         12.88         1.51 o                         
   4   6  14          9.73          8.59         1.17 o                         
   5   6  14         12.55         10.63         1.30 o                         
   6   6  14          0.97          3.11         1.02 o                         
   7   6  14          1.37          2.35         1.69 o                         
   8   6  14          4.41          5.03         1.79 o                         
   9   6  14         13.04          6.37         2.03 o                         
  10   6  14         10.28          8.96         3.75 o                         
   1   7  14          1.92          3.21         0.68 o                         
   2   7  14          4.95          6.53         0.92 o                         
   3   7  14          0.35          3.52         0.92 o                         
   4   7  14          6.34          6.67         1.00 o                         
   5   7  14          0.61          2.21         0.73 o                         
   6   7  14          0.00          1.70         0.88 o                         
   7   7  14          4.62          4.84         1.69 o                         
   8   7  14          0.20          1.30         1.32 o                         
   9   7  14          1.46          2.14         1.45 o                         
   0   8  14          3.50          5.58         1.13 o                         
   1   8  14          0.82          2.23         0.71 o                         
   2   8  14          2.20          3.01         0.65 o                         
   3   8  14          7.44          7.02         0.97 o                         
   4   8  14          0.43          1.95         0.66 o                         
   5   8  14          1.22          1.75         0.69 o                         
   6   8  14          5.61          3.79         1.06 o                         
   7   8  14          1.36          2.64         1.94 o                         
   8   8  14          3.10          3.99         1.74 o                         
   1   9  14          1.67          2.75         0.61 o                         
   2   9  14          0.47          1.50         0.57 o                         
   3   9  14          0.76          2.06         0.65 o                         
   4   9  14          0.38          0.83         0.57 o                         
   5   9  14          1.63          2.48         0.83 o                         
   6   9  14          0.01          1.04         0.82 o                         
   0  10  14          0.19          2.24         0.83 o                         
   1  10  14         12.99          8.55         1.12 o                         
   2  10  14          0.05          1.60         0.62 o                         
   3  10  14          0.09          1.61         0.57 o                         
   4  10  14          0.44          0.89         0.58 o                         
   1   1  15          3.19          6.04         1.03 o                         
   2   1  15         34.67         39.34         2.75 o                         
   3   1  15          0.61          4.50         0.95 o                         
   4   1  15          0.06          5.06         1.60 o                         
   5   1  15         11.65          9.97         1.41 o                         
   6   1  15          4.92          2.42         1.15 o                         
   7   1  15          0.13          2.10         1.27 o                         
   8   1  15          0.93          4.87         1.68 o                         
   0   2  15          2.87          3.81         1.19 o                         
   1   2  15          8.99          7.39         1.04 o                         
   2   2  15          0.65          3.38         0.80 o                         
   3   2  15         17.74         16.25         2.95 o                         
   4   2  15         20.84         22.58         1.92 o                         
   5   2  15          1.55          1.98         0.82 o                         
   6   2  15         24.98         18.58         2.55 o                         
   7   2  15          0.11          1.93         1.10 o                         
   8   2  15          1.55          2.27         1.15 o                         
   1   3  15          1.24          2.90         0.91 o                         
   2   3  15         30.39         33.10         2.40 o                         
   3   3  15          1.92          4.28         1.42 o                         
   4   3  15         76.38         85.87         8.15 o                         
   5   3  15          4.80          7.41         1.80 o                         
   6   3  15         33.00         25.09         2.97 o                         
   7   3  15          0.14          1.15         1.02 o                         
   8   3  15         19.24         18.21         2.66 o                         
   0   4  15         48.29         47.08         4.34 o                         
   1   4  15          0.30          3.38         0.76 o                         
   2   4  15         12.11         12.30         1.32 o                         
   3   4  15          6.97          6.62         0.98 o                         
   4   4  15          1.65          5.45         1.01 o                         
   5   4  15          8.61          9.44         1.46 o                         
   6   4  15         14.03         12.08         1.99 o                         
   7   4  15          4.05          6.19         1.58 o                         
   8   4  15          0.47          1.69         1.11 o                         
   9   4  15          0.04          1.47         1.87 o                         
   1   5  15          1.61          2.50         0.66 o                         
   2   5  15          0.50          2.56         0.77 o                         
   3   5  15          9.00         12.36         2.21 o                         
   4   5  15         17.10         15.32         2.25 o                         
   5   5  15          0.39          2.25         0.88 o                         
   6   5  15          4.28          4.72         1.38 o                         
   7   5  15          1.86          3.52         1.32 o                         
   8   5  15          2.72          2.27         1.37 o                         
   9   5  15          0.36          0.24         1.70 o                         
   0   6  15         78.88         69.79         8.08 o                         
   1   6  15          0.79          2.59         0.69 o                         
   2   6  15          3.89          4.58         0.83 o                         
   3   6  15          5.10          4.50         0.85 o                         
   4   6  15          0.92          3.66         0.85 o                         
   5   6  15          1.16          1.83         0.88 o                         
   6   6  15          8.03          6.72         1.55 o                         
   7   6  15          3.93          4.69         1.44 o                         
   8   6  15          0.02          0.92         1.29 o                         
   9   6  15          0.12         -0.74         1.65 o                         
   1   7  15          9.29          8.20         1.00 o                         
   2   7  15          3.23          3.48         0.76 o                         
   3   7  15         20.17         18.41         1.89 o                         
   4   7  15          5.73          5.90         1.06 o                         
   5   7  15          1.41          1.52         0.83 o                         
   6   7  15          0.85          1.01         1.10 o                         
   7   7  15          0.10          1.98         1.19 o                         
   8   7  15          0.02          0.93         1.22 o                         
   0   8  15          8.47         10.43         3.34 o                         
   1   8  15          0.03          1.08         0.56 o                         
   2   8  15          9.94          7.00         1.01 o                         
   3   8  15          2.04          3.22         0.85 o                         
   4   8  15          5.47          4.87         1.48 o                         
   5   8  15          2.05          2.40         0.86 o                         
   6   8  15          0.36          1.60         0.98 o                         
   7   8  15          4.93          6.22         1.82 o                         
   1   9  15         10.13          9.83         1.16 o                         
   2   9  15          4.37          4.40         0.78 o                         
   3   9  15          1.07          4.08         0.82 o                         
   4   9  15          2.44          2.78         0.82 o                         
   5   9  15          6.35          3.90         0.99 o                         
   0  10  15          8.90          6.38         1.52 o                         
   1  10  15          0.56          0.84         0.55 o                         
   2  10  15          6.59          3.95         0.88 o                         
   0   0  16        264.60        330.91        34.22 o                         
   1   0  16        175.42        190.49        14.44 o                         
   2   0  16         18.03         17.44         2.36 o                         
   3   0  16         89.25         63.68         6.63 o                         
   4   0  16          4.64         28.48         9.95 o                         
   5   0  16          6.00          2.94         1.58 o                         
   6   0  16         11.88         10.84         2.81 o                         
   7   0  16          0.79          1.71         1.65 o                         
   1   1  16          3.97          3.84         0.85 o                         
   2   1  16         13.56         15.00         1.78 o                         
   3   1  16          2.78          4.90         0.94 o                         
   4   1  16          4.35          3.49         1.61 o                         
   5   1  16         21.31         25.48         3.60 o                         
   6   1  16          1.53          6.42         3.71 o                         
   7   1  16          0.03          1.79         1.13 o                         
   0   2  16         36.66         40.13         3.94 o                         
   1   2  16          0.48          4.74         0.87 o                         
   2   2  16         28.98         25.02         2.06 o                         
   3   2  16          0.07          3.46         1.00 o                         
   4   2  16          0.06          2.16         0.93 o                         
   5   2  16          5.19          6.51         1.72 o                         
   6   2  16          4.72          6.12         1.47 o                         
   7   2  16         15.05         10.81         1.97 o                         
   1   3  16          5.13          6.27         0.97 o                         
   2   3  16          6.65          5.91         1.00 o                         
   3   3  16         41.62         39.36         3.47 o                         
   4   3  16          7.70          9.02         1.89 o                         
   5   3  16         27.13         27.08         3.10 o                         
   6   3  16         35.19         25.74         3.01 o                         
   7   3  16          0.75          2.72         1.18 o                         
   8   3  16          0.34          0.33         2.15 o                         
   0   4  16         22.49         37.47         4.43 o                         
   1   4  16         15.96         16.77         1.60 o                         
   2   4  16          1.41          2.60         0.84 o                         
   3   4  16          1.14          3.80         0.97 o                         
   4   4  16          2.50          7.19         3.89 o                         
   5   4  16          0.93          3.08         1.75 o                         
   6   4  16          1.07          4.35         1.39 o                         
   7   4  16          0.42          2.05         1.08 o                         
   8   4  16          0.04          0.73         2.35 o                         
   1   5  16          6.12          5.97         1.01 o                         
   2   5  16          1.86          4.79         1.29 o                         
   3   5  16          2.21          3.30         0.97 o                         
   4   5  16         47.67         36.81         4.20 o                         
   5   5  16          3.75          3.57         1.14 o                         
   6   5  16         25.51         21.52         2.73 o                         
   7   5  16          4.25          5.54         1.53 o                         
   8   5  16          1.04          0.91         2.44 o                         
   0   6  16          1.27          2.52         1.14 o                         
   1   6  16         12.46          9.07         1.20 o                         
   2   6  16          0.32          1.66         0.69 o                         
   3   6  16          3.11          2.85         0.81 o                         
   4   6  16          0.95          2.44         0.93 o                         
   5   6  16          0.65          4.15         1.59 o                         
   6   6  16          0.84          3.50         1.26 o                         
   7   6  16          0.72          1.49         1.08 o                         
   8   6  16          0.22          1.05         2.10 o                         
   1   7  16          2.54          3.26         1.15 o                         
   2   7  16         21.53         16.13         1.76 o                         
   3   7  16          0.31          3.63         1.04 o                         
   4   7  16          1.83          1.76         0.85 o                         
   5   7  16          0.14          0.70         0.81 o                         
   6   7  16          2.45          1.78         1.04 o                         
   7   7  16          0.95          1.42         1.27 o                         
   0   8  16         12.50         11.94         2.01 o                         
   1   8  16          0.31          2.11         0.72 o                         
   2   8  16          0.87          2.34         0.76 o                         
   3   8  16          0.15          1.45         0.76 o                         
   4   8  16          4.16          3.71         1.02 o                         
   5   8  16          2.14          1.31         0.86 o                         
   6   8  16          4.10          2.43         1.07 o                         
   1   9  16          0.23          2.36         0.70 o                         
   2   9  16          3.09          3.21         0.79 o                         
   3   9  16          3.61          3.61         0.87 o                         
   4   9  16          0.20          1.84         0.84 o                         
   1   1  17         16.78         19.60         2.47 o                         
   2   1  17          0.27          3.72         1.19 o                         
   3   1  17          6.47          9.31         2.24 o                         
   4   1  17         16.04         18.94         2.87 o                         
   5   1  17          7.63          8.25         1.70 o                         
   6   1  17          0.43          3.38         1.41 o                         
   0   2  17          0.95          6.93         2.60 o                         
   1   2  17          0.77          1.87         0.91 o                         
   2   2  17          1.76          3.24         1.11 o                         
   3   2  17          2.81          6.72         1.51 o                         
   4   2  17          3.20          3.18         1.52 o                         
   5   2  17         10.14          8.68         3.27 o                         
   6   2  17          0.36          0.94         0.85 o                         
   1   3  17         24.69         20.07         2.01 o                         
   2   3  17          8.94         11.50         2.88 o                         
   3   3  17         46.37         33.28         3.56 o                         
   4   3  17         11.14         11.85         2.17 o                         
   5   3  17          2.59          7.12         1.59 o                         
   6   3  17          0.45          1.82         0.97 o                         
   7   3  17          6.13          1.96         2.75 o                         
   0   4  17          0.02          4.27         2.60 o                         
   1   4  17          2.48          3.33         1.87 o                         
   2   4  17          9.68          6.58         1.44 o                         
   3   4  17          1.33          4.35         1.89 o                         
   4   4  17          1.21          5.83         3.98 o                         
   5   4  17          4.07          5.45         1.37 o                         
   6   4  17          0.20          0.70         1.02 o                         
   7   4  17         14.18          7.31         3.52 o                         
   1   5  17         22.51         14.05         1.61 o                         
   2   5  17          0.31          2.32         1.53 o                         
   3   5  17          8.25          8.63         1.88 o                         
   4   5  17          2.37          3.04         1.15 o                         
   5   5  17         16.94         17.77         2.49 o                         
   6   5  17          0.35          2.49         1.28 o                         
   7   5  17          0.00          0.22         1.81 o                         
   0   6  17          0.00          3.42         1.21 o                         
   1   6  17          1.80          2.99         0.84 o                         
   2   6  17          5.70          3.96         0.94 o                         
   3   6  17         13.70          9.60         1.55 o                         
   4   6  17          0.74          1.51         0.97 o                         
   5   6  17          0.01          1.25         0.91 o                         
   6   6  17          2.45          2.62         1.34 o                         
   7   6  17          4.22          2.48         2.22 o                         
   1   7  17          1.08          1.76         0.73 o                         
   2   7  17          2.71          6.40         1.71 o                         
   3   7  17          2.67          3.18         0.97 o                         
   4   7  17          8.87          6.14         1.47 o                         
   5   7  17          1.31          2.88         1.45 o                         
   6   7  17          6.72          4.56         1.60 o                         
   0   8  17          0.23          5.95         2.53 o                         
   1   8  17          8.07          6.91         1.52 o                         
   2   8  17          0.93          1.54         0.70 o                         
   3   8  17          1.52          1.56         0.76 o                         
   4   8  17          1.67          1.47         0.93 o                         
   0   0  18         15.21          9.12         3.68 o                         
   1   0  18          1.21          5.87         2.03 o                         
   2   0  18          0.24          2.66         1.61 o                         
   3   0  18         46.79         44.08         6.34 o                         
   4   0  18          3.14          2.73         1.57 o                         
   5   0  18          1.45          1.44         2.55 o                         
   1   1  18         19.15         20.31         2.57 o                         
   2   1  18         14.48         11.06         1.87 o                         
   3   1  18          4.85          6.09         1.48 o                         
   4   1  18          5.71          4.41         1.25 o                         
   5   1  18          5.09          5.28         2.16 o                         
   0   2  18         36.11         38.79         5.59 o                         
   1   2  18         20.39         14.83         2.18 o                         
   2   2  18          1.25          1.50         0.92 o                         
   3   2  18          0.00          1.96         1.04 o                         
   4   2  18         21.10         21.02         3.22 o                         
   5   2  18         13.29          9.41         2.66 o                         
   1   3  18          0.95          1.75         0.92 o                         
   2   3  18          0.60          2.58         0.99 o                         
   3   3  18          5.21          7.20         1.71 o                         
   4   3  18          0.15          1.90         0.98 o                         
   5   3  18          3.25          3.45         1.79 o                         
   1   4  18          8.51          6.94         1.42 o                         
   2   4  18          2.62          3.26         1.10 o                         
   3   4  18          0.77          2.76         1.08 o                         
   4   4  18         10.61          7.10         1.81 o                         
   5   4  18          0.94          3.33         3.49 o                         
   1   5  18         22.45         19.34         2.56 o                         
   2   5  18          1.81          4.81         1.33 o                         
   3   5  18          1.69          4.20         1.26 o                         
   4   5  18          0.00          1.25         1.26 o                         
   5   5  18          0.58          1.96         1.47 o                         
   6   5  18          0.03          1.81         2.27 o                         
   0   6  18          5.47          4.76         1.78 o                         
   1   6  18          2.35          3.24         1.10 o                         
   2   6  18          4.98          4.16         1.27 o                         
   3   6  18          0.11          1.35         1.01 o                         
   4   6  18          0.17          0.90         1.19 o                         
   5   6  18          1.50          2.69         1.55 o                         
   6   6  18          0.09          0.44         1.64 o                         
   1   7  18          0.01          0.72         0.80 o                         
   2   7  18         15.18         17.08         3.72 o                         
   3   7  18          0.89          2.31         2.92 o                         
   4   7  18          0.36          0.81         1.03 o                         
   0   8  18         11.03          9.16         2.52 o                         
   1   8  18         26.75         15.72         2.25 o                         
   1   1  19         18.08         17.68         2.46 o                         
   2   1  19          6.30          3.96         1.55 o                         
   3   1  19          0.17          1.59         2.05 o                         
   1   2  19         24.83         39.38        14.03 o                         
   3   2  19          4.87          4.94         2.01 o                         
   1   3  19         13.46         10.83         2.63 o                         
   2   3  19          5.49          5.85         1.97 o                         
   3   3  19         24.78         20.00         3.82 o                         
   4   3  19          5.47          4.07         3.46 o                         
   0   4  19          0.28          1.35         1.77 o                         
   1   4  19          0.21          1.31         1.41 o                         
   2   4  19          8.31         11.92         2.78 o                         
   3   4  19         18.92         15.56         3.31 o                         
   4   4  19          0.32          1.04         1.52 o                         
   1   5  19          4.25          3.22         1.56 o                         
   2   5  19         10.38         10.35         5.72 o                         
   3   5  19          6.47          3.91         1.70 o                         
   4   5  19          4.41          2.34         2.16 o                         
   0   6  19          3.03          3.29         2.13 o                         
   1   6  19          1.10          2.47         2.40 o                         
   2   6  19          6.88          4.15         1.61 o                         
   3   6  19          0.40          1.89         1.25 o                         
   4   6  19          3.95          4.30         2.41 o                         
   1   7  19          0.66          1.44         1.11 o                         
   2   7  19          0.75          0.86         0.99 o                         
   1   5  20          2.30          0.27         1.59 o                         
   0   6  20          6.65          4.28         2.67 o                         
   1   6  20          1.53          0.97         1.12 o                         
                                                                                
